# Supplementary material for: Synthesis, crystal structure and Hirshfeld surface analysis of a cadmium complex of naphthalene-1,5-di­sulfonate and o-phenyl­enedi­amine
Source: Acta Crystallogr E Crystallogr Commun. 2023 Nov 30;79(Pt 12):1190–3. doi: 10.1107/S2056989023010125 (PMC10833396; doi:10.1107/S2056989023010125)
Supplement: Supplementary file 1 [file e-79-01190-sup1.cif]

##############################################################################
#                                                                            #
# This CIF contains the data in a paper accepted for publication in          #
# Acta Crystallographica Section E. It conforms to the requirements of       #
# Notes for Authors for Acta Crystallographica Section E, and has been       #
# peer reviewed under the auspices of the IUCr Commission on Journals.       #
#                                                                            #
# Full details of the Crystallographic Information File format               #
# are given in the paper "The Crystallographic Information File (CIF):       #
# a New Standard Archive File for Crystallography" by S. R. Hall, F. H.      #
# Allen and I. D. Brown [Acta Cryst. (1991), A47, 655-685].                  #
#                                                                            #
# The current version of the core CIF dictionary is obtainable from          #
# ftp://ftp.iucr.org/pub/cif_core.dic.                                       #
#                                                                            #
# Software is freely available for graphical display of the structure(s)     #
# in this CIF. For information consult the CIF software page                 #
# http://www.iucr.org/resources/cif/software.                                #
#                                                                            #
# This file may be used for bona fide research purposes within the           #
# scientific community so long as proper attribution is given to the journal # 
# article from which it was obtained.                                        #
#                                                                            #
##############################################################################
data_I
_audit_creation_method
;
Olex2 1.5
(compiled 2022.04.07 svn.rca3783a0 for OlexSys, GUI svn.r6498)
;
_journal_date_recd_electronic     2023-06-06
_journal_date_accepted     2023-11-22
_journal_name_full     'Acta Crystallographica, Section E'
_journal_year     2023
_journal_volume     79
_journal_issue      1
_journal_page_first     0
_journal_page_last     0
_journal_paper_category     GM
_journal_paper_doi     10.1107/S2056989023010125
_journal_coeditor_code     DJ2067
_publ_contact_author_name     'Batirbay Torambetov'
_publ_contact_author_address
;
National University of Uzbekistan named after Mirzo Ulugbek,
4 University St, Tashkent, 100174, Uzbekistan
;
_publ_contact_author_email     'torambetov_b@mail.ru'
_publ_contact_author_fax     ?
_publ_contact_author_phone     '+998913042025'
_publ_section_title
;
Synthesis, crystal structure and Hirshfeld surface analysis of a cadmium complex
of naphthalene-1,5-disulfonate and <i>o</i>-phenylenediamine
;
loop_
    _publ_author_name
    _publ_author_footnote
    _publ_author_address
    'Suyunov, Jabbor' .
;
Termez State University, Barkamol Avlod St. 43, Termez, 190111,
Uzbekistan
;
    'Torambetov, Batirbay' .
;
National University of Uzbekistan named after Mirzo Ulugbek, 4 University St,
Tashkent, 100174,
Uzbekistan
;
    'Turaev, Khayit' .
;
Termez State University, Barkamol Avlod St. 43, Termez, 190111,
Uzbekistan
;
    'Kadirova, Shakhnoza' .
;
National University of Uzbekistan named after Mirzo Ulugbek, 4 University St,
Tashkent, 100174,
Uzbekistan
;
    'Alimnazarov, Bekmurod' .
;
Termez State University, Barkamol Avlod St. 43, Termez, 190111,
Uzbekistan
;
    'Ashurov, Jamshid' .
;
Institute of Bioorganic Chemistry, Academy of Sciences of Uzbekistan,
M. Ulugbek St. 83, Tashkent, 100125,
Uzbekistan
;
_publ_section_synopsis
;
The molecular and crystal structure of a cadmium complex of
naphthalene-1,5-disulfonate and <i>o</i>-phenylenediamine was studied and
Hirshfeld surfaces and fingerprint plots were generated to investigate the
various intermolecular interactions.
;
_chemical_name_systematic
;\
Bis(benzene-1,2-diamine-\k^2^<i>N</i>,<i>N</i>')bis(benzene-1,2-diamine-\
\k<i>N</i>)cadmium(II) naphthalene-1,5-disulfonate
;
_chemical_name_common     ?
_chemical_formula_moiety     'C24 H32 Cd N8 2+, C10 H6 O6 S2 2-'
_chemical_formula_sum     'C34 H38 Cd N8 O6 S2'
_chemical_formula_iupac     '[Cd (C6 H8 N2)4] (C10 H6 O6 S2)'
_chemical_formula_weight     831.24
_chemical_melting_point     ?
_space_group_crystal_system     monoclinic
_space_group_name_H-M_alt     'C 1 2/c 1'
_space_group_name_Hall     '-C 2yc'
loop_
    _space_group_symop_operation_xyz
    'x, y, z'
    '-x, y, -z+1/2'
    'x+1/2, y+1/2, z'
    '-x+1/2, y+1/2, -z+1/2'
    '-x, -y, -z'
    'x, -y, z-1/2'
    '-x+1/2, -y+1/2, -z'
    'x+1/2, -y+1/2, z-1/2'
_cell_length_a     23.5743(2)
_cell_length_b     7.72860(10)
_cell_length_c     19.7260(2)
_cell_angle_alpha     90
_cell_angle_beta     103.8580(10)
_cell_angle_gamma     90
_cell_volume     3489.39(7)
_cell_formula_units_Z     4
_cell_measurement_reflns_used     13387
_cell_measurement_theta_min     3.8510
_cell_measurement_theta_max     71.2930
_cell_measurement_temperature     293(2)
_exptl_crystal_description     block
_exptl_crystal_colour     colourless
_exptl_crystal_size_max     0.3
_exptl_crystal_size_mid     0.26
_exptl_crystal_size_min     0.2
_exptl_crystal_density_diffrn     1.582
_exptl_crystal_density_meas     ?
_exptl_crystal_density_method     ?
_exptl_crystal_F_000     1704
_exptl_absorpt_coefficient_mu     6.618
_exptl_absorpt_correction_type     multi-scan
_exptl_absorpt_process_details
;
(CrysAlisPro; Rigaku OD, 2023)
;
_exptl_absorpt_correction_T_min     0.69753
_exptl_absorpt_correction_T_max     1.00000
_diffrn_ambient_temperature     293(2)
_diffrn_source     'micro-focus sealed X-ray tube'
_diffrn_radiation_type     'Cu K\a'
_diffrn_radiation_wavelength     1.54184
_diffrn_radiation_monochromator     mirror
_diffrn_measurement_device_type
                         'XtaLAB Synergy, Single source at home/near, HyPix3000'
_diffrn_measurement_device     'four-circle diffractometer'
_diffrn_measurement_method     '\w scans'
_diffrn_detector     'Hybrid Pixel Array Detector'
_diffrn_detector_area_resol_mean     10.0000
_diffrn_reflns_number     16542
_diffrn_reflns_av_R_equivalents     0.0298
_diffrn_reflns_av_unetI/netI     0.0201
_diffrn_reflns_theta_min     3.863
_diffrn_reflns_theta_max     71.426
_diffrn_reflns_theta_full     67.684
_diffrn_measured_fraction_theta_max     0.996
_diffrn_measured_fraction_theta_full     1.000
_diffrn_reflns_limit_h_min     -23
_diffrn_reflns_limit_h_max     28
_diffrn_reflns_limit_k_min     -9
_diffrn_reflns_limit_k_max     9
_diffrn_reflns_limit_l_min     -24
_diffrn_reflns_limit_l_max     24
_diffrn_radiation_probe     x-ray
_refine_special_details     ?
_reflns_number_total     3390
_reflns_number_gt     3298
_reflns_threshold_expression     'I > 2\s(I)'
_refine_ls_structure_factor_coef     Fsqd
_refine_ls_matrix_type     full
_refine_ls_R_factor_all     0.0230
_refine_ls_R_factor_gt     0.0225
_refine_ls_wR_factor_gt     0.0602
_refine_ls_wR_factor_ref     0.0605
_refine_ls_goodness_of_fit_ref     1.040
_refine_ls_restrained_S_all     1.040
_refine_ls_number_reflns     3390
_refine_ls_number_parameters     264
_refine_ls_number_restraints     0
_refine_ls_hydrogen_treatment     mixed
_refine_ls_weighting_scheme     calc
_refine_ls_weighting_details
              'w=1/[\s^2^(Fo^2^)+(0.0374P)^2^+1.6331P] where P=(Fo^2^+2Fc^2^)/3'
_atom_sites_solution_hydrogens     mixed
_atom_sites_solution_primary     dual
_atom_sites_solution_secondary     ?
_refine_ls_shift/su_max     0.001
_refine_ls_shift/su_mean     0.000
_refine_diff_density_max     0.293
_refine_diff_density_min     -0.506
_refine_ls_extinction_method
;
<i>SHELXL2018/3</i> (Sheldrick, 2015b)
;
_refine_ls_extinction_coef     0.00060(3)
_refine_ls_extinction_expression
                                  'Fc^*^=kFc[1+0.001xFc^2^\l^3^/sin(2\q)]^-1/4^'
loop_
    _atom_type_symbol
    _atom_type_description
    _atom_type_scat_dispersion_real
    _atom_type_scat_dispersion_imag
    _atom_type_scat_source
    'C' 'C' 0.0181 0.0091
                         'International Tables Vol C Tables 4.2.6.8 and 6.1.1.4'
    'H' 'H' 0.0000 0.0000
                         'International Tables Vol C Tables 4.2.6.8 and 6.1.1.4'
    'Cd' 'Cd' 0.1185 4.6533
                         'International Tables Vol C Tables 4.2.6.8 and 6.1.1.4'
    'N' 'N' 0.0311 0.0180
                         'International Tables Vol C Tables 4.2.6.8 and 6.1.1.4'
    'O' 'O' 0.0492 0.0322
                         'International Tables Vol C Tables 4.2.6.8 and 6.1.1.4'
    'S' 'S' 0.3331 0.5567
                         'International Tables Vol C Tables 4.2.6.8 and 6.1.1.4'
_computing_data_collection
;
CrysAlisPro 1.171.42.89a (Rigaku OD, 2022)
;
_computing_cell_refinement
;
CrysAlisPro 1.171.42.89a (Rigaku OD, 2022)
;
_computing_data_reduction
;
CrysAlisPro 1.171.42.89a (Rigaku OD, 2022)
;
_computing_structure_solution
;
<i>SHELXT2018/2</i> (Sheldrick, 2015a)
;
_computing_structure_refinement
;
<i>SHELXL2018/3</i> (Sheldrick, 2015b)
;
_computing_molecular_graphics
;
Olex2 1.5 (Dolomanov <i>et al.</i>,  2009)
;
_computing_publication_material
;
Olex2 1.5 (Dolomanov <i>et al.</i>,  2009)
;
loop_
    _atom_site_type_symbol
    _atom_site_label
    _atom_site_fract_x
    _atom_site_fract_y
    _atom_site_fract_z
    _atom_site_U_iso_or_equiv
    _atom_site_adp_type
    _atom_site_calc_flag
    _atom_site_occupancy
    _atom_site_disorder_assembly
    _atom_site_disorder_group
    Cd Cd1 0.500000 0.30368(2) 0.750000 0.03390(8) Uani d 1 . .
    S S1 0.57283(2) 0.75940(6) 0.64093(2) 0.03278(11) Uani d 1 . .
    O O3 0.63434(6) 0.7592(2) 0.67223(8) 0.0538(4) Uani d 1 . .
    O O2 0.53752(7) 0.82032(19) 0.68767(7) 0.0461(4) Uani d 1 . .
    O O1 0.55070(7) 0.59515(18) 0.60921(8) 0.0471(3) Uani d 1 . .
    N N3 0.55688(7) 0.5428(2) 0.81048(8) 0.0324(3) Uani d 1 . .
    N N1 0.56647(7) 0.2566(2) 0.68088(9) 0.0359(3) Uani d 1 . .
    N N2 0.57034(7) 0.0874(2) 0.80405(10) 0.0412(4) Uani d 1 . .
    C C17 0.50295(7) 0.9405(2) 0.52814(8) 0.0264(3) Uani d 1 . .
    C C7 0.61049(7) 0.5314(2) 0.86432(8) 0.0320(4) Uani d 1 . .
    N N4 0.55812(9) 0.3778(3) 0.93793(11) 0.0553(5) Uani d 1 . .
    C C15 0.60837(7) 0.9911(2) 0.55757(9) 0.0334(4) Uani d 1 . .
    H H15 0.645358 0.968869 0.585633 0.040 Uiso calc 1 . .
    C C16 0.56084(7) 0.9092(2) 0.57062(8) 0.0277(3) Uani d 1 . .
    C C13 0.54760(8) 1.1410(3) 0.46009(9) 0.0341(4) Uani d 1 . .
    H H13 0.543889 1.218105 0.423086 0.041 Uiso calc 1 . .
    C C14 0.60174(8) 1.1089(3) 0.50191(10) 0.0382(4) Uani d 1 . .
    H H14 0.634285 1.165022 0.493536 0.046 Uiso calc 1 . .
    C C12 0.60984(8) 0.4504(3) 0.92721(9) 0.0391(4) Uani d 1 . .
    C C6 0.62457(8) 0.1375(2) 0.78897(10) 0.0361(4) Uani d 1 . .
    C C1 0.62273(8) 0.2241(2) 0.72671(10) 0.0348(4) Uani d 1 . .
    C C2 0.67355(10) 0.2866(3) 0.71257(13) 0.0493(5) Uani d 1 . .
    H H2 0.672048 0.345609 0.671084 0.059 Uiso calc 1 . .
    C C8 0.66153(9) 0.5986(3) 0.85278(11) 0.0468(5) Uani d 1 . .
    H H8 0.661275 0.653233 0.810709 0.056 Uiso calc 1 . .
    C C5 0.67805(9) 0.1121(3) 0.83592(12) 0.0506(5) Uani d 1 . .
    H H5 0.679763 0.052972 0.877417 0.061 Uiso calc 1 . .
    C C11 0.66247(10) 0.4376(3) 0.97790(12) 0.0572(6) Uani d 1 . .
    H H11 0.663070 0.383961 1.020270 0.069 Uiso calc 1 . .
    C C3 0.72678(10) 0.2621(4) 0.75990(16) 0.0609(6) Uani d 1 . .
    H H3 0.760948 0.304468 0.750326 0.073 Uiso calc 1 . .
    C C4 0.72872(10) 0.1742(3) 0.82129(15) 0.0619(7) Uani d 1 . .
    H H4 0.764382 0.156738 0.853024 0.074 Uiso calc 1 . .
    C C9 0.71343(10) 0.5848(4) 0.90398(14) 0.0677(7) Uani d 1 . .
    H H9 0.747926 0.630189 0.896406 0.081 Uiso calc 1 . .
    C C10 0.71319(11) 0.5032(4) 0.96591(14) 0.0718(8) Uani d 1 . .
    H H10 0.747871 0.492453 1.000044 0.086 Uiso calc 1 . .
    H H3A 0.5610(10) 0.613(4) 0.7782(13) 0.049(7) Uiso d 1 . .
    H H2A 0.5562(12) 0.003(4) 0.7824(14) 0.063(8) Uiso d 1 . .
    H H1A 0.5530(11) 0.162(4) 0.6578(13) 0.051(7) Uiso d 1 . .
    H H1B 0.5681(12) 0.337(4) 0.6538(15) 0.064(9) Uiso d 1 . .
    H H3B 0.5317(11) 0.593(3) 0.8244(13) 0.054(7) Uiso d 1 . .
    H H4A 0.5264(13) 0.448(4) 0.9240(14) 0.064(8) Uiso d 1 . .
    H H2B 0.5746(12) 0.072(4) 0.8486(16) 0.071(9) Uiso d 1 . .
    H H4B 0.5614(16) 0.361(5) 0.980(2) 0.102(13) Uiso d 1 . .
loop_
    _atom_site_aniso_label
    _atom_site_aniso_U_11
    _atom_site_aniso_U_22
    _atom_site_aniso_U_33
    _atom_site_aniso_U_12
    _atom_site_aniso_U_13
    _atom_site_aniso_U_23
    Cd1 0.02348(11) 0.03120(12) 0.04631(12) 0.000 0.00697(7) 0.000
    S1 0.0289(2) 0.0389(2) 0.0286(2) 0.00213(17) 0.00313(16) 0.00811(16)
    O3 0.0305(7) 0.0741(10) 0.0503(9) 0.0027(7) -0.0035(6) 0.0233(8)
    O2 0.0478(8) 0.0612(10) 0.0323(7) 0.0017(6) 0.0153(6) 0.0050(6)
    O1 0.0549(9) 0.0323(7) 0.0501(8) 0.0017(6) 0.0044(6) 0.0089(6)
    N3 0.0312(8) 0.0332(8) 0.0283(7) 0.0007(6) -0.0019(6) 0.0012(6)
    N1 0.0329(8) 0.0379(9) 0.0361(8) 0.0067(7) 0.0064(6) -0.0009(7)
    N2 0.0349(8) 0.0400(10) 0.0458(10) 0.0000(7) 0.0041(7) 0.0097(8)
    C17 0.0245(8) 0.0272(8) 0.0277(7) 0.0021(6) 0.0070(6) 0.0004(6)
    C7 0.0308(9) 0.0319(9) 0.0299(8) 0.0015(7) 0.0003(6) -0.0013(7)
    N4 0.0487(11) 0.0661(13) 0.0476(11) -0.0084(10) 0.0048(8) 0.0217(10)
    C15 0.0237(8) 0.0391(10) 0.0359(9) 0.0002(7) 0.0039(6) 0.0026(7)
    C16 0.0265(8) 0.0303(8) 0.0259(7) 0.0031(6) 0.0059(6) 0.0006(6)
    C13 0.0298(8) 0.0371(9) 0.0359(9) -0.0002(7) 0.0091(7) 0.0108(7)
    C14 0.0251(8) 0.0428(11) 0.0475(10) -0.0044(7) 0.0103(7) 0.0090(8)
    C12 0.0384(10) 0.0393(10) 0.0351(9) 0.0002(8) 0.0001(7) 0.0038(8)
    C6 0.0292(9) 0.0315(9) 0.0449(10) 0.0043(7) 0.0035(7) 0.0007(8)
    C1 0.0274(9) 0.0344(9) 0.0421(10) 0.0066(7) 0.0072(7) -0.0038(7)
    C2 0.0404(11) 0.0536(13) 0.0580(13) 0.0055(9) 0.0196(10) 0.0023(10)
    C8 0.0370(10) 0.0579(13) 0.0454(11) -0.0042(9) 0.0096(8) 0.0041(9)
    C5 0.0380(11) 0.0556(14) 0.0517(12) 0.0084(9) -0.0022(9) 0.0069(10)
    C11 0.0511(13) 0.0697(15) 0.0404(11) 0.0033(11) -0.0091(9) 0.0125(10)
    C3 0.0315(11) 0.0721(16) 0.0802(18) -0.0003(11) 0.0158(11) -0.0033(14)
    C4 0.0299(11) 0.0720(17) 0.0753(17) 0.0078(10) -0.0039(10) -0.0017(13)
    C9 0.0311(11) 0.093(2) 0.0735(16) -0.0103(12) 0.0026(10) 0.0021(15)
    C10 0.0386(12) 0.098(2) 0.0636(16) 0.0009(13) -0.0183(11) 0.0066(14)
_geom_special_details
;
 All esds (except the esd in the dihedral angle between two l.s. planes)
 are estimated using the full covariance matrix.  The cell esds are taken
 into account individually in the estimation of esds in distances, angles
 and torsion angles; correlations between esds in cell parameters are only
 used when they are defined by crystal symmetry.  An approximate (isotropic)
 treatment of cell esds is used for estimating esds involving l.s. planes.
;
loop_
    _geom_bond_atom_site_label_1
    _geom_bond_atom_site_label_2
    _geom_bond_site_symmetry_2
    _geom_bond_distance
    _geom_bond_publ_flag
    Cd1 N3 2_656 2.4230(15) ?
    Cd1 N3 . 2.4230(15) ?
    Cd1 N1 2_656 2.3388(16) ?
    Cd1 N1 . 2.3388(16) ?
    Cd1 N2 . 2.4153(17) ?
    Cd1 N2 2_656 2.4153(17) ?
    S1 O3 . 1.4335(15) ?
    S1 O2 . 1.4601(15) ?
    S1 O1 . 1.4556(15) ?
    S1 C16 . 1.7765(16) ?
    N3 C7 . 1.446(2) ?
    N3 H3A . 0.86(3) ?
    N3 H3B . 0.81(3) ?
    N1 C1 . 1.437(2) ?
    N1 H1A . 0.88(3) ?
    N1 H1B . 0.83(3) ?
    N2 C6 . 1.434(2) ?
    N2 H2A . 0.81(3) ?
    N2 H2B . 0.87(3) ?
    C17 C17 5_676 1.423(3) ?
    C17 C16 . 1.440(2) ?
    C17 C13 5_676 1.415(2) ?
    C7 C12 . 1.393(3) ?
    C7 C8 . 1.379(3) ?
    N4 C12 . 1.403(3) ?
    N4 H4A . 0.91(3) ?
    N4 H4B . 0.82(4) ?
    C15 H15 . 0.9300 ?
    C15 C16 . 1.364(2) ?
    C15 C14 . 1.406(3) ?
    C13 H13 . 0.9300 ?
    C13 C14 . 1.366(2) ?
    C14 H14 . 0.9300 ?
    C12 C11 . 1.398(3) ?
    C6 C1 . 1.390(3) ?
    C6 C5 . 1.388(3) ?
    C1 C2 . 1.381(3) ?
    C2 H2 . 0.9300 ?
    C2 C3 . 1.386(3) ?
    C8 H8 . 0.9300 ?
    C8 C9 . 1.392(3) ?
    C5 H5 . 0.9300 ?
    C5 C4 . 1.380(4) ?
    C11 H11 . 0.9300 ?
    C11 C10 . 1.370(4) ?
    C3 H3 . 0.9300 ?
    C3 C4 . 1.380(4) ?
    C4 H4 . 0.9300 ?
    C9 H9 . 0.9300 ?
    C9 C10 . 1.376(4) ?
    C10 H10 . 0.9300 ?
loop_
    _geom_angle_atom_site_label_1
    _geom_angle_atom_site_label_2
    _geom_angle_atom_site_label_3
    _geom_angle_site_symmetry_1
    _geom_angle_site_symmetry_3
    _geom_angle
    _geom_angle_publ_flag
    N3 Cd1 N3 2_656 . 80.58(7) ?
    N1 Cd1 N3 2_656 . 101.57(6) ?
    N1 Cd1 N3 2_656 2_656 92.10(6) ?
    N1 Cd1 N3 . 2_656 101.57(6) ?
    N1 Cd1 N3 . . 92.10(6) ?
    N1 Cd1 N1 2_656 . 162.11(10) ?
    N1 Cd1 N2 . . 70.41(6) ?
    N1 Cd1 N2 . 2_656 96.90(6) ?
    N1 Cd1 N2 2_656 . 96.89(6) ?
    N1 Cd1 N2 2_656 2_656 70.41(6) ?
    N2 Cd1 N3 . . 94.02(6) ?
    N2 Cd1 N3 . 2_656 170.30(6) ?
    N2 Cd1 N3 2_656 2_656 94.02(6) ?
    N2 Cd1 N3 2_656 . 170.30(6) ?
    N2 Cd1 N2 . 2_656 92.41(9) ?
    O3 S1 O2 . . 113.53(10) ?
    O3 S1 O1 . . 113.92(10) ?
    O3 S1 C16 . . 107.01(9) ?
    O2 S1 C16 . . 105.95(8) ?
    O1 S1 O2 . . 110.66(9) ?
    O1 S1 C16 . . 105.00(8) ?
    Cd1 N3 H3A . . 105.4(16) ?
    Cd1 N3 H3B . . 99.6(19) ?
    C7 N3 Cd1 . . 126.76(11) ?
    C7 N3 H3A . . 110.4(16) ?
    C7 N3 H3B . . 111.3(18) ?
    H3A N3 H3B . . 100(2) ?
    Cd1 N1 H1A . . 102.8(16) ?
    Cd1 N1 H1B . . 114(2) ?
    C1 N1 Cd1 . . 107.87(12) ?
    C1 N1 H1A . . 110.1(17) ?
    C1 N1 H1B . . 111(2) ?
    H1A N1 H1B . . 111(3) ?
    Cd1 N2 H2A . . 100(2) ?
    Cd1 N2 H2B . . 116.2(19) ?
    C6 N2 Cd1 . . 105.88(12) ?
    C6 N2 H2A . . 113(2) ?
    C6 N2 H2B . . 110.7(19) ?
    H2A N2 H2B . . 111(3) ?
    C17 C17 C16 5_676 . 117.68(18) ?
    C13 C17 C17 5_676 5_676 119.12(18) ?
    C13 C17 C16 5_676 . 123.20(15) ?
    C12 C7 N3 . . 119.18(16) ?
    C8 C7 N3 . . 119.98(17) ?
    C8 C7 C12 . . 120.84(17) ?
    C12 N4 H4A . . 113.3(18) ?
    C12 N4 H4B . . 110(3) ?
    H4A N4 H4B . . 106(3) ?
    C16 C15 H15 . . 119.8 ?
    C16 C15 C14 . . 120.34(15) ?
    C14 C15 H15 . . 119.8 ?
    C17 C16 S1 . . 121.00(12) ?
    C15 C16 S1 . . 117.74(12) ?
    C15 C16 C17 . . 121.26(15) ?
    C17 C13 H13 5_676 . 119.3 ?
    C14 C13 C17 . 5_676 121.44(16) ?
    C14 C13 H13 . . 119.3 ?
    C15 C14 H14 . . 119.9 ?
    C13 C14 C15 . . 120.15(16) ?
    C13 C14 H14 . . 119.9 ?
    C7 C12 N4 . . 120.60(17) ?
    C7 C12 C11 . . 118.13(19) ?
    C11 C12 N4 . . 121.22(19) ?
    C1 C6 N2 . . 118.20(16) ?
    C5 C6 N2 . . 122.42(19) ?
    C5 C6 C1 . . 119.26(18) ?
    C6 C1 N1 . . 117.96(17) ?
    C2 C1 N1 . . 121.76(19) ?
    C2 C1 C6 . . 120.12(19) ?
    C1 C2 H2 . . 119.8 ?
    C1 C2 C3 . . 120.4(2) ?
    C3 C2 H2 . . 119.8 ?
    C7 C8 H8 . . 119.9 ?
    C7 C8 C9 . . 120.1(2) ?
    C9 C8 H8 . . 119.9 ?
    C6 C5 H5 . . 119.8 ?
    C4 C5 C6 . . 120.3(2) ?
    C4 C5 H5 . . 119.8 ?
    C12 C11 H11 . . 119.6 ?
    C10 C11 C12 . . 120.8(2) ?
    C10 C11 H11 . . 119.6 ?
    C2 C3 H3 . . 120.2 ?
    C4 C3 C2 . . 119.5(2) ?
    C4 C3 H3 . . 120.2 ?
    C5 C4 H4 . . 119.8 ?
    C3 C4 C5 . . 120.4(2) ?
    C3 C4 H4 . . 119.8 ?
    C8 C9 H9 . . 120.3 ?
    C10 C9 C8 . . 119.3(2) ?
    C10 C9 H9 . . 120.3 ?
    C11 C10 C9 . . 120.8(2) ?
    C11 C10 H10 . . 119.6 ?
    C9 C10 H10 . . 119.6 ?
loop_
    _geom_torsion_atom_site_label_1
    _geom_torsion_atom_site_label_2
    _geom_torsion_atom_site_label_3
    _geom_torsion_atom_site_label_4
    _geom_torsion_site_symmetry_1
    _geom_torsion_site_symmetry_2
    _geom_torsion_site_symmetry_3
    _geom_torsion_site_symmetry_4
    _geom_torsion
    _geom_torsion_publ_flag
    Cd1 N3 C7 C12 . . . . -62.9(2) ?
    Cd1 N3 C7 C8 . . . . 116.43(18) ?
    Cd1 N1 C1 C6 . . . . 33.6(2) ?
    Cd1 N1 C1 C2 . . . . -141.87(17) ?
    Cd1 N2 C6 C1 . . . . -31.2(2) ?
    Cd1 N2 C6 C5 . . . . 144.82(18) ?
    O3 S1 C16 C17 . . . . -179.81(14) ?
    O3 S1 C16 C15 . . . . 1.27(17) ?
    O2 S1 C16 C17 . . . . -58.37(15) ?
    O2 S1 C16 C15 . . . . 122.71(15) ?
    O1 S1 C16 C17 . . . . 58.79(15) ?
    O1 S1 C16 C15 . . . . -120.12(15) ?
    N3 C7 C12 N4 . . . . 1.2(3) ?
    N3 C7 C12 C11 . . . . 178.65(19) ?
    N3 C7 C8 C9 . . . . -178.7(2) ?
    N1 C1 C2 C3 . . . . 176.0(2) ?
    N2 C6 C1 N1 . . . . -0.6(3) ?
    N2 C6 C1 C2 . . . . 174.92(19) ?
    N2 C6 C5 C4 . . . . -175.1(2) ?
    C17 C17 C16 S1 5_676 . . . -178.68(15) ?
    C17 C17 C16 C15 5_676 . . . 0.2(3) ?
    C17 C13 C14 C15 5_676 . . . 0.8(3) ?
    C7 C12 C11 C10 . . . . 0.0(4) ?
    C7 C8 C9 C10 . . . . 0.2(4) ?
    N4 C12 C11 C10 . . . . 177.5(3) ?
    C16 C15 C14 C13 . . . . -0.6(3) ?
    C13 C17 C16 S1 5_676 . . . 1.4(2) ?
    C13 C17 C16 C15 5_676 . . . -179.75(17) ?
    C14 C15 C16 S1 . . . . 178.96(14) ?
    C14 C15 C16 C17 . . . . 0.0(3) ?
    C12 C7 C8 C9 . . . . 0.6(3) ?
    C12 C11 C10 C9 . . . . 0.7(5) ?
    C6 C1 C2 C3 . . . . 0.7(3) ?
    C6 C5 C4 C3 . . . . 0.0(4) ?
    C1 C6 C5 C4 . . . . 0.9(3) ?
    C1 C2 C3 C4 . . . . 0.1(4) ?
    C2 C3 C4 C5 . . . . -0.5(4) ?
    C8 C7 C12 N4 . . . . -178.1(2) ?
    C8 C7 C12 C11 . . . . -0.7(3) ?
    C8 C9 C10 C11 . . . . -0.8(5) ?
    C5 C6 C1 N1 . . . . -176.70(19) ?
    C5 C6 C1 C2 . . . . -1.2(3) ?
loop_
    _geom_hbond_atom_site_label_D
    _geom_hbond_atom_site_label_H
    _geom_hbond_atom_site_label_A
    _geom_hbond_site_symmetry_A
    _geom_hbond_distance_DH
    _geom_hbond_distance_HA
    _geom_hbond_distance_DA
    _geom_hbond_angle_DHA
    _geom_hbond_publ_flag
    N3 H3A O2 . 0.86(3) 2.36(3) 3.185(2) 160(2) yes
    N2 H2A O2 1_545 0.81(3) 2.30(3) 3.046(3) 154(3) yes
    N1 H1B O1 . 0.83(3) 2.18(3) 2.955(2) 156(3) yes
    N3 H3B O2 2_656 0.81(3) 2.37(3) 3.097(2) 150(2) yes
    N4 H4A O1 2_656 0.91(3) 2.11(3) 3.021(3) 176(3) yes
_shelx_space_group_comment
;
The symmetry employed for this shelxl refinement is uniquely defined
by the following loop, which should always be used as a source of
symmetry information in preference to the above space-group names.
They are only intended as comments.
;
_shelx_estimated_absorpt_T_min     0.241
_shelx_estimated_absorpt_T_max     0.351
_shelx_hkl_file
;
 -23  -5   8  103.05    6.60
 -23  -5   9   32.00    3.57
 -23  -5  10  251.26   10.57
 -23  -5  11    2.64    1.18
 -22  -4  10    2.54    1.69
 -22  -4  11  217.14   11.38
 -22  -4  12  126.94    8.26
 -22  -4  13   78.12    6.15
 -22  -4  14   42.95    4.24
 -22  -4  15   68.78    5.07
 -22  -6   6    2.82    1.37
 -22  -6   7  115.39    6.51
 -21  -5   2  102.97    7.80
 -21  -5   3  107.40    8.14
 -21  -5   4  204.18   11.53
 -21  -5   5   37.50    4.92
 -21  -5   6  169.52   10.41
 -21  -5   7   34.94    4.67
 -21  -5   8  383.72   16.44
 -21  -5   9   54.84    5.65
 -21  -5  10  381.61   15.90
 -21  -5  11    2.96    1.98
 -21  -5  12  153.95    8.68
 -21  -5  13   69.29    5.47
 -21  -5  14   21.59    2.82
 -20  -4   4   31.64    5.01
 -20  -4   5  342.79   16.97
 -20  -4   6   25.66    4.65
 -20  -4   7  463.21   20.38
 -20  -4   8   48.03    6.05
 -20  -4   9  125.68    9.61
 -20  -6  -3  123.40    7.34
 -20  -6   3   97.58    7.30
 -20  -6   4    4.74    2.03
 -20  -6   5  204.56   10.96
 -20  -6   6    3.09    1.75
 -20  -6   7  265.13   12.50
 -20  -6   8   44.91    4.74
 -20  -6   9  126.66    7.84
 -20  -6  10  132.22    7.75
 -20  -6  11   39.83    3.99
 -20  -6  12    5.49    1.61
 -19   1 -13    9.73    1.90
 -19  -1 -13    7.02    1.67
 -19  -1 -12    0.30    1.15
 -19   1 -12    1.81    1.40
 -19   1 -11   85.03    6.43
 -19  -1 -11   89.57    6.55
 -19  -1 -10   -0.39    1.32
 -19  -3 -12   29.37    2.87
 -19  -5   0  233.09   13.35
 -19  -5   1    6.00    2.67
 -19  -5   2  205.16   12.64
 -19  -5   3   25.65    4.53
 -19  -5   4  451.78   20.10
 -19  -5   5  169.49   11.48
 -19  -5   6   87.38    8.09
 -19  -5   7   69.91    7.21
 -19  -5   8  257.76   14.20
 -19  -5   9    6.23    2.66
 -19  -5  10  307.78   15.27
 -19  -5  11   48.88    5.75
 -19  -5  12  290.15   14.10
 -19  -5  13    7.76    2.40
 -19  -5  14   95.77    7.03
 -19  -5  15   54.06    4.90
 -19  -5  16  105.56    6.37
 -19  -7   6   40.16    3.88
 -19  -7   7  168.59    8.04
 -18   0 -14  178.06    8.45
 -18   0 -13    0.32    1.28
 -18   0 -12  327.38   14.18
 -18   0 -11    3.81    2.07
 -18   0 -10  516.83   20.28
 -18   0  -9    0.96    1.99
 -18   2 -14   50.27    3.88
 -18   2 -13   20.54    2.95
 -18  -2 -12  288.72   12.65
 -18   2 -12  316.36   13.16
 -18   2 -11   67.87    6.10
 -18  -2 -11   68.01    5.94
 -18  -2 -10   72.18    6.37
 -18   2 -10   64.40    6.22
 -18  -2  -9  100.38    7.82
 -18  -4 -11  105.74    6.02
 -18  -4 -10   17.85    2.65
 -18  -4  -9   98.33    6.66
 -18  -4  -1  289.25   15.80
 -18  -4   0    1.20    1.92
 -18  -4   1  448.26   20.65
 -18  -4   2   61.01    7.16
 -18  -4   3  374.83   18.45
 -18  -4   4   10.31    3.44
 -18  -4   5  279.92   15.75
 -18  -4   6  104.40    9.37
 -18  -6  -6   28.31    3.68
 -18  -6  -5  160.61    9.39
 -18  -6   1   98.36    8.18
 -18  -6   2  257.90   13.86
 -18  -6   3  115.73    9.02
 -18  -6   4   54.67    6.21
 -18  -6   5  373.07   17.14
 -18  -6   6    2.46    1.82
 -18  -6   7  268.68   13.78
 -18  -6   8    5.52    2.26
 -18  -6   9  254.55   12.87
 -18  -6  10   85.87    6.97
 -18  -6  11   66.01    5.84
 -18  -6  12   61.05    5.32
 -18  -6  13  131.70    7.56
 -18  -6  14    6.10    1.68
 -17   1 -15  217.46    9.37
 -17  -1 -15  219.15    9.36
 -17   1 -14    0.94    1.29
 -17  -1 -14    0.93    1.28
 -17  -1 -13   52.23    5.17
 -17   1 -13   56.57    5.48
 -17  -1 -12   20.74    3.55
 -17   1 -12   14.98    3.41
 -17   1 -11   28.71    4.59
 -17  -1 -11   26.00    4.10
 -17  -1 -10    5.92    2.36
 -17   1 -10    1.50    2.27
 -17   1  -9  150.06   10.37
 -17  -1  -9  142.51   10.03
 -17  -1  -8   27.19    4.42
 -17   3 -14   93.33    5.51
 -17   3 -13   14.22    2.61
 -17   3 -12   31.63    4.05
 -17   3 -11    7.89    2.61
 -17   3 -10  114.34    8.43
 -17  -3 -10  116.86    8.22
 -17   3  -9  119.54    8.83
 -17  -3  -9  118.81    8.62
 -17  -3  -8  324.98   15.42
 -17  -3   3  460.81   20.46
 -17  -3   4  209.10   12.99
 -17  -3   5   12.66    3.27
 -17  -3   6  425.82   19.69
 -17  -3   7    9.37    3.07
 -17  -3   8  132.11   10.30
 -17  -5 -10   70.45    4.90
 -17  -5  -9    0.28    0.96
 -17  -5  -8  113.30    7.17
 -17  -5  -8  135.90    9.12
 -17  -5  -7  130.47    8.01
 -17  -5  -7  140.19    9.85
 -17  -5  -2  299.04   16.21
 -17  -5  -1   57.10    6.96
 -17  -5   0  441.93   20.56
 -17  -5   1    6.26    2.92
 -17  -5   2  518.94   22.81
 -17  -5   3  177.42   12.38
 -17  -5   4  534.39   23.20
 -17  -5   5    6.23    2.83
 -17  -5   6  165.52   11.92
 -17  -5   7   74.24    7.81
 -17  -5   8  136.66   10.60
 -17  -7  -4   42.78    4.25
 -17  -7   3    7.36    2.42
 -17  -7   4   88.67    6.88
 -17  -7   5   63.11    5.73
 -17  -7   6   37.65    4.33
 -17  -7   7  295.81   12.86
 -17  -7   8   41.11    4.31
 -17  -7   9   75.21    5.48
 -17  -7  10   65.04    4.85
 -16   0 -16   24.01    2.86
 -16   0 -15   -0.94    1.26
 -16   0 -14   55.77    5.47
 -16   0 -13    0.44    1.56
 -16   0 -12  340.84   16.05
 -16   0 -11    1.56    2.48
 -16   0 -10  366.54   17.47
 -16   0  -9   -0.54    2.31
 -16   0  -8   79.96    7.67
 -16   0  21   -1.23    1.46
 -16   0  22   81.55    5.32
 -16   2 -15   21.92    3.01
 -16   2 -14   18.34    3.16
 -16  -2 -14   15.28    2.70
 -16  -2 -13   34.15    4.40
 -16   2 -13   32.59    4.55
 -16  -2 -12  207.12   11.60
 -16   2 -12  219.51   12.08
 -16   2 -11  240.48   13.38
 -16  -2 -11  267.24   13.74
 -16  -2 -10  324.57   15.73
 -16   2 -10  298.00   15.35
 -16  -2  -9  323.19   15.87
 -16   2  -9  303.20   15.62
 -16  -2  -8   99.82    8.42
 -16  -2  -7  202.04   12.07
 -16  -2   5  623.86   23.21
 -16  -2   6  434.61   18.55
 -16  -2   7  190.66   11.54
 -16  -2   8 1218.79   38.20
 -16  -2   9  199.34   12.16
 -16  -2  10  563.74   22.76
 -16  -2  11  436.93   19.72
 -16  -2  18   66.15    6.25
 -16  -2  19   41.66    4.70
 -16  -2  20   10.72    2.47
 -16  -2  21   23.46    3.08
 -16  -4 -13  131.47    6.88
 -16   4 -13  127.71    7.11
 -16  -4 -12   29.70    3.54
 -16   4 -12   26.48    3.69
 -16   4 -11  205.76   10.84
 -16  -4  -3  599.46   25.00
 -16  -4  -2  415.48   19.97
 -16  -4  -1  281.34   15.94
 -16  -4   0  112.02    9.62
 -16  -4   1  547.73   23.42
 -16  -4   2   12.26    3.94
 -16  -4   3  409.69   19.83
 -16  -4   4  133.01   10.59
 -16  -4  17  152.44    8.81
 -16  -4  18    2.13    1.49
 -16  -4  19   76.41    5.23
 -16  -6  -9   66.02    4.51
 -16  -6  -9   77.24    5.71
 -16  -6  -8  212.47    9.47
 -16  -6  -8  238.59   11.60
 -16  -6  -7   70.29    5.30
 -16  -6  -7   82.93    6.98
 -16  -6  -6  107.92    6.96
 -16  -6  -6  142.42    9.68
 -16  -6   0   19.91    4.31
 -16  -6   1  217.68   13.38
 -16  -6   2  122.26    9.94
 -16  -6   3  166.97   11.63
 -16  -6   4  175.02   11.94
 -16  -6   5  194.05   12.54
 -16  -6   6   75.12    7.65
 -16  -6   7  211.71   12.92
 -16  -6   8   11.25    3.19
 -16  -6   9  301.73   15.18
 -16  -6  10   10.19    2.80
 -16  -6  11   74.72    6.85
 -16  -6  12  211.27   11.36
 -16  -6  13   43.13    4.68
 -16  -6  14   15.19    2.76
 -16  -6  15   23.89    3.04
 -15  -1 -16   12.49    2.41
 -15   1 -16   13.53    2.42
 -15  -1 -15  277.10   12.50
 -15   1 -15  267.62   12.53
 -15  -1 -14    0.42    1.57
 -15   1 -14   -0.86    2.10
 -15  -1 -13  155.32   10.14
 -15   1 -13  155.59   10.34
 -15  -1 -12  168.65   11.02
 -15   1 -12  170.81   11.19
 -15  -1 -11    6.51    2.78
 -15   1 -11    8.24    3.22
 -15  -1 -10   23.21    4.37
 -15   1 -10   21.25    4.50
 -15  -1  -9   14.79    3.58
 -15   1  -9   23.32    4.38
 -15   1  -8   31.80    5.33
 -15  -1  -8   37.88    5.37
 -15  -1  -7  607.36   23.52
 -15  -1   8    7.13    2.24
 -15  -1   9   95.25    7.54
 -15  -1  10  272.73   13.79
 -15  -1  11  739.57   26.44
 -15  -1  12   19.53    3.87
 -15  -1  13  529.69   21.91
 -15  -1  20   37.51    4.61
 -15  -1  21  172.53    9.22
 -15  -1  22   20.79    2.91
 -15   3 -15   58.87    4.77
 -15   3 -14  194.55   10.02
 -15   3 -13   85.46    6.94
 -15  -3 -12   90.23    7.33
 -15   3 -12   94.42    7.81
 -15  -3 -11    3.84    2.12
 -15  -3 -10  122.36    9.21
 -15  -3  -9    6.79    2.50
 -15  -3  -8  256.94   14.08
 -15  -3  -7   43.56    5.65
 -15  -3  -6  230.83   12.91
 -15  -3  -1  121.39    9.59
 -15  -3   0  553.79   22.64
 -15  -3   1  168.48   11.15
 -15  -3   1  164.19   10.93
 -15  -3   2  549.95   22.28
 -15  -3   2  548.10   22.09
 -15  -3   3  510.55   21.17
 -15  -3   4  488.27   20.58
 -15  -3   5  372.67   17.50
 -15  -3   6  241.98   13.57
 -15  -3   7  107.11    8.89
 -15  -3   8  238.79   13.72
 -15  -3   9    7.90    2.90
 -15  -3  10  262.92   14.85
 -15  -3  16  139.32    9.52
 -15  -3  17   23.46    3.99
 -15  -3  18   54.19    5.51
 -15  -3  19   28.53    3.91
 -15  -3  20   26.10    3.50
 -15  -3  21    0.98    1.11
 -15  -5 -12   44.10    3.87
 -15   5 -12   40.61    4.07
 -15  -5 -11   38.41    4.07
 -15  -5 -11   40.72    4.80
 -15  -5 -10  115.05    7.56
 -15  -5 -10  143.10    9.64
 -15  -5  -9   94.75    7.19
 -15  -5  -9  112.75    9.02
 -15  -5  -8   53.70    5.51
 -15  -5  -8   57.39    6.89
 -15  -5  -7   23.64    3.81
 -15  -5  -6  190.58   11.02
 -15  -5  -5   29.79    4.26
 -15  -5  -3   55.24    7.20
 -15  -5  -2  501.26   22.96
 -15  -5  -1  243.10   14.98
 -15  -5   0  400.35   19.92
 -15  -5   1   73.85    8.16
 -15  -5   2  216.01   14.07
 -15  -5   3  217.07   14.07
 -15  -5   4  287.28   16.34
 -15  -5   5   22.72    4.88
 -15  -5   6  452.09   21.20
 -15  -5  15    0.75    1.56
 -15  -5  16   63.01    5.53
 -15  -5  17   75.74    5.60
 -15  -5  18  136.45    7.10
 -15  -7  -7  110.47    6.87
 -15  -7  -6  159.05    8.95
 -15  -7  -5   16.57    3.15
 -15  -7   2  189.57   11.38
 -15  -7   3   46.99    5.49
 -15  -7   4   56.92    6.01
 -15  -7   5   16.79    3.48
 -15  -7   6   20.57    3.65
 -15  -7   7  194.33   10.82
 -15  -7   8   77.75    6.41
 -15  -7   9  189.58   10.04
 -14   0 -17    0.27    1.12
 -14   0 -16    7.04    2.26
 -14   0 -15    0.42    1.70
 -14   0 -14   32.99    4.94
 -14   0 -13   -0.53    2.66
 -14   0 -12  220.08   13.34
 -14   0 -11   -0.57    2.29
 -14   0 -10  762.97   28.33
 -14   0  -9   -1.65    2.12
 -14   0  -8  605.76   23.71
 -14   0  -7    0.99    2.11
 -14   0  13    0.48    1.54
 -14   0  14  822.28   28.82
 -14   0  23    1.86    1.33
 -14   2 -17   31.90    3.17
 -14  -2 -16   70.36    5.34
 -14   2 -16   64.27    5.31
 -14   2 -15   57.46    5.67
 -14  -2 -15   60.45    5.59
 -14  -2 -14    4.37    2.04
 -14   2 -14    3.14    2.40
 -14  -2 -13   49.41    6.05
 -14   2 -13   56.21    6.33
 -14   2 -12  247.86   14.12
 -14  -2 -12  277.14   14.53
 -14  -2 -11  365.18   17.53
 -14  -2 -10 1103.35   36.26
 -14  -2  -9  297.26   15.62
 -14  -2  -8  520.02   21.56
 -14  -2  -7  141.70    9.95
 -14  -2  -6    6.23    2.35
 -14  -2   1   58.59    5.72
 -14  -2   2  978.56   30.79
 -14  -2   3   61.74    5.80
 -14  -2   4  221.42   11.56
 -14  -2   5  540.07   20.34
 -14  -2   6  454.60   18.25
 -14  -2   7  555.52   21.04
 -14  -2   8  977.30   31.53
 -14  -2   9 1147.88   35.89
 -14  -2  10 1073.47   34.52
 -14  -2  11  186.86   11.69
 -14  -2  12  267.32   14.54
 -14  -2  13  190.57   12.28
 -14  -2  15    4.58    2.55
 -14  -2  16  583.35   22.91
 -14  -2  17   33.56    4.96
 -14  -2  18  305.57   14.96
 -14  -2  19   27.65    4.31
 -14  -2  20  163.08    9.63
 -14  -2  21   21.00    3.25
 -14  -2  22    1.57    1.25
 -14  -4 -15   38.06    3.42
 -14   4 -15   38.15    3.64
 -14   4 -14    0.31    1.49
 -14  -4 -14    1.73    1.24
 -14   4 -13   80.22    6.57
 -14  -4 -11  220.98   13.50
 -14  -4 -10   72.40    7.90
 -14  -4  -9   94.20    9.27
 -14  -4  -4   15.46    4.20
 -14  -4  -3  390.91   17.21
 -14  -4  -3  401.85   19.71
 -14  -4  -2  120.80   10.08
 -14  -4  -1  710.80   27.98
 -14  -4  -1  708.82   27.69
 -14  -4   0  412.05   20.00
 -14  -4   0  438.12   20.14
 -14  -4   1  376.63   18.62
 -14  -4   1  381.15   18.58
 -14  -4   2   72.73    7.70
 -14  -4   2   70.01    7.57
 -14  -4   3  468.92   21.15
 -14  -4   3  490.09   21.49
 -14  -4   4    1.78    1.80
 -14  -4   5  186.92   12.36
 -14  -4   6    5.95    2.70
 -14  -4   7  460.64   20.80
 -14  -4   8  228.34   13.88
 -14  -4   9  283.93   15.76
 -14  -4  13  165.08   10.74
 -14  -4  14   24.57    4.27
 -14  -4  15  168.51   10.67
 -14  -4  16   40.10    5.10
 -14  -4  17  105.43    7.82
 -14  -4  18   63.06    5.76
 -14  -4  19   44.23    4.51
 -14  -4  20    4.67    1.55
 -14  -6 -11   76.11    5.01
 -14  -6 -11   84.99    6.11
 -14  -6 -10    0.55    1.02
 -14  -6 -10    2.36    1.68
 -14  -6  -9  406.77   15.58
 -14  -6  -9  447.47   18.37
 -14  -6  -8   53.62    5.07
 -14  -6  -8   60.98    6.56
 -14  -6  -7  174.62    9.93
 -14  -6  -7  202.82   12.68
 -14  -6  -6  140.34    8.86
 -14  -6  -5   89.67    7.15
 -14  -6  -4  164.71    9.89
 -14  -6  -2   71.53    7.88
 -14  -6  -1  175.80   12.48
 -14  -6   0  102.57    9.52
 -14  -6   1  335.45   17.83
 -14  -6   2    8.40    3.09
 -14  -6   3  190.36   12.95
 -14  -6   4  245.25   14.76
 -14  -6   5   78.07    8.21
 -14  -6   6  117.14    9.81
 -14  -6   7  142.18   10.83
 -14  -6   8   44.25    6.08
 -14  -6   9  296.75   15.65
 -14  -6  10    2.14    1.81
 -14  -6  11  103.05    8.35
 -14  -6  12   73.30    6.38
 -14  -6  13   32.25    4.30
 -14  -6  14   23.00    3.44
 -14  -6  14   17.74    3.12
 -14  -6  15   54.24    4.77
 -14  -6  16    0.26    1.14
 -13   1 -18   -0.22    0.83
 -13  -1 -18   -0.20    0.63
 -13  -1 -18   -0.22    0.96
 -13  -1 -17   54.16    4.88
 -13   1 -17   47.99    4.56
 -13  -1 -17   42.84    4.07
 -13  -1 -16    9.53    2.23
 -13   1 -16    9.84    2.89
 -13  -1 -16   12.80    2.82
 -13  -1 -15  322.74   15.01
 -13  -1 -15  303.55   13.60
 -13   1 -15  304.08   14.80
 -13  -1 -14   25.80    4.03
 -13   1 -14   21.31    4.37
 -13  -1 -14   27.17    4.61
 -13   1 -13  984.80   33.18
 -13  -1 -13  914.04   30.53
 -13  -1 -13 1002.83   33.32
 -13  -1 -12   19.46    4.22
 -13   1 -12   30.09    5.12
 -13  -1 -11  210.31   12.98
 -13   1 -11  200.18   12.92
 -13  -1 -10    1.69    2.69
 -13  -1  -9   17.90    4.08
 -13  -1  -8   53.26    6.08
 -13  -1  -7  104.18    8.29
 -13  -1  -6  113.60    8.31
 -13  -1   4  419.58   15.49
 -13  -1   5 1521.49   41.08
 -13  -1   6    1.98    1.41
 -13  -1   7  262.49   12.00
 -13  -1   8   41.44    4.62
 -13  -1   9    8.55    2.36
 -13  -1  10  529.62   20.02
 -13  -1  11  159.60    9.99
 -13  -1  12   50.76    5.73
 -13  -1  13  900.97   30.42
 -13  -1  14   25.27    4.43
 -13  -1  21   91.66    7.01
 -13  -1  22    2.86    1.77
 -13  -1  23   78.56    5.23
 -13   3 -17    8.04    1.84
 -13   3 -16   34.68    3.93
 -13  -3 -15  158.88    8.48
 -13   3 -15  148.70    9.06
 -13  -3 -14  109.72    7.48
 -13   3 -14  105.50    8.26
 -13  -3 -14  124.24    8.48
 -13  -3 -13  238.03   12.10
 -13  -3 -13  261.01   13.56
 -13  -3 -12  275.42   13.44
 -13  -3 -12  261.71   14.25
 -13  -3 -11  150.80   10.63
 -13  -3 -11  135.22    9.26
 -13  -3 -10   67.34    7.11
 -13  -3  -9   43.93    5.74
 -13  -3  -8  328.88   16.34
 -13  -3  -7    2.06    1.98
 -13  -3  -7    3.79    1.82
 -13  -3  -6  266.88   13.77
 -13  -3  -6  232.28   12.52
 -13  -3  -5  842.87   28.37
 -13  -3  -5  827.08   27.53
 -13  -3  -4  411.74   19.03
 -13  -3  -4  438.12   17.45
 -13  -3  -3  648.50   22.20
 -13  -3  -3  618.67   24.37
 -13  -3  -2  732.56   26.80
 -13  -3  -2  736.50   26.65
 -13  -3  -1   62.51    6.54
 -13  -3  -1   60.51    6.41
 -13  -3   0 1153.92   36.46
 -13  -3   0 1167.79   36.36
 -13  -3   1   98.22    7.87
 -13  -3   1   86.07    7.56
 -13  -3   2  655.84   24.15
 -13  -3   3  168.11   10.58
 -13  -3   4  897.20   30.00
 -13  -3   5  605.18   22.74
 -13  -3   6  487.79   19.85
 -13  -3   7  175.15   10.97
 -13  -3   8  279.23   14.55
 -13  -3   9   21.85    4.07
 -13  -3  10  328.55   16.33
 -13  -3  11  162.80   11.11
 -13  -3  12   27.84    4.78
 -13  -3  13  578.37   22.68
 -13  -3  14  162.36   10.88
 -13  -3  15   58.02    6.58
 -13  -3  16  169.62   11.15
 -13  -3  17  102.16    8.31
 -13  -3  18  133.49    9.25
 -13  -3  19    8.68    2.62
 -13  -3  20   78.18    6.22
 -13  -3  21   18.32    2.92
 -13  -3  22   13.96    2.24
 -13   5 -14  175.39    8.29
 -13  -5 -14  159.98    7.68
 -13  -5 -13   18.41    2.79
 -13  -5 -12   28.21    3.70
 -13  -5 -12   33.48    4.73
 -13  -5 -11    1.19    1.27
 -13  -5 -11    2.76    2.21
 -13  -5 -10  234.02   12.17
 -13  -5 -10  229.50   14.12
 -13  -5  -9  110.04    8.30
 -13  -5  -9  113.81   10.08
 -13  -5  -8  109.97    8.56
 -13  -5  -7   60.98    6.32
 -13  -5  -6  600.63   23.04
 -13  -5  -5   15.40    3.29
 -13  -5  -4  879.91   29.80
 -13  -5  -3  102.51    8.12
 -13  -5  -3  119.65   10.40
 -13  -5  -2  462.15   21.93
 -13  -5  -1   67.55    7.77
 -13  -5   0  524.16   20.84
 -13  -5   0  472.15   22.42
 -13  -5   1   45.80    6.45
 -13  -5   2  434.65   20.73
 -13  -5   2  417.29   20.51
 -13  -5   3   20.63    4.64
 -13  -5   3   18.31    4.38
 -13  -5   4  330.80   17.54
 -13  -5   4  321.26   17.42
 -13  -5  11  109.48    8.73
 -13  -5  12  344.75   16.39
 -13  -5  13   -0.49    1.81
 -13  -5  14  325.56   15.40
 -13  -5  15    6.14    2.35
 -13  -5  16  229.58   11.77
 -13  -5  17    1.77    1.77
 -13  -5  18  137.12    7.79
 -13  -5  19   12.75    2.26
 -13  -7  -9  194.75    9.61
 -13  -7  -8  144.04    8.58
 -13  -7  -8  115.32    6.58
 -13  -7  -7   69.46    6.40
 -13  -7  -6  164.61   10.42
 -13  -7   1  575.94   23.17
 -13  -7   2  129.82    9.76
 -13  -7   3   59.74    6.55
 -13  -7   4  112.67    8.87
 -13  -7   5    5.57    2.36
 -13  -7  10   25.75    3.72
 -13  -7  11   88.77    6.52
 -13  -7  12   68.14    5.40
 -13  -7  13    1.08    1.26
 -13  -7  14   82.81    5.23
 -12   0 -18  222.56   10.03
 -12   0 -18  224.39    9.73
 -12   0 -17   -0.33    1.10
 -12   0 -17    0.37    1.37
 -12   0 -16  208.06   11.72
 -12   0 -15   -0.51    2.04
 -12   0 -14    2.22    2.79
 -12   0 -14    2.45    2.09
 -12   0 -13    0.58    2.48
 -12   0 -13    0.51    2.09
 -12   0 -12   31.75    5.56
 -12   0 -12   34.37    4.97
 -12   0 -11    0.58    2.55
 -12   0 -10  968.38   33.16
 -12   0  -9    0.52    2.17
 -12   0  -8 2318.85   62.61
 -12   0  -7    2.70    2.41
 -12   0   7    1.10    1.06
 -12   0   8 1747.05   45.74
 -12   0   9    0.65    1.04
 -12   0  10 1371.44   38.51
 -12   0  11    3.09    1.70
 -12   0  12 1137.75   34.58
 -12   0  13   -0.91    1.53
 -12   0  14  107.81    8.53
 -12   0  15    0.51    1.65
 -12   0  23   -0.27    1.17
 -12  -2 -18  148.80    7.15
 -12   2 -18  150.24    7.38
 -12  -2 -17   15.09    2.71
 -12   2 -17   15.39    2.82
 -12   2 -17   20.86    3.07
 -12  -2 -17   17.89    2.75
 -12   2 -16  153.88    9.52
 -12  -2 -16  155.30    9.36
 -12  -2 -16  151.97    8.71
 -12   2 -16  140.61    8.59
 -12   2 -15   68.64    6.25
 -12  -2 -15   61.79    5.79
 -12  -2 -15   61.51    6.31
 -12   2 -15   62.90    6.67
 -12  -2 -14   31.55    4.41
 -12   2 -14   28.23    4.57
 -12   2 -14   32.41    5.28
 -12  -2 -14   39.74    5.42
 -12  -2 -13   58.04    6.65
 -12  -2 -13   49.37    5.64
 -12  -2 -12   53.02    6.50
 -12  -2 -12   43.25    5.31
 -12  -2 -11  118.96    9.56
 -12  -2 -11  112.63    8.57
 -12  -2 -10  482.14   20.87
 -12  -2  -9  252.19   14.00
 -12  -2  -9  249.62   13.16
 -12  -2  -8 1406.95   42.45
 -12  -2  -8 1403.52   41.08
 -12  -2  -7  460.52   19.13
 -12  -2  -7  457.27   18.14
 -12  -2  -6  516.07   20.00
 -12  -2  -6  507.03   18.95
 -12  -2  -5  165.18    9.81
 -12  -2  -5  173.46    9.44
 -12  -2  -4   58.60    5.10
 -12  -2  -3  218.48   10.19
 -12  -2  -2   32.77    4.27
 -12  -2  -1  355.42   15.03
 -12  -2   0  857.43   27.07
 -12  -2   1  516.12   18.76
 -12  -2   2 1301.38   36.88
 -12  -2   3  634.03   21.49
 -12  -2   4  354.86   14.63
 -12  -2   5 1088.07   32.35
 -12  -2   6  870.88   27.44
 -12  -2   7 1210.15   35.46
 -12  -2   8  111.82    7.86
 -12  -2   9  435.61   17.72
 -12  -2  10  547.02   20.87
 -12  -2  11   56.35    5.96
 -12  -2  12   66.07    6.59
 -12  -2  13  388.94   17.89
 -12  -2  14   12.61    3.38
 -12  -2  18  160.73   10.80
 -12  -2  19   45.52    5.55
 -12  -2  20  316.22   14.78
 -12  -2  21   66.08    5.89
 -12  -2  22   59.22    4.97
 -12  -2  23   39.28    3.50
 -12   4 -16   48.07    4.24
 -12  -4 -16   46.61    3.93
 -12  -4 -15    3.74    1.53
 -12   4 -15    6.84    2.40
 -12  -4 -13   28.30    4.82
 -12  -4 -12   51.58    6.74
 -12  -4 -11  297.06   17.18
 -12  -4 -10    3.25    1.99
 -12  -4 -10    3.65    2.92
 -12  -4  -9  231.11   12.57
 -12  -4  -9  252.41   16.17
 -12  -4  -6  177.82   11.01
 -12  -4  -5  393.55   17.21
 -12  -4  -4  111.83    8.29
 -12  -4  -4   93.12    8.99
 -12  -4  -3  750.04   25.22
 -12  -4  -3  662.09   26.97
 -12  -4  -2   58.22    6.85
 -12  -4  -2   66.76    6.15
 -12  -4  -1  836.18   30.04
 -12  -4  -1  817.11   26.93
 -12  -4  -1  806.09   29.51
 -12  -4   0  111.39    9.37
 -12  -4   0  128.73    9.84
 -12  -4   0  141.55    8.85
 -12  -4   1  521.20   22.50
 -12  -4   1  585.48   20.90
 -12  -4   1  589.49   23.47
 -12  -4   2  274.69   14.88
 -12  -4   2  286.72   13.33
 -12  -4   2  290.86   15.25
 -12  -4   3 1149.92   37.19
 -12  -4   4   56.45    6.28
 -12  -4   5  300.21   15.50
 -12  -4   6    5.41    2.45
 -12  -4   7  259.40   14.34
 -12  -4   8    5.02    2.38
 -12  -4   9  383.55   18.28
 -12  -4  10   24.55    4.51
 -12  -4  10   21.53    4.08
 -12  -4  11 1149.79   37.72
 -12  -4  11 1138.04   36.38
 -12  -4  12   14.01    3.52
 -12  -4  13   16.79    3.74
 -12  -4  14   16.76    3.93
 -12  -4  15  202.04   12.16
 -12  -4  16   26.58    4.50
 -12  -4  17   54.60    6.02
 -12  -4  18   52.74    5.59
 -12  -4  19   33.61    4.17
 -12  -4  20  127.70    7.50
 -12  -4  21  128.19    6.73
 -12  -6 -12  194.36   10.27
 -12  -6 -12  159.41    8.11
 -12  -6 -11  137.57    9.27
 -12  -6 -11  112.54    7.19
 -12  -6 -10   17.83    3.85
 -12  -6 -10   12.27    2.60
 -12  -6  -9  581.67   23.77
 -12  -6  -9  550.82   20.38
 -12  -6  -8    0.64    2.63
 -12  -6  -8    2.14    1.45
 -12  -6  -7   26.63    4.16
 -12  -6  -6  201.71   11.62
 -12  -6  -5  182.40   10.96
 -12  -6  -4   66.31    6.51
 -12  -6  -3   60.50    6.21
 -12  -6  -2  369.87   19.36
 -12  -6  -2  390.31   17.12
 -12  -6  -1  329.89   17.93
 -12  -6   0   20.16    4.78
 -12  -6   1  582.11   25.09
 -12  -6   2   28.39    5.12
 -12  -6   3  387.16   19.44
 -12  -6   4   80.61    8.25
 -12  -6   5  244.25   14.77
 -12  -6   6  401.75   19.47
 -12  -6   7  192.20   12.72
 -12  -6   8  143.73   10.80
 -12  -6   8  136.42   10.01
 -12  -6   9  265.13   14.31
 -12  -6  10   22.32    4.23
 -12  -6  11  127.41    9.31
 -12  -6  12   56.37    6.10
 -12  -6  13   82.10    7.06
 -12  -6  14   91.37    7.16
 -12  -6  15   37.64    4.38
 -12  -6  16   31.26    3.78
 -12  -6  17   62.11    4.76
 -12  -8  -5   25.38    2.82
 -12  -8  -4  540.08   17.22
 -12  -8   9   19.22    2.67
 -11   1 -19   56.73    4.26
 -11  -1 -19   61.55    4.37
 -11   1 -18   17.80    2.91
 -11  -1 -18   22.18    3.10
 -11  -1 -18   20.41    2.97
 -11  -1 -17    4.76    1.92
 -11   1 -17    4.46    2.42
 -11  -1 -17    7.93    2.28
 -11   1 -17    3.82    2.09
 -11   1 -16    5.28    2.67
 -11  -1 -16    4.64    2.12
 -11  -1 -16    4.23    2.08
 -11   1 -16    6.17    2.49
 -11  -1 -15   96.14    8.37
 -11   1 -15   92.21    7.92
 -11   1 -15   90.83    8.43
 -11  -1 -14    9.06    3.04
 -11   1 -14   11.78    3.43
 -11   1 -14   13.84    3.85
 -11   1 -13  953.59   34.03
 -11   1 -13  949.99   32.60
 -11   1 -12   39.67    5.35
 -11  -1 -12   36.79    5.65
 -11   1 -12   34.89    5.75
 -11  -1 -12   45.79    5.84
 -11  -1 -11  855.55   30.77
 -11  -1 -11  891.91   29.91
 -11  -1 -11  839.26   29.02
 -11  -1 -10   56.67    6.60
 -11  -1 -10   57.42    6.09
 -11  -1 -10   62.84    6.22
 -11  -1  -9  235.92   13.28
 -11  -1  -9  251.22   12.55
 -11  -1  -8   13.11    3.21
 -11  -1  -8    9.24    2.34
 -11  -1  -7    8.18    2.65
 -11  -1  -7   12.27    2.55
 -11  -1   0   23.42    2.94
 -11  -1   1  562.38   18.04
 -11  -1   2 1475.01   38.63
 -11  -1   3  762.72   22.62
 -11  -1   4   82.34    5.47
 -11  -1   5 1712.26   44.21
 -11  -1   6  213.31    9.80
 -11  -1   7 1058.80   30.25
 -11  -1   8   43.89    4.33
 -11  -1   9   35.22    4.06
 -11  -1  10  176.01    9.72
 -11  -1  11    4.40    1.76
 -11  -1  12   13.31    2.95
 -11  -1  13  250.86   13.08
 -11  -1  14    7.92    2.65
 -11  -1  15  978.62   32.91
 -11  -1  22    1.39    1.54
 -11  -1  23   65.00    4.97
 -11   3 -18   42.52    3.55
 -11   3 -18   32.60    3.21
 -11  -3 -17   16.49    2.60
 -11   3 -17   16.62    2.73
 -11   3 -17   15.62    2.89
 -11   3 -16   26.03    4.04
 -11  -3 -16   26.08    3.57
 -11   3 -16   26.13    3.80
 -11   3 -15    4.18    2.58
 -11  -3 -15    3.22    1.67
 -11  -3 -15    4.41    2.00
 -11   3 -15    1.23    1.86
 -11   3 -14  222.27   12.20
 -11  -3 -14  222.27   12.04
 -11  -3 -14  228.77   12.88
 -11   3 -13  223.75   12.83
 -11  -3 -13  246.27   13.09
 -11  -3 -13  266.73   14.20
 -11  -3 -12  324.01   16.44
 -11  -3 -12  319.92   15.54
 -11  -3 -12  310.93   17.85
 -11  -3 -11  631.57   23.42
 -11  -3 -11  626.13   24.64
 -11  -3 -10  183.14   11.11
 -11  -3 -10  192.51   12.27
 -11  -3 -10  174.02   13.09
 -11  -3  -9   69.37    7.10
 -11  -3  -9   55.49    5.90
 -11  -3  -9   51.49    5.83
 -11  -3  -8   12.31    3.25
 -11  -3  -8    9.21    2.49
 -11  -3  -8   11.23    2.75
 -11  -3  -7   85.56    7.47
 -11  -3  -7   80.19    6.93
 -11  -3  -6  190.72   11.10
 -11  -3  -6  198.99   10.94
 -11  -3  -5   58.55    5.81
 -11  -3  -5   56.37    6.38
 -11  -3  -5   63.91    5.74
 -11  -3  -4  370.69   15.39
 -11  -3  -4  331.12   16.22
 -11  -3  -4  360.65   14.87
 -11  -3  -3  965.02   28.88
 -11  -3  -3  944.31   31.31
 -11  -3  -2 1499.77   45.16
 -11  -3  -2 1642.73   42.92
 -11  -3  -1   11.22    2.88
 -11  -3  -1    9.42    2.13
 -11  -3   0 1951.68   53.71
 -11  -3   0 1998.38   50.91
 -11  -3   1   95.77    7.53
 -11  -3   1  104.84    6.52
 -11  -3   2  563.84   20.99
 -11  -3   2  579.86   18.96
 -11  -3   3  126.88    8.60
 -11  -3   4 2403.14   62.79
 -11  -3   5  706.23   24.36
 -11  -3   6  338.86   15.21
 -11  -3   7  221.22   11.92
 -11  -3   8  133.26    9.07
 -11  -3   9  121.80    8.91
 -11  -3  10  156.57   10.31
 -11  -3  10  168.79   10.14
 -11  -3  11  140.70    9.97
 -11  -3  11  143.68    9.66
 -11  -3  12   22.28    4.07
 -11  -3  12   15.94    3.56
 -11  -3  13    1.64    1.54
 -11  -3  13    2.02    2.16
 -11  -3  14  623.45   24.07
 -11  -3  15  125.84    9.64
 -11  -3  16  281.26   14.85
 -11  -3  17  235.17   13.39
 -11  -3  18  226.36   12.68
 -11  -3  19    1.78    1.96
 -11  -3  20   82.03    6.68
 -11  -3  21    4.87    1.99
 -11  -3  22   15.10    2.43
 -11  -5 -15   14.49    2.27
 -11   5 -15   13.48    2.44
 -11  -5 -14  219.34   10.35
 -11  -5 -13   13.00    2.71
 -11  -5 -13   14.93    3.52
 -11  -5 -12   84.97    7.00
 -11  -5 -12   88.72    8.57
 -11  -5 -11  145.42    9.64
 -11  -5 -11  161.44   12.07
 -11  -5 -10   55.67    6.01
 -11  -5 -10   58.16    7.58
 -11  -5  -9   74.63    7.21
 -11  -5  -9   67.68    8.18
 -11  -5  -8  300.90   15.21
 -11  -5  -7  219.87   12.78
 -11  -5  -6   50.31    5.78
 -11  -5  -5   55.27    6.03
 -11  -5  -4  545.33   21.44
 -11  -5  -4  535.11   24.14
 -11  -5  -3   73.93    6.86
 -11  -5  -3   82.98    8.64
 -11  -5  -3   83.94    7.38
 -11  -5  -2  463.51   18.91
 -11  -5  -2  449.79   21.41
 -11  -5  -2  454.82   19.10
 -11  -5  -1    6.24    2.30
 -11  -5  -1   14.15    3.89
 -11  -5   0 1112.88   38.53
 -11  -5   0 1199.55   36.23
 -11  -5   0 1111.39   38.39
 -11  -5   1   55.82    7.00
 -11  -5   1   54.69    6.91
 -11  -5   2  889.41   32.25
 -11  -5   2  886.42   32.13
 -11  -5   3   95.35    8.87
 -11  -5   3  111.86    9.48
 -11  -5   4  263.46   15.08
 -11  -5   5   11.94    3.39
 -11  -5   6  639.10   25.49
 -11  -5   8  363.13   17.19
 -11  -5   9  564.16   22.75
 -11  -5  10   88.98    8.11
 -11  -5  11  220.45   13.06
 -11  -5  12  578.79   23.19
 -11  -5  13   22.06    4.23
 -11  -5  14  229.22   13.07
 -11  -5  15   26.72    4.42
 -11  -5  16  182.18   10.74
 -11  -5  17   51.90    5.35
 -11  -5  18  108.69    7.33
 -11  -5  19   46.83    4.29
 -11  -5  20   20.37    2.49
 -11  -7 -10   48.28    4.85
 -11  -7  -9   70.71    5.39
 -11  -7  -9   80.53    6.73
 -11  -7  -9   70.97    5.44
 -11  -7  -8    4.70    2.19
 -11  -7  -8    4.32    1.70
 -11  -7  -7   84.89    7.76
 -11  -7  -7   84.17    6.46
 -11  -7  -6   50.71    6.24
 -11  -7  -6   32.94    4.18
 -11  -7  -5  122.45    8.31
 -11  -7  -4   33.67    4.35
 -11  -7   0   49.41    6.27
 -11  -7   1  452.53   20.34
 -11  -7   6  265.20   13.99
 -11  -7   7  101.52    8.24
 -11  -7   8  254.76   13.44
 -11  -7   9   67.36    6.69
 -11  -7  10   78.18    6.93
 -11  -7  11  123.34    8.41
 -11  -7  12   56.77    5.41
 -11  -7  13   47.04    4.70
 -11  -7  14    9.66    2.11
 -11  -7  15    2.13    1.36
 -10   0 -20    0.81    0.89
 -10   0 -19    0.85    1.24
 -10   0 -18  126.91    8.08
 -10   0 -17    0.90    1.79
 -10   0 -16  385.01   17.64
 -10   0 -16  375.71   17.17
 -10   0 -15   -0.53    2.18
 -10   0 -15   -0.56    2.70
 -10   0 -14  129.17   10.25
 -10   0 -14  108.53    9.10
 -10   0 -13    1.19    2.91
 -10   0 -13    2.14    2.43
 -10   0 -12   22.07    3.95
 -10   0 -12   24.35    4.98
 -10   0 -12   22.25    4.42
 -10   0 -11   -0.44    1.70
 -10   0 -11   -0.97    2.08
 -10   0 -11   -0.55    2.04
 -10   0 -10  224.99   13.13
 -10   0 -10  243.62   12.68
 -10   0 -10  222.97   11.58
 -10   0  -9    1.82    1.51
 -10   0  -8 1518.17   41.17
 -10   0   4 1935.33   47.16
 -10   0   5    0.20    0.83
 -10   0   6  765.12   21.96
 -10   0   7    0.24    0.88
 -10   0   8 3571.48   84.87
 -10   0   9   -0.29    1.16
 -10   0  10 2265.23   57.62
 -10   0  11    0.71    1.13
 -10   0  12 1790.29   48.70
 -10   0  13    0.85    1.29
 -10   0  14   74.88    6.88
 -10   0  15    0.99    1.84
 -10   0  16   12.08    3.28
 -10   0  23   -0.29    1.36
 -10  -2 -19   42.54    3.76
 -10   2 -18   57.03    5.10
 -10   2 -18   61.14    5.25
 -10  -2 -18   58.95    5.06
 -10  -2 -17   42.98    4.76
 -10   2 -17   43.03    4.99
 -10   2 -17   39.14    4.89
 -10  -2 -17   45.08    4.97
 -10   2 -16  326.04   15.17
 -10  -2 -16  324.49   15.26
 -10  -2 -16  336.42   15.09
 -10   2 -16  306.32   15.34
 -10  -2 -15   98.70    8.28
 -10  -2 -15   88.87    7.60
 -10   2 -15   78.42    7.47
 -10   2 -15   93.93    8.41
 -10  -2 -14  254.53   14.24
 -10  -2 -14  245.52   13.44
 -10   2 -14  239.07   13.56
 -10  -2 -13   29.98    4.89
 -10  -2 -13   26.50    4.33
 -10   2 -13   30.92    5.07
 -10  -2 -12   50.51    6.32
 -10  -2 -12   49.68    5.78
 -10   2 -12   48.39    6.25
 -10  -2 -11   29.58    4.84
 -10   2 -11   31.37    4.93
 -10  -2 -11   22.36    3.98
 -10  -2 -10    2.65    2.20
 -10  -2 -10    4.70    2.30
 -10  -2  -9  354.96   16.72
 -10  -2  -9  368.79   16.14
 -10  -2  -8 1091.26   34.13
 -10  -2  -8 1074.16   32.86
 -10  -2  -7  693.31   24.35
 -10  -2  -7  719.57   23.76
 -10  -2  -6 1070.49   31.39
 -10  -2  -5   48.67    4.52
 -10  -2  -4  111.20    6.71
 -10  -2  -3  248.97   11.87
 -10  -2  -3  260.33   10.71
 -10  -2  -2  233.43   11.13
 -10  -2  -2  242.63   10.00
 -10  -2  -1  427.40   16.15
 -10  -2  -1  446.02   14.71
 -10  -2   0   14.72    2.66
 -10  -2   0   17.71    2.28
 -10  -2   1  634.57   20.54
 -10  -2   1  615.15   18.40
 -10  -2   2 2640.83   65.43
 -10  -2   3 1355.11   36.93
 -10  -2   4 2269.38   57.32
 -10  -2   5   32.96    3.78
 -10  -2   6  831.88   25.54
 -10  -2   7  560.76   19.38
 -10  -2   8  324.71   13.82
 -10  -2   9  234.29   11.54
 -10  -2  10  464.36   18.13
 -10  -2  11  147.67    9.41
 -10  -2  12  700.49   24.90
 -10  -2  13  542.61   21.42
 -10  -2  14   69.42    6.98
 -10  -2  15   64.64    6.85
 -10  -2  19   51.26    5.95
 -10  -2  20  254.18   13.11
 -10  -2  21   66.39    5.97
 -10  -2  22  192.84    9.63
 -10  -2  23   52.25    4.16
 -10   4 -17  116.76    6.63
 -10   4 -17  121.73    6.91
 -10   4 -16   85.68    6.62
 -10  -4 -16   90.60    6.31
 -10   4 -16   93.76    6.48
 -10   4 -15   12.26    2.96
 -10   4 -14   17.42    3.83
 -10  -4 -14   16.08    3.22
 -10  -4 -14   17.53    4.35
 -10  -4 -13   36.79    4.81
 -10   4 -13   37.00    5.28
 -10  -4 -13   44.20    6.44
 -10  -4 -12  146.47    9.89
 -10   4 -12  140.33   10.14
 -10  -4 -12  153.16   12.32
 -10  -4 -11   94.42    7.93
 -10  -4 -11   87.02    9.47
 -10  -4 -10   47.42    5.56
 -10  -4 -10   40.86    5.61
 -10  -4 -10   34.79    6.19
 -10  -4  -9  228.89   13.38
 -10  -4  -9  235.99   12.84
 -10  -4  -8  189.84   11.33
 -10  -4  -8  212.40   12.60
 -10  -4  -8  200.19   11.79
 -10  -4  -7 1148.86   35.77
 -10  -4  -7 1201.88   37.30
 -10  -4  -7 1174.04   36.49
 -10  -4  -6  745.39   26.63
 -10  -4  -6  760.50   25.77
 -10  -4  -6  760.99   26.27
 -10  -4  -5  651.85   26.75
 -10  -4  -5  744.30   25.06
 -10  -4  -4   29.88    4.11
 -10  -4  -4   26.12    4.64
 -10  -4  -3 1010.22   34.36
 -10  -4  -3 1027.49   31.44
 -10  -4  -2  478.30   20.61
 -10  -4  -2  510.10   18.64
 -10  -4  -2  447.36   20.07
 -10  -4  -1  251.23   13.87
 -10  -4  -1  273.42   14.51
 -10  -4  -1  264.39   12.46
 -10  -4   0  287.73   14.77
 -10  -4   0  291.43   14.99
 -10  -4   0  310.79   13.45
 -10  -4   1  240.79   13.20
 -10  -4   1  236.12   13.19
 -10  -4   1  258.16   11.93
 -10  -4   2  122.95    9.04
 -10  -4   2  123.81    7.94
 -10  -4   3  341.87   16.01
 -10  -4   4  114.88    8.67
 -10  -4   5  363.56   16.53
 -10  -4   6   37.88    5.04
 -10  -4   7  558.53   21.96
 -10  -4   8  182.26   11.38
 -10  -4   8  171.23   10.44
 -10  -4   9 1144.43   36.54
 -10  -4   9 1145.93   35.67
 -10  -4  10  388.21   17.86
 -10  -4  10  387.38   17.36
 -10  -4  11 1298.71   40.00
 -10  -4  12   14.13    3.41
 -10  -4  13  280.36   14.87
 -10  -4  14    2.69    2.57
 -10  -4  15  271.02   14.49
 -10  -4  16   59.89    6.53
 -10  -4  17   41.43    5.38
 -10  -4  18    1.75    1.81
 -10  -4  19   16.91    3.20
 -10  -4  20  118.92    7.36
 -10  -4  21   74.39    5.18
 -10  -6 -14   -0.22    1.19
 -10  -6 -14    0.64    0.72
 -10  -6 -13   24.30    3.27
 -10  -6 -13   25.83    3.97
 -10  -6 -13   27.88    3.30
 -10  -6 -12  115.30    8.85
 -10  -6 -12  108.55    7.14
 -10  -6 -11   72.27    7.34
 -10  -6 -11   65.01    5.84
 -10  -6 -10   71.16    7.74
 -10  -6 -10   74.38    6.55
 -10  -6  -9   39.04    5.98
 -10  -6  -9   32.40    4.48
 -10  -6  -8    7.10    3.40
 -10  -6  -8   12.46    2.95
 -10  -6  -7    4.94    2.30
 -10  -6  -6    0.50    1.52
 -10  -6  -5  457.79   19.45
 -10  -6  -4    9.57    2.85
 -10  -6  -3   58.64    7.41
 -10  -6  -3   82.34    7.26
 -10  -6  -2  253.09   15.57
 -10  -6  -2  263.37   13.67
 -10  -6  -1  243.51   15.12
 -10  -6  -1  263.11   13.61
 -10  -6   0  220.77   14.10
 -10  -6   0  214.37   12.09
 -10  -6   1  350.54   18.33
 -10  -6   2    9.63    3.37
 -10  -6   3  327.08   17.48
 -10  -6   4   15.03    3.62
 -10  -6   5  802.04   29.02
 -10  -6   5  780.63   29.73
 -10  -6   6  352.29   17.42
 -10  -6   7  226.40   13.49
 -10  -6   8   63.66    7.08
 -10  -6   9  234.39   13.66
 -10  -6  10  101.57    8.72
 -10  -6  11  359.27   17.16
 -10  -6  12    2.53    2.09
 -10  -6  13  245.25   13.08
 -10  -6  14   37.67    4.98
 -10  -6  15   83.54    6.75
 -10  -6  16  158.05    8.96
 -10  -6  17   38.66    4.01
 -10  -6  18    2.30    1.23
 -10  -8  -7   49.29    4.06
 -10  -8  -6   68.74    5.00
 -10  -8  -5    3.42    1.43
 -10  -8  -4  168.35    8.68
 -10  -8   4   26.65    4.07
 -10  -8   5   28.19    4.01
 -10  -8   6  191.80   10.39
 -10  -8   7   52.96    5.19
 -10  -8   8  163.27    9.12
 -10  -8   9   84.15    6.14
 -10  -8  10   66.91    5.22
 -10  -8  11   19.89    2.74
  -9  -1 -20    0.24    0.94
  -9   1 -20    0.47    1.00
  -9  -1 -19  192.26    9.62
  -9   1 -18   39.05    4.89
  -9  -1 -18   35.95    4.48
  -9   1 -17   24.87    4.26
  -9  -1 -17   28.56    4.38
  -9   1 -17   30.83    4.76
  -9  -1 -17   22.76    3.95
  -9  -1 -16   10.46    3.12
  -9   1 -16   11.81    3.63
  -9   1 -16   12.38    3.58
  -9  -1 -15   15.22    3.82
  -9   1 -15   13.04    3.49
  -9   1 -15   10.99    3.72
  -9   1 -14    3.86    2.89
  -9  -1 -14    7.76    2.96
  -9  -1 -14    2.91    2.41
  -9   1 -14    3.57    3.12
  -9  -1 -13  317.60   16.58
  -9   1 -13  315.56   16.04
  -9  -1 -13  321.13   16.11
  -9  -1 -12  149.19   10.00
  -9  -1 -12  144.64   10.16
  -9   1 -12  137.29   10.00
  -9  -1 -12  114.75    9.66
  -9  -1 -11 1772.86   50.48
  -9  -1 -11 1840.25   52.66
  -9  -1 -11 1880.69   51.88
  -9   1 -11 1814.10   51.49
  -9  -1 -10  334.32   15.06
  -9  -1 -10  321.98   15.52
  -9   1 -10  293.29   14.42
  -9  -1 -10  303.21   14.20
  -9  -1  -9 1161.92   35.69
  -9   1  -9 1109.45   34.36
  -9  -1  -9 1201.52   35.01
  -9  -1  -9 1145.96   34.01
  -9  -1  -8   67.28    5.56
  -9  -1  -7  584.38   19.55
  -9  -1  -6  422.36   15.10
  -9  -1  -5  116.18    6.48
  -9  -1  -4  423.80   14.14
  -9  -1  -3  842.08   25.00
  -9  -1  -3  896.35   24.07
  -9  -1  -2  186.14    8.53
  -9  -1  -2  208.08    7.97
  -9  -1  -1 3100.69   75.09
  -9  -1  -1 3224.24   73.66
  -9  -1   0    8.03    1.63
  -9  -1   0    5.79    1.16
  -9  -1   1 2922.74   69.39
  -9  -1   2  409.74   13.56
  -9  -1   3 1915.10   47.29
  -9  -1   4  166.54    7.52
  -9  -1   5 3371.24   79.57
  -9  -1   6  725.07   21.44
  -9  -1   7 3757.61   88.75
  -9  -1   8   17.62    2.69
  -9  -1   9 1432.28   38.72
  -9  -1  10  137.36    8.10
  -9  -1  11    8.67    2.32
  -9  -1  12   59.76    5.73
  -9  -1  13   12.08    2.85
  -9  -1  14    4.20    2.00
  -9  -1  15  545.32   21.78
  -9  -1  16   12.16    3.16
  -9  -1  22    4.28    1.95
  -9  -1  23    4.68    1.69
  -9   3 -19   82.70    5.24
  -9   3 -18   40.50    4.33
  -9  -3 -18   48.83    4.46
  -9   3 -17    2.73    2.40
  -9   3 -17    0.77    1.83
  -9  -3 -17    3.31    1.62
  -9  -3 -16   48.96    5.39
  -9   3 -16   55.54    6.15
  -9   3 -16   54.17    5.92
  -9  -3 -16   51.18    5.52
  -9  -3 -15   30.60    4.48
  -9   3 -15   30.58    4.87
  -9  -3 -15   24.20    4.17
  -9  -3 -14  371.04   19.75
  -9  -3 -14  362.24   16.83
  -9  -3 -14  393.52   17.89
  -9   3 -14  339.07   16.85
  -9  -3 -13  135.86   11.67
  -9  -3 -13  145.22   10.08
  -9   3 -13  136.43   10.39
  -9  -3 -13  153.92   10.80
  -9  -3 -12  320.01   18.72
  -9  -3 -12  366.67   17.69
  -9  -3 -12  358.55   16.79
  -9   3 -12  348.85   17.11
  -9  -3 -11  511.92   24.42
  -9  -3 -11  536.41   22.18
  -9  -3 -11  552.97   21.59
  -9   3 -11  522.68   21.69
  -9  -3 -10  508.20   24.41
  -9  -3 -10  559.39   21.81
  -9  -3 -10  558.95   21.65
  -9  -3 -10  594.80   23.05
  -9   3 -10  561.05   22.17
  -9  -3  -9 1992.98   54.34
  -9  -3  -9 1938.50   53.79
  -9  -3  -9 2000.57   55.39
  -9  -3  -8  213.69   11.50
  -9  -3  -8  200.25   11.03
  -9  -3  -8  192.49   11.54
  -9  -3  -7    3.20    1.82
  -9  -3  -7    3.86    1.70
  -9  -3  -7    7.88    2.43
  -9  -3  -6  194.18   10.32
  -9  -3  -6  193.18   10.10
  -9  -3  -6  203.41   10.88
  -9  -3  -5   10.57    2.77
  -9  -3  -5    9.37    2.17
  -9  -3  -4  425.09   15.92
  -9  -3  -3   99.55    7.72
  -9  -3  -3  115.45    6.98
  -9  -3  -2  359.19   15.53
  -9  -3  -2  371.43   13.90
  -9  -3  -1  569.11   21.00
  -9  -3  -1  633.73   19.59
  -9  -3   0  361.02   15.21
  -9  -3   0  380.61   13.72
  -9  -3   1  204.26   10.63
  -9  -3   1  199.15    9.07
  -9  -3   2  567.33   20.27
  -9  -3   2  596.65   18.64
  -9  -3   3  696.58   23.29
  -9  -3   3  719.12   21.60
  -9  -3   4 1453.31   40.40
  -9  -3   5 1080.01   32.00
  -9  -3   6  594.19   20.98
  -9  -3   7  850.43   27.09
  -9  -3   8  254.87   12.45
  -9  -3   9  448.50   18.09
  -9  -3   9  471.47   18.05
  -9  -3  10  363.18   15.91
  -9  -3  10  342.15   15.30
  -9  -3  11   13.30    3.04
  -9  -3  11   14.72    3.18
  -9  -3  12  170.20   10.69
  -9  -3  12  167.55   10.58
  -9  -3  13   -0.51    1.62
  -9  -3  13   -1.00    1.84
  -9  -3  14  484.21   20.41
  -9  -3  15   86.19    8.02
  -9  -3  16  258.62   14.18
  -9  -3  17  306.14   15.52
  -9  -3  18  289.66   14.73
  -9  -3  19   97.25    7.80
  -9  -3  20  182.57   10.31
  -9  -3  21    8.97    2.22
  -9  -3  22   51.72    4.33
  -9   5 -16   14.61    2.54
  -9   5 -16   16.66    2.72
  -9   5 -15  124.67    7.69
  -9  -5 -15  128.64    7.52
  -9  -5 -14  137.51   10.33
  -9  -5 -14  136.84    8.58
  -9   5 -14  147.30    9.16
  -9  -5 -13   17.92    4.17
  -9  -5 -13   13.72    2.99
  -9   5 -13   12.99    3.32
  -9  -5 -12  179.24   13.00
  -9  -5 -12  187.25   11.15
  -9   5 -12  155.23   10.37
  -9  -5 -11  302.12   17.87
  -9  -5 -11  308.81   15.23
  -9   5 -11  294.28   14.97
  -9  -5 -10  286.46   17.60
  -9  -5  -6  118.03    8.85
  -9  -5  -6  116.48    8.92
  -9  -5  -5   59.43    6.18
  -9  -5  -5   63.16    6.35
  -9  -5  -4  348.73   18.44
  -9  -5  -4  365.96   16.49
  -9  -5  -4  368.66   16.47
  -9  -5  -3   21.50    3.68
  -9  -5  -3   15.08    3.70
  -9  -5  -3   19.44    3.41
  -9  -5  -2  320.99   14.94
  -9  -5  -2  307.27   16.61
  -9  -5  -2  313.50   14.55
  -9  -5  -1    1.34    1.17
  -9  -5  -1    3.57    2.54
  -9  -5  -1    3.38    1.63
  -9  -5   0  664.23   26.47
  -9  -5   0  701.02   27.04
  -9  -5   0  743.93   25.12
  -9  -5   0  688.34   24.00
  -9  -5   1   14.30    3.47
  -9  -5   1   17.63    3.86
  -9  -5   2  244.66   14.00
  -9  -5   2  236.12   13.69
  -9  -5   3  184.94   12.11
  -9  -5   3  177.13   11.71
  -9  -5   5   15.23    3.69
  -9  -5   6  379.45   17.32
  -9  -5   7  224.27   12.84
  -9  -5   8 1851.95   52.99
  -9  -5   9   63.80    6.97
  -9  -5  10  363.67   17.57
  -9  -5  11    3.84    2.35
  -9  -5  12  128.86    9.85
  -9  -5  13  124.22    9.64
  -9  -5  14  185.57   11.76
  -9  -5  15   31.69    4.72
  -9  -5  16  199.81   11.47
  -9  -5  17   72.64    6.49
  -9  -5  18  225.90   11.09
  -9  -5  19    3.22    1.63
  -9  -5  20  104.60    5.86
  -9  -7 -12  144.97    7.20
  -9  -7 -11    5.62    2.12
  -9  -7 -11    6.80    1.90
  -9  -7 -10   50.98    4.72
  -9  -7 -10   60.08    5.98
  -9  -7 -10   49.59    4.67
  -9  -7  -9    8.21    2.06
  -9  -7  -9   12.85    3.09
  -9  -7  -9    8.27    2.35
  -9  -7  -8    5.47    2.05
  -9  -7  -8    4.87    2.32
  -9  -7  -7   25.08    3.91
  -9  -7  -7   28.43    4.80
  -9  -7  -6   32.94    4.43
  -9  -7  -5  143.70    9.55
  -9  -7  -4   22.80    3.88
  -9  -7   2  140.12   10.52
  -9  -7   3  594.16   24.13
  -9  -7   4   83.19    8.07
  -9  -7   5  141.19   10.43
  -9  -7   6  552.13   22.75
  -9  -7   7    7.10    3.03
  -9  -7   8   79.55    7.58
  -9  -7   9   34.95    5.08
  -9  -7  10  154.00   10.23
  -9  -7  11  218.84   11.97
  -9  -7  12   78.97    6.70
  -9  -7  13  232.01   11.20
  -9  -7  13  222.35   11.22
  -9  -7  14    4.28    2.01
  -9  -7  14    4.11    1.88
  -9  -7  15   59.31    4.72
  -8   0 -21   -0.20    0.75
  -8   0 -20    4.02    1.63
  -8   0 -17   -1.03    2.64
  -8   0 -16  211.24   12.83
  -8   0 -16  199.16   12.57
  -8   0 -15    1.16    2.24
  -8   0 -15    1.13    2.56
  -8   0 -14  377.92   18.30
  -8   0 -14  361.99   17.70
  -8   0 -13    0.47    1.52
  -8   0 -13    2.15    2.30
  -8   0 -13    2.86    2.94
  -8   0 -12  131.04    9.02
  -8   0 -12  138.99   10.24
  -8   0 -12  149.36   10.18
  -8   0 -11   -0.93    2.11
  -8   0 -11   -0.51    2.10
  -8   0 -10  216.90   11.67
  -8   0   1   -0.27    0.64
  -8   0   2  446.26   12.99
  -8   0   3   36.67    2.66
  -8   0   4 4154.07   94.79
  -8   0   5    1.66    0.79
  -8   0   6 1846.19   45.16
  -8   0  23   -0.58    1.23
  -8  -2 -20    1.44    1.11
  -8   2 -19   40.90    4.52
  -8  -2 -19   50.82    4.71
  -8   2 -18    5.37    2.50
  -8  -2 -18    2.35    1.73
  -8   2 -17   83.72    7.55
  -8  -2 -17   86.33    7.22
  -8   2 -17   83.44    7.49
  -8  -2 -16  254.01   13.64
  -8   2 -16  244.07   13.97
  -8  -2 -16  250.14   13.48
  -8   2 -16  245.68   13.73
  -8  -2 -15   70.40    7.25
  -8   2 -15   53.54    6.55
  -8  -2 -15   52.19    6.16
  -8  -2 -14  696.35   26.55
  -8  -2 -14  690.74   25.80
  -8   2 -14  661.27   25.91
  -8  -2 -13  803.69   28.57
  -8   2 -13  718.87   27.54
  -8  -2 -12  262.82   14.35
  -8   2 -12  225.19   13.48
  -8  -2 -12  253.91   13.66
  -8  -2 -11    5.71    2.23
  -8   2 -11   17.36    4.11
  -8  -2 -11   11.28    2.93
  -8  -2 -11    9.81    3.50
  -8  -2 -10   32.99    4.87
  -8   2 -10   37.11    5.01
  -8  -2 -10   38.28    4.71
  -8  -2 -10   34.89    5.33
  -8   2  -9  117.66    8.41
  -8  -2  -9  127.45    8.91
  -8  -2  -9  142.84    8.84
  -8  -2  -8  196.34   10.75
  -8  -2  -8  187.01   10.09
  -8  -2  -7  302.28   12.85
  -8  -2  -6 2399.43   60.03
  -8  -2  -5  301.99   11.97
  -8  -2  -4 3448.16   81.78
  -8  -2  -3  904.99   27.59
  -8  -2  -3  974.77   26.30
  -8  -2  -2 1426.27   38.96
  -8  -2  -2 1486.32   37.43
  -8  -2  -1  292.16   12.01
  -8  -2  -1  321.13   11.04
  -8  -2   0  410.57   14.46
  -8  -2   0  404.38   12.97
  -8  -2   1  933.24   26.53
  -8  -2   1  937.42   24.91
  -8  -2   2 2958.71   71.30
  -8  -2   2 2964.44   69.29
  -8  -2   3  271.93   10.83
  -8  -2   3  260.56    9.44
  -8  -2   4  893.49   25.75
  -8  -2   5  162.16    8.08
  -8  -2   6  223.80    9.93
  -8  -2   7  809.50   24.31
  -8  -2   8  138.96    7.88
  -8  -2   9  412.63   14.69
  -8   2   9  374.78   14.71
  -8  -2   9  404.66   15.33
  -8   2  10  243.03   11.41
  -8  -2  10  255.98   11.28
  -8  -2  10  236.35   11.42
  -8   2  11  166.38    9.72
  -8  -2  11  180.42    9.54
  -8  -2  11  174.62    9.89
  -8  -2  12 1160.17   35.00
  -8   2  12 1201.28   35.53
  -8  -2  12 1131.09   34.16
  -8  -2  13  360.23   16.00
  -8  -2  13  341.27   15.24
  -8   2  13  342.91   15.93
  -8   2  14  826.34   29.01
  -8  -2  14  845.86   28.51
  -8  -2  14  812.32   27.74
  -8  -2  15  467.86   19.40
  -8  -2  15  460.51   19.68
  -8  -2  19   68.44    6.85
  -8  -2  20  124.72    8.84
  -8  -2  21   27.80    3.92
  -8  -2  22  120.09    7.35
  -8  -2  23   21.98    2.72
  -8   4 -18   52.11    4.47
  -8   4 -17   86.26    6.43
  -8   4 -17   97.05    6.91
  -8   4 -16   35.75    4.67
  -8  -4 -15  176.36   10.42
  -8   4 -15  159.81   10.46
  -8   4 -14  173.12   11.38
  -8  -4 -14  183.03   11.13
  -8  -4 -14  189.91   13.64
  -8   4 -13   44.28    6.21
  -8  -4 -13   46.65    5.64
  -8  -4 -13   34.90    6.08
  -8   4 -12   58.75    7.08
  -8  -4 -12   65.42    6.67
  -8  -4 -12   61.62    8.23
  -8   4 -11  467.47   20.67
  -8  -4 -11  491.22   20.33
  -8  -4 -11  503.80   24.42
  -8   4 -10   60.12    6.91
  -8  -4 -10   63.81    6.83
  -8  -4 -10   65.85    6.63
  -8  -4 -10   71.59    8.50
  -8  -4  -9  908.74   31.04
  -8  -4  -9  890.35   30.14
  -8  -4  -9  925.64   30.39
  -8  -4  -8   88.92    7.80
  -8  -4  -8   94.52    7.61
  -8  -4  -8   91.37    7.55
  -8  -4  -7 1204.71   36.68
  -8  -4  -7 1172.16   35.65
  -8  -4  -7 1172.85   35.77
  -8  -4  -6  629.94   22.41
  -8  -4  -6  648.87   22.71
  -8  -4  -5  759.00   24.78
  -8  -4  -5  800.56   25.32
  -8  -4  -4   56.66    6.34
  -8  -4  -4   57.56    5.38
  -8  -4  -3  745.75   24.10
  -8  -4  -3  720.59   26.34
  -8  -4  -2   60.99    6.22
  -8  -4  -2   55.18    5.00
  -8  -4  -1   59.42    6.09
  -8  -4  -1   67.46    5.47
  -8  -4   0  243.69   12.83
  -8  -4   0  270.60   11.83
  -8  -4   1   23.38    3.85
  -8  -4   1   22.32    3.14
  -8  -4   2    1.28    1.65
  -8  -4   2    0.66    0.79
  -8  -4   3  488.51   19.05
  -8  -4   4  121.31    8.40
  -8  -4   5  670.17   23.71
  -8  -4   6  193.59   10.93
  -8  -4   6  183.16   10.31
  -8  -4   7  790.29   26.54
  -8  -4   7  770.06   26.06
  -8  -4   8   -0.45    1.18
  -8  -4   8   -0.44    1.48
  -8  -4   9  414.50   17.73
  -8  -4  10   45.00    5.50
  -8  -4  11  948.09   31.65
  -8   4  12   76.87    7.58
  -8  -4  12   93.31    7.98
  -8  -4  13  508.79   21.32
  -8  -4  14   63.00    6.93
  -8  -4  15  232.94   13.40
  -8  -4  16    1.54    1.90
  -8  -4  17  121.03    9.05
  -8  -4  18   39.75    5.02
  -8  -4  19   20.50    3.49
  -8  -4  20   -0.32    1.38
  -8  -4  21   40.33    3.80
  -8  -6 -15  146.65    7.33
  -8   6 -15  161.54    7.63
  -8  -6 -14    6.10    1.96
  -8   6 -14    5.96    2.19
  -8  -6 -13   31.14    4.71
  -8   6 -13   40.69    4.61
  -8  -6 -13   28.42    3.68
  -8  -6 -12   17.99    3.94
  -8   6 -12   11.25    3.20
  -8  -6 -12   17.06    3.06
  -8  -6 -11   53.01    6.90
  -8  -6 -11   62.58    5.98
  -8   6 -11   53.91    6.08
  -8  -6 -10  126.03   10.80
  -8   6 -10  119.58    8.99
  -8  -6 -10  115.93    8.51
  -8  -6  -9   45.99    6.61
  -8  -6  -9   33.28    4.63
  -8  -6  -8    7.07    2.48
  -8  -6  -7  329.86   15.99
  -8  -6  -6    4.11    1.90
  -8  -6  -5  764.94   27.29
  -8  -6  -4    4.54    2.09
  -8  -6  -3  163.65   12.13
  -8  -6  -3  190.59   11.43
  -8  -6  -2  229.17   14.38
  -8  -6  -2  245.68   13.22
  -8  -6  -1  191.73   11.51
  -8  -6  -1  195.49   12.87
  -8  -6  -1  173.28   10.90
  -8  -6   0  697.05   25.24
  -8  -6   0  674.25   24.65
  -8  -6   1  289.84   14.56
  -8  -6   2   68.09    6.73
  -8  -6   2   69.62    7.44
  -8  -6   3  205.52   12.93
  -8  -6   4  181.80   12.06
  -8  -6   5  802.02   29.54
  -8  -6   6   89.36    8.43
  -8  -6   7    9.33    3.24
  -8  -6   8  238.03   14.02
  -8  -6   9   78.23    7.98
  -8  -6  10   68.13    7.32
  -8  -6  11  164.33   11.19
  -8  -6  12    0.53    2.31
  -8  -6  13  278.11   14.37
  -8  -6  14    1.83    1.82
  -8  -6  15  137.40    8.91
  -8  -6  16  202.52   10.49
  -8  -6  17   70.43    5.42
  -8  -6  18   40.60    3.72
  -8  -8  -9   16.45    2.32
  -8  -8  -8  105.61    6.28
  -8  -8  -7   19.77    2.91
  -8  -8  -6   39.39    4.13
  -8  -8  -5   25.24    3.50
  -8  -8  -4   30.40    3.87
  -8  -8   0  281.43   13.99
  -8  -8   1   17.38    3.77
  -8  -8   2   10.46    3.18
  -8  -8   3   63.18    6.49
  -8  -8   4   33.73    4.96
  -8  -8   5    0.91    1.95
  -8  -8   6   58.82    6.06
  -8  -8   7   65.03    6.21
  -8  -8   8  243.09   12.12
  -8  -8   9   18.59    3.24
  -8  -8  10  276.74   12.18
  -8  -8  11    8.68    2.08
  -8  -8  12   24.47    3.00
  -7   1 -21   31.81    3.20
  -7  -1 -21   33.23    3.18
  -7  -1 -20    4.04    1.82
  -7   1 -19  283.64   13.46
  -7  -1 -19  273.39   12.93
  -7   1 -18   17.31    3.65
  -7  -1 -18   16.34    3.38
  -7   1 -17  106.19    8.84
  -7  -1 -16  127.94    9.97
  -7   1 -16  125.91    9.88
  -7   1 -15   10.52    3.53
  -7  -1 -15    8.46    3.08
  -7  -1 -15    6.86    2.93
  -7   1 -15    6.31    3.07
  -7   1 -14   27.07    4.97
  -7  -1 -14   24.89    4.76
  -7  -1 -14   28.54    4.86
  -7  -1 -13    4.89    2.28
  -7   1 -13   15.62    4.11
  -7  -1 -13   10.67    3.33
  -7  -1 -13    8.24    3.00
  -7  -1 -12  381.40   16.80
  -7  -1 -12  397.74   18.00
  -7  -1 -12  418.66   18.09
  -7   1 -12  365.46   17.28
  -7  -1 -11  487.04   18.76
  -7   1 -11  457.27   19.24
  -7  -1 -11  492.27   19.97
  -7  -1 -11  480.24   19.40
  -7  -1 -10  258.25   12.18
  -7  -1 -10  243.34   12.74
  -7   1 -10  227.22   12.21
  -7  -1  -9 1329.19   37.10
  -7  -1  -8  103.03    6.54
  -7  -1  -7 3234.11   77.50
  -7  -1  -6  126.07    6.67
  -7  -1  -5 1289.96   33.42
  -7  -1  -4   88.22    4.92
  -7  -1  -3  843.78   23.98
  -7  -1  -3  884.08   23.10
  -7  -1  -2 1321.54   34.87
  -7  -1  -2 1416.50   33.93
  -7  -1  -1 1009.08   26.89
  -7  -1  -1 1036.50   25.75
  -7  -1   0    6.05    1.28
  -7  -1   0    3.83    0.85
  -7  -1   1 1933.59   45.98
  -7  -1   1 1881.83   44.37
  -7  -1   2  150.69    6.62
  -7  -1   2  166.23    5.71
  -7  -1   3   58.91    3.73
  -7  -1   3   52.57    2.83
  -7  -1   4 1002.98   26.35
  -7  -1   5  860.91   23.36
  -7   1   6  259.05    9.29
  -7  -1   6  266.14    9.89
  -7  -1   7 3120.67   73.61
  -7   1   7 3081.07   72.90
  -7   1   8   77.69    5.02
  -7  -1   8   65.19    4.78
  -7   1   9 2969.83   73.16
  -7  -1   9 3112.47   73.56
  -7   1  10  118.53    7.19
  -7   1  11  114.44    7.53
  -7   1  12   16.01    3.30
  -7  -1  14   13.71    2.96
  -7  -1  15    4.78    2.17
  -7  -1  16   14.78    3.37
  -7  -1  22   16.79    3.02
  -7  -1  24   19.12    2.52
  -7   3 -20   60.79    4.50
  -7  -3 -19  164.38    8.47
  -7   3 -19  154.84    8.58
  -7  -3 -18  105.28    7.27
  -7   3 -18   89.83    7.14
  -7  -3 -17  155.68    9.61
  -7   3 -17  139.95    9.62
  -7  -3 -16  135.81    9.48
  -7   3 -16  128.58    9.81
  -7  -3 -15    8.19    3.00
  -7   3 -15    8.79    3.71
  -7  -3 -14  558.24   25.93
  -7  -3 -14  595.63   23.27
  -7   3 -14  533.00   22.82
  -7  -3 -14  584.20   22.93
  -7  -3 -13  107.17   10.42
  -7  -3 -13  109.24    9.02
  -7  -3 -13  119.22    9.10
  -7   3 -13   95.12    8.92
  -7  -3 -12   80.09    9.00
  -7  -3 -12   75.23    7.14
  -7   3 -12   72.64    7.65
  -7  -3 -12   81.06    7.39
  -7  -3 -12   94.48    8.20
  -7  -3 -11   55.24    7.31
  -7  -3 -11   57.89    6.12
  -7  -3 -11   60.40    6.45
  -7   3 -11   70.11    7.29
  -7  -3 -11   61.16    6.25
  -7  -3 -10  813.87   32.12
  -7  -3 -10  893.65   28.90
  -7  -3 -10  899.37   29.71
  -7   3 -10  846.46   29.21
  -7  -3 -10  853.49   28.60
  -7  -3  -9 1601.15   44.30
  -7  -3  -9 1572.67   44.90
  -7  -3  -9 1511.73   43.87
  -7  -3  -8  282.39   12.95
  -7  -3  -8  276.60   13.37
  -7  -3  -8  271.41   12.74
  -7  -3  -7   30.81    3.91
  -7  -3  -7   27.55    3.83
  -7  -3  -6  150.34    8.44
  -7  -3  -5   13.30    2.37
  -7  -3  -4  633.26   20.13
  -7  -3  -3  190.78   10.26
  -7  -3  -3  210.68    9.28
  -7  -3  -2  141.88    8.48
  -7  -3  -2  157.02    7.60
  -7  -3  -1 1090.19   31.95
  -7  -3  -1 1115.47   30.00
  -7  -3   0 1477.92   41.14
  -7  -3   0 1579.62   39.52
  -7  -3   1   13.02    2.47
  -7  -3   1   13.44    2.09
  -7  -3   2 1358.67   37.71
  -7  -3   2 1411.23   36.22
  -7  -3   3  272.74   11.52
  -7  -3   3  249.61   10.16
  -7  -3   4  806.00   24.68
  -7  -3   5   61.64    5.10
  -7  -3   6  220.66   10.42
  -7  -3   7  703.86   23.00
  -7  -3   7  723.28   22.22
  -7  -3   8  501.42   17.52
  -7  -3   8  476.21   17.86
  -7  -3   9 1125.74   33.68
  -7  -3   9 1180.47   33.47
  -7   3  10  195.38   10.80
  -7  -3  10  201.01   10.79
  -7  -3  10  198.62   10.48
  -7  -3  10  212.75   11.20
  -7  -3  11  267.80   12.86
  -7  -3  11  281.49   13.35
  -7   3  11  274.90   13.67
  -7  -3  11  271.23   13.36
  -7   3  12  432.13   18.67
  -7  -3  12  442.71   18.11
  -7  -3  12  466.58   18.88
  -7  -3  13  156.79   10.04
  -7   3  13  148.71   10.46
  -7  -3  13  161.42   10.46
  -7  -3  14  138.18    9.69
  -7   3  14  149.53   10.68
  -7  -3  14  135.34    9.85
  -7  -3  15   32.21    4.86
  -7  -3  16   50.24    6.09
  -7  -3  17   84.73    7.69
  -7  -3  18  374.56   17.01
  -7  -3  19  352.53   15.69
  -7   3  19  325.14   15.27
  -7  -3  20   99.76    7.41
  -7  -3  21   36.51    4.07
  -7   5 -17   69.97    5.28
  -7   5 -16    9.32    2.77
  -7  -5 -15   89.40    6.85
  -7   5 -15   92.67    7.41
  -7  -5 -14   89.64    8.84
  -7   5 -14   84.76    7.54
  -7  -5 -13   69.40    8.25
  -7  -5 -13   88.27    7.23
  -7   5 -13   73.67    7.48
  -7  -5 -12  528.05   24.95
  -7  -5 -12  553.60   21.56
  -7   5 -12  526.20   21.93
  -7  -5 -11   23.95    5.12
  -7  -5 -11   32.31    4.78
  -7   5 -11   26.65    5.03
  -7  -5 -10  419.71   22.16
  -7  -5 -10  443.39   19.18
  -7  -5  -8  670.11   25.09
  -7  -5  -7   57.51    6.06
  -7  -5  -7   66.09    6.53
  -7  -5  -6  800.03   27.45
  -7  -5  -6  826.36   28.09
  -7  -5  -5  118.82    8.46
  -7  -5  -5  122.57    8.70
  -7  -5  -4   90.82    7.30
  -7  -5  -4   94.17    8.80
  -7  -5  -4  110.80    8.07
  -7  -5  -3   64.52    7.12
  -7  -5  -3   69.45    6.34
  -7  -5  -2  550.08   23.07
  -7  -5  -2  607.76   21.59
  -7  -5  -2  588.76   21.37
  -7  -5  -1   10.98    2.54
  -7  -5  -1    5.89    2.63
  -7  -5  -1    5.55    1.80
  -7  -5   0  504.05   21.05
  -7  -5   0  558.44   20.01
  -7  -5   0  491.38   21.01
  -7  -5   0  519.73   19.28
  -7  -5   1    1.95    1.38
  -7  -5   1    2.28    1.35
  -7  -5   2  492.53   19.95
  -7  -5   2  497.24   18.66
  -7  -5   3  313.99   15.17
  -7  -5   3  325.17   14.22
  -7  -5   4  434.82   18.51
  -7  -5   5  200.82   11.80
  -7  -5   6  369.57   16.96
  -7  -5   7   -0.51    1.88
  -7  -5   8  633.65   24.23
  -7  -5   9  112.50    9.05
  -7  -5  10  224.39   13.13
  -7  -5  11  140.77   10.26
  -7  -5  12   15.84    3.75
  -7  -5  13  183.33   11.74
  -7  -5  14  200.22   12.14
  -7  -5  15   18.34    3.69
  -7  -5  16  153.96   10.01
  -7  -5  17    2.86    1.80
  -7  -5  18   71.42    5.90
  -7  -5  19    2.01    1.40
  -7   5  20  121.19    6.58
  -7   7 -13  185.47    8.34
  -7  -7 -13  183.47    8.41
  -7   7 -12   47.72    4.50
  -7  -7 -12   39.27    4.12
  -7   7 -11   15.44    3.22
  -7  -7 -11   12.04    2.43
  -7  -7 -11    9.51    2.31
  -7  -7 -11   18.28    3.04
  -7   7 -10  109.53    7.78
  -7  -7 -10  125.28    7.89
  -7  -7 -10  106.75    7.53
  -7  -7  -9    2.80    1.48
  -7  -7  -9    1.65    1.71
  -7  -7  -8  260.06   12.97
  -7  -7  -7   50.77    5.57
  -7  -7  -6   73.40    6.78
  -7  -7  -5  191.03   11.40
  -7  -7  -4  159.70   10.35
  -7  -7  -1  179.28   12.26
  -7  -7   0  204.73   13.18
  -7  -7   1   33.68    5.79
  -7  -7   2  160.86   11.76
  -7  -7   3  577.72   24.23
  -7  -7   4   14.56    4.26
  -7  -7   5  232.76   13.93
  -7  -7   5  223.78   13.79
  -7  -7   6  114.32    9.43
  -7  -7   6  105.73    9.37
  -7  -7   7    2.83    2.57
  -7  -7   7    5.17    2.81
  -7  -7   8    5.54    2.58
  -7  -7   8    3.90    2.79
  -7  -7   9    1.07    2.21
  -7  -7   9    2.12    2.19
  -7  -7  10  110.83    8.94
  -7  -7  10  109.85    8.64
  -7  -7  11  142.09    9.77
  -7  -7  11  139.60    9.57
  -7  -7  12   43.78    5.25
  -7  -7  12   46.88    5.32
  -7  -7  13  189.15   10.38
  -7  -7  13  161.75    9.54
  -7  -7  14   10.84    2.65
  -7  -7  14   11.48    2.54
  -7  -7  15  155.08    8.33
  -7  -7  15  161.58    8.20
  -7  -7  16   47.50    3.99
  -7  -9   3   79.28    5.59
  -7  -9   4    9.53    2.21
  -7  -9   5  226.15    9.79
  -7  -9   6   20.64    2.73
  -6   0 -21    0.27    1.04
  -6   0 -18   42.48    5.69
  -6   0 -17    0.56    2.54
  -6   0 -16  382.93   18.61
  -6   0 -15   -1.73    2.38
  -6   0 -14  635.81   24.03
  -6   0 -14  689.96   26.12
  -6   0 -14  682.33   26.11
  -6   0 -13    0.53    2.27
  -6   0 -13    0.52    2.23
  -6   0 -12  733.13   26.83
  -6   0 -12  797.46   27.28
  -6   0 -11    0.87    1.68
  -6   0  -2 1328.92   32.06
  -6   0  -1    0.11    0.48
  -6   0  -1    0.08    0.44
  -6   0   0  325.90    9.21
  -6   0   0  301.40    8.35
  -6   0   1    0.68    0.51
  -6   0   2 1384.85   32.87
  -6   0   3    0.11    0.49
  -6   0   4 2815.35   64.10
  -6   0   5   -0.25    0.73
  -6   0   6 5058.16  114.55
  -6   0  23   -0.33    1.25
  -6   0  24  121.74    6.47
  -6  -2 -21   15.37    2.18
  -6   2 -20  117.68    7.44
  -6  -2 -20  116.18    7.11
  -6  -2 -19  177.47    9.75
  -6   2 -19  145.28    9.32
  -6   2 -18   21.71    4.28
  -6  -2 -18   22.44    3.87
  -6  -2 -17  128.12    9.39
  -6   2 -17  134.97    9.99
  -6  -2 -16  108.82    8.79
  -6   2 -16  107.45    9.29
  -6   2 -15   94.18    8.89
  -6  -2 -14   31.59    5.65
  -6   2 -14   32.08    5.45
  -6  -2 -13  506.63   23.84
  -6  -2 -13  536.34   21.40
  -6  -2 -13  518.32   21.53
  -6   2 -13  528.99   22.05
  -6  -2 -12  106.71    8.22
  -6  -2 -12   89.26    8.97
  -6  -2 -12  109.69    8.57
  -6   2 -12   84.36    8.04
  -6  -2 -11  495.10   19.76
  -6  -2 -11  531.10   22.98
  -6  -2 -11  524.47   20.71
  -6  -2 -11  554.06   20.91
  -6   2 -11  518.52   20.81
  -6  -2 -10    6.25    2.65
  -6  -2 -10    8.64    2.34
  -6  -2 -10    8.19    2.57
  -6  -2 -10    3.36    1.86
  -6   2 -10   10.81    2.96
  -6  -2  -9   70.36    5.80
  -6  -2  -8   34.27    3.96
  -6  -2  -7  281.30   11.71
  -6  -2  -6 2577.50   63.07
  -6  -2  -5 1732.05   43.82
  -6  -2  -4 2142.19   52.29
  -6  -2  -3 2126.79   54.94
  -6  -2  -3 2293.98   53.60
  -6  -2  -2 1221.03   33.67
  -6  -2  -2 1316.77   32.46
  -6  -2  -1 1012.80   28.69
  -6  -2  -1 1118.86   27.67
  -6  -2   0  325.12   11.60
  -6  -2   0  320.41   10.45
  -6  -2   1  736.17   21.17
  -6  -2   1  740.51   19.84
  -6  -2   2  569.27   17.17
  -6  -2   2  560.87   15.90
  -6  -2   3  684.55   19.69
  -6  -2   3  666.35   18.48
  -6  -2   4 1201.26   31.77
  -6  -2   4 1222.19   30.64
  -6  -2   5   30.38    2.78
  -6  -2   5   34.30    3.17
  -6  -2   6 1238.27   32.21
  -6  -2   6 1248.14   33.02
  -6  -2   7  228.94    9.74
  -6  -2   7  226.98    9.38
  -6  -2   8   96.79    6.19
  -6   2   8   97.66    6.29
  -6  -2   9  337.21   13.07
  -6  -2   9  352.45   13.41
  -6   2   9  340.92   13.58
  -6  -2  10   45.65    4.40
  -6  -2  10   46.30    4.50
  -6   2  10   50.39    4.92
  -6   2  11  170.23    9.79
  -6  -2  11  173.59    9.37
  -6  -2  11  166.73    9.20
  -6   2  12  685.91   24.19
  -6  -2  12  680.22   23.22
  -6  -2  12  701.99   23.55
  -6  -2  13  253.74   12.57
  -6   2  13  250.07   13.28
  -6  -2  13  259.75   12.83
  -6  -2  14  851.28   28.53
  -6   2  14  868.76   29.79
  -6  -2  14  816.81   27.95
  -6  -2  15  335.33   15.92
  -6  -2  19    9.52    2.93
  -6  -2  20    8.98    2.82
  -6  -2  21    5.81    2.16
  -6   4 -19    4.27    1.71
  -6   4 -18   56.53    5.29
  -6   4 -17   76.76    6.78
  -6  -4 -16    3.50    1.93
  -6   4 -16    4.32    3.04
  -6   4 -15  254.88   14.27
  -6  -4 -15  279.14   14.07
  -6  -4 -14   45.08    6.81
  -6   4 -14   44.46    6.34
  -6  -4 -14   51.08    5.91
  -6  -4 -13   97.00   10.03
  -6   4 -13  118.74    9.85
  -6  -4 -13  111.51    8.85
  -6  -4 -12   81.97    9.29
  -6  -4 -12   94.89    8.09
  -6   4 -12  103.48    9.15
  -6  -4 -11  980.98   37.34
  -6  -4 -11 1042.49   33.40
  -6  -4 -10  159.04   10.23
  -6  -4 -10  161.44   12.69
  -6  -4 -10  170.48   10.96
  -6  -4 -10  180.41   10.97
  -6  -4  -9  247.10   12.68
  -6  -4  -9  251.54   12.98
  -6  -4  -9  242.30   13.05
  -6  -4  -8  183.18   10.41
  -6  -4  -8  185.05   10.89
  -6  -4  -8  180.76   10.45
  -6  -4  -7  443.20   17.10
  -6  -4  -7  409.33   16.80
  -6  -4  -6   93.20    6.79
  -6  -4  -6   76.66    6.21
  -6  -4  -5  672.45   21.61
  -6  -4  -5  629.61   21.26
  -6  -4  -4  430.07   16.03
  -6  -4  -3 1632.08   43.36
  -6  -4  -2   24.06    3.77
  -6  -4  -2   25.66    3.19
  -6  -4  -1  519.16   19.50
  -6  -4  -1  526.38   17.89
  -6  -4   0   85.85    6.65
  -6  -4   0   90.23    6.04
  -6  -4   1  913.65   28.79
  -6  -4   1  932.64   27.99
  -6  -4   1  960.20   27.58
  -6  -4   2   17.18    3.02
  -6  -4   2   18.07    3.01
  -6  -4   2   16.61    2.62
  -6  -4   3  401.15   16.24
  -6  -4   3  454.01   15.55
  -6  -4   4  827.72   26.74
  -6  -4   4  877.49   25.44
  -6  -4   5  795.35   25.57
  -6  -4   7 1355.69   39.15
  -6  -4   8  104.90    7.87
  -6  -4   9  130.39    8.98
  -6  -4  10  161.32   10.29
  -6   4  11  601.36   23.44
  -6  -4  11  600.84   22.96
  -6   4  12   10.44    3.38
  -6  -4  12   12.51    3.31
  -6   4  13  197.25   12.79
  -6  -4  13  213.29   12.52
  -6  -4  14  147.19   10.24
  -6  -4  15  175.33   11.28
  -6  -4  16   73.11    7.13
  -6  -4  17   60.32    6.26
  -6  -4  18   37.96    4.83
  -6  -4  19   40.31    4.64
  -6   4  20   29.79    4.02
  -6   4  21   19.01    2.83
  -6   6 -16   99.53    6.05
  -6  -6 -16   95.78    5.68
  -6   6 -15   72.12    5.76
  -6  -6 -15   71.86    5.53
  -6   6 -14    0.37    2.08
  -6  -6 -14    1.47    1.36
  -6  -6 -13   99.42    8.78
  -6   6 -13  100.61    7.86
  -6  -6 -12    8.18    3.08
  -6   6 -12    6.11    3.14
  -6  -6 -12    3.34    1.55
  -6  -6 -11   90.61    7.43
  -6  -6 -11   94.92    9.09
  -6  -6 -11   77.92    7.04
  -6  -6 -10   27.99    4.33
  -6  -6 -10   30.27    5.61
  -6  -6  -9  178.45   11.12
  -6  -6  -9  171.82   13.01
  -6  -6  -8  224.79   12.83
  -6  -6  -8  228.78   15.14
  -6  -6  -7  309.85   15.44
  -6  -6  -6  110.10    8.70
  -6  -6  -5  577.65   22.52
  -6  -6  -4  132.67    9.42
  -6  -6  -4  126.94    9.15
  -6  -6  -3  511.70   20.67
  -6  -6  -3  505.92   20.40
  -6  -6  -3  521.12   20.89
  -6  -6  -2   90.96    7.55
  -6  -6  -2   84.74    7.36
  -6  -6  -2   70.84    7.69
  -6  -6  -1  790.66   27.45
  -6  -6  -1  838.32   28.18
  -6  -6  -1  756.69   28.94
  -6  -6   0  356.51   16.27
  -6  -6   0  380.59   16.84
  -6  -6   0  355.69   17.80
  -6  -6   1  286.11   14.22
  -6  -6   1  262.62   14.99
  -6  -6   2  431.79   20.09
  -6  -6   2  453.08   18.92
  -6  -6   3  228.60   13.82
  -6  -6   3  220.02   12.42
  -6  -6   3  241.67   14.07
  -6  -6   4  107.05    8.13
  -6  -6   4  128.16    9.99
  -6  -6   4  114.92    8.69
  -6  -6   4  108.91    9.41
  -6  -6   5  244.52   14.48
  -6  -6   5  269.57   13.54
  -6  -6   5  256.08   14.69
  -6  -6   5  284.59   15.46
  -6  -6   6    7.78    3.00
  -6  -6   6    9.33    3.18
  -6  -6   7   16.86    4.09
  -6  -6   8   38.93    5.58
  -6  -6   9  255.88   14.52
  -6  -6  10   67.76    7.26
  -6  -6  11   42.29    5.67
  -6  -6  12   58.40    6.47
  -6  -6  12   60.93    6.60
  -6  -6  13  240.95   13.05
  -6  -6  13  204.34   11.88
  -6  -6  14    9.10    2.71
  -6  -6  14    7.33    2.61
  -6  -6  15   87.47    7.06
  -6  -6  16   49.39    4.95
  -6  -6  17   80.65    5.78
  -6  -8 -10  101.31    5.89
  -6  -8  -9    0.82    1.17
  -6  -8  -8  179.57    9.14
  -6  -8  -7   43.60    4.49
  -6  -8  -6  112.08    7.49
  -6  -8  -5  147.48    8.71
  -6  -8  -4   21.69    3.41
  -6  -8  -3   56.64    5.34
  -6  -8  -2   85.42    7.72
  -6  -8  -1   27.89    4.66
  -6  -8   0  480.47   20.43
  -6  -8   1    1.60    2.41
  -6  -8   2   90.26    8.10
  -6  -8   3   59.22    6.54
  -6  -8   4  275.52   14.69
  -6  -8   4  297.84   14.69
  -6  -8   5   77.77    7.34
  -6  -8   5   77.06    7.22
  -6  -8   6   13.33    3.42
  -6  -8   6   12.45    3.39
  -6  -8   7   41.58    5.30
  -6  -8   7   42.39    5.31
  -6  -8   8  248.02   12.61
  -6  -8   8  253.49   12.63
  -6  -8   9    3.46    2.10
  -6  -8   9    1.16    2.06
  -6  -8  10  278.56   12.35
  -6  -8  10  259.60   12.11
  -6  -8  11   25.22    3.47
  -6  -8  11   27.16    3.40
  -6  -8  11   24.79    3.07
  -6  -8  12   22.38    2.93
  -6  -8  12   19.80    2.51
  -6  -8  12   23.22    2.90
  -5  -1 -21    0.85    1.09
  -5   1 -20   76.00    6.51
  -5  -1 -20   75.79    6.21
  -5   1 -19  118.09    8.80
  -5  -1 -19  109.69    8.19
  -5   1 -18    6.38    3.12
  -5   1 -17  381.65   18.40
  -5   1 -16   30.48    5.39
  -5  -1 -16   31.78    5.42
  -5  -1 -15  702.14   26.57
  -5   1 -15  668.77   26.37
  -5   1 -14   37.23    5.83
  -5  -1 -14   49.51    6.27
  -5  -1 -14   39.25    5.27
  -5  -1 -13   27.95    4.60
  -5   1 -13   25.48    4.73
  -5  -1 -12    5.31    2.19
  -5  -1 -12    4.19    2.17
  -5   1 -12    7.64    3.02
  -5  -1 -12    9.32    2.95
  -5  -1 -11  298.47   13.87
  -5   1 -11  281.66   13.78
  -5  -1 -11  287.98   13.60
  -5  -1 -11  262.24   12.49
  -5  -1 -10  263.48   11.68
  -5  -1  -9  983.17   28.29
  -5  -1  -6    1.93    0.95
  -5  -1  -5  515.27   15.31
  -5  -1  -4  636.07   17.62
  -5  -1  -3  171.44    7.10
  -5  -1  -3  167.47    6.41
  -5  -1  -2   46.91    3.19
  -5  -1  -2   43.13    2.70
  -5  -1  -1 1194.79   29.77
  -5  -1  -1 1196.52   28.81
  -5  -1   0  995.56   25.54
  -5  -1   0 1032.10   23.93
  -5  -1   0 1012.63   24.63
  -5  -1   1 4612.46  103.72
  -5  -1   1 4579.11  102.51
  -5  -1   2    9.68    1.03
  -5  -1   2    9.74    1.40
  -5  -1   2   11.09    1.14
  -5  -1   3 4163.60   92.34
  -5  -1   3 4077.34   91.17
  -5  -1   3 3984.56   91.00
  -5  -1   4 1550.48   37.53
  -5  -1   5   41.80    3.00
  -5   1   6 1329.13   33.30
  -5  -1   7 1550.47   37.07
  -5   1   7 1513.80   38.46
  -5  -1   8  309.38   10.31
  -5   1   8  310.56   11.52
  -5  -1   9 3789.37   88.03
  -5   1   9 3825.73   90.10
  -5   1  10  267.85   11.58
  -5   1  11 3028.84   74.96
  -5   1  12  104.79    7.51
  -5  -1  23   77.50    5.88
  -5  -1  24    8.87    1.80
  -5   3 -20  101.21    6.53
  -5   3 -19   46.17    5.14
  -5  -3 -19   46.73    4.71
  -5  -3 -18  136.64    8.90
  -5   3 -18  128.36    9.15
  -5  -3 -17  367.24   16.51
  -5   3 -17  349.57   16.94
  -5   3 -16  241.62   14.27
  -5  -3 -16  272.01   14.11
  -5  -3 -15    3.15    2.32
  -5   3 -15    7.56    3.68
  -5  -3 -14   19.35    4.63
  -5  -3 -14   27.31    4.52
  -5   3 -14   20.38    4.68
  -5  -3 -13    1.51    1.97
  -5   3 -13   -1.13    2.77
  -5  -3 -13    2.55    2.11
  -5  -3 -12   68.02    6.46
  -5  -3 -12   70.45    8.31
  -5   3 -12   69.58    7.24
  -5  -3 -12   63.57    6.55
  -5  -3 -12   50.39    5.83
  -5  -3 -11   28.15    4.02
  -5  -3 -11   25.64    4.92
  -5  -3 -11   28.93    4.30
  -5  -3 -11   24.88    4.00
  -5  -3 -10  333.14   14.40
  -5  -3 -10  295.86   16.48
  -5  -3 -10  320.16   14.68
  -5  -3 -10  286.10   13.85
  -5  -3  -9  126.02    8.12
  -5  -3  -9  137.56    8.78
  -5  -3  -9  131.68    8.36
  -5  -3  -8  903.05   27.52
  -5  -3  -7  520.63   17.95
  -5  -3  -6  629.77   20.09
  -5  -3  -5   19.01    2.60
  -5  -3  -4  797.05   23.08
  -5  -3  -3  106.64    6.90
  -5  -3  -3  121.47    6.29
  -5  -3  -2 1167.26   30.92
  -5  -3  -2 1112.97   31.99
  -5  -3  -2 1155.35   30.38
  -5  -3  -1 1674.75   42.42
  -5  -3  -1 1603.78   43.36
  -5  -3  -1 1742.98   42.10
  -5  -3   0 1381.67   37.59
  -5  -3   0 1433.68   36.79
  -5  -3   0 1446.43   36.25
  -5  -3   1 1123.42   31.81
  -5  -3   1 1212.51   30.75
  -5  -3   2 1933.78   49.73
  -5  -3   2 2033.82   48.82
  -5  -3   3   92.86    5.81
  -5  -3   3   95.45    5.10
  -5  -3   4  968.15   27.31
  -5  -3   4  960.66   25.84
  -5  -3   5  834.39   24.38
  -5  -3   5  818.60   22.92
  -5  -3   6  946.08   26.87
  -5  -3   6  918.04   26.86
  -5  -3   7   82.83    5.74
  -5  -3   7   75.01    5.53
  -5  -3   8 1959.27   50.21
  -5  -3   8 1902.45   49.79
  -5  -3   9 1050.72   30.99
  -5  -3  10  235.35   11.47
  -5   3  10  206.47   11.33
  -5  -3  11  804.31   26.01
  -5   3  11  780.37   26.83
  -5  -3  11  763.23   25.95
  -5   3  12  544.79   21.62
  -5  -3  12  549.74   20.81
  -5  -3  12  557.61   21.04
  -5  -3  13  113.01    8.40
  -5   3  13  102.44    8.72
  -5  -3  13   96.89    7.81
  -5   3  14   44.97    6.09
  -5  -3  14   53.17    5.97
  -5  -3  14   43.13    5.45
  -5  -3  15    1.00    1.68
  -5  -3  16    9.02    2.89
  -5  -3  17    3.43    2.16
  -5  -3  18  203.44   11.66
  -5   3  19  290.55   14.54
  -5  -3  19  331.09   14.61
  -5   3  20   16.80    3.41
  -5   3  21  122.78    7.70
  -5   3  22   57.64    4.65
  -5   5 -18  119.82    6.85
  -5   5 -17  125.66    8.02
  -5  -5 -16   59.05    5.56
  -5   5 -16   72.72    6.67
  -5  -5 -15    0.87    1.79
  -5   5 -15    1.41    2.52
  -5  -5 -14  184.86   13.43
  -5   5 -14  218.09   12.77
  -5  -5 -13  281.59   17.05
  -5   5 -13  286.88   15.46
  -5  -5 -12  311.72   18.22
  -5  -5 -12  299.06   14.87
  -5  -5 -11  417.16   21.83
  -5  -5 -11  439.41   18.86
  -5  -5 -10  349.71   19.69
  -5  -5 -10  393.04   17.42
  -5  -5  -9    2.95    1.82
  -5  -5  -8  401.10   17.51
  -5  -5  -7   53.86    5.58
  -5  -5  -7   51.70    5.68
  -5  -5  -6  973.98   31.03
  -5  -5  -6 1028.68   32.00
  -5  -5  -5   29.55    3.98
  -5  -5  -5   24.68    3.79
  -5  -5  -4  359.47   15.15
  -5  -5  -4  335.64   16.64
  -5  -5  -4  360.75   15.48
  -5  -5  -3   13.28    2.61
  -5  -5  -3   14.59    2.78
  -5  -5  -2  403.15   15.90
  -5  -5  -2  362.96   16.71
  -5  -5  -2  380.31   15.69
  -5  -5  -1   23.45    3.51
  -5  -5  -1   31.24    3.95
  -5  -5  -1   22.34    3.89
  -5  -5  -1   22.00    3.81
  -5  -5   0  722.49   23.80
  -5  -5   0  760.17   24.19
  -5  -5   0  688.61   25.14
  -5  -5   0  710.00   25.20
  -5  -5   1   48.74    4.86
  -5  -5   1   57.16    5.93
  -5  -5   1   53.89    5.83
  -5  -5   1   55.07    5.19
  -5  -5   2 1023.88   31.01
  -5  -5   2 1099.81   33.68
  -5  -5   2 1013.40   32.78
  -5  -5   2 1084.94   31.63
  -5  -5   2  984.65   30.24
  -5  -5   2 1049.37   33.00
  -5  -5   3   11.98    2.84
  -5  -5   3   10.12    2.38
  -5  -5   3    8.39    2.74
  -5  -5   3   10.74    2.38
  -5  -5   4 1236.66   38.34
  -5  -5   4 1341.59   37.30
  -5  -5   4 1248.85   36.29
  -5  -5   5  490.42   19.70
  -5  -5   5  480.85   18.34
  -5  -5   5  445.96   18.50
  -5  -5   6  486.54   19.75
  -5  -5   6  441.84   18.48
  -5  -5   7   36.01    5.02
  -5  -5   7   42.74    5.32
  -5  -5   8  336.03   16.20
  -5  -5   8  330.52   15.66
  -5  -5   9  239.68   13.37
  -5  -5   9  245.57   13.31
  -5  -5  10 1278.78   39.26
  -5  -5  10 1326.43   40.13
  -5  -5  10 1227.91   37.23
  -5  -5  11  447.70   19.48
  -5  -5  11  477.32   20.33
  -5  -5  12   52.31    6.25
  -5  -5  12   62.78    6.74
  -5  -5  13   15.34    3.88
  -5  -5  13   19.41    4.02
  -5  -5  14  151.17   10.44
  -5  -5  14  180.70   11.20
  -5  -5  15   36.36    5.13
  -5  -5  15   56.20    6.00
  -5  -5  16   24.00    4.11
  -5  -5  16   21.57    3.74
  -5  -5  17   47.94    5.29
  -5  -5  17   43.68    4.85
  -5   5  19    1.89    1.97
  -5   5  20   98.81    6.02
  -5   7 -14   16.15    2.58
  -5  -7 -14   14.37    2.38
  -5   7 -13   89.84    6.27
  -5  -7 -13   75.68    5.65
  -5   7 -12   19.59    3.55
  -5  -7 -12   12.59    2.55
  -5   7 -11  128.74    8.59
  -5  -7 -11  113.31    7.75
  -5  -7 -11  116.61    7.83
  -5  -7 -10   99.85    7.25
  -5  -7 -10   99.80    7.56
  -5  -7  -9   54.58    5.62
  -5  -7  -9   50.57    5.55
  -5  -7  -8  290.70   14.13
  -5  -7  -8  275.86   14.08
  -5  -7  -7   54.05    5.87
  -5  -7  -6  121.99    8.98
  -5  -7  -4  101.30    9.24
  -5  -7  -3  311.89   16.93
  -5  -7  -2  290.96   16.42
  -5  -7  -1  343.39   18.13
  -5  -7   0  187.88   12.67
  -5  -7   0  190.12   13.06
  -5  -7   1   16.08    4.19
  -5  -7   1   15.40    4.01
  -5  -7   2  369.98   18.44
  -5  -7   2  335.27   17.88
  -5  -7   3  186.41   12.62
  -5  -7   3  165.74   12.21
  -5  -7   4   48.76    6.64
  -5  -7   4   37.44    5.92
  -5  -7   5  409.25   19.82
  -5  -7   5  391.47   19.38
  -5  -7   6  100.30    9.30
  -5  -7   6   74.14    7.91
  -5  -7   7  163.14   11.79
  -5  -7   7  158.73   11.30
  -5  -7   8   72.69    7.79
  -5  -7   8   83.51    8.02
  -5  -7   9   10.85    3.51
  -5  -7   9    3.21    2.50
  -5  -7  10   84.80    8.12
  -5  -7  10   94.34    7.98
  -5  -7  11    2.55    2.38
  -5  -7  11    4.67    2.18
  -5  -7  12  176.53   10.80
  -5  -7  12  165.22   10.01
  -5  -7  13   40.98    4.94
  -5  -7  13   29.93    4.03
  -5  -7  14   11.46    2.81
  -5  -7  14   13.50    2.61
  -5  -7  15  244.14   11.12
  -5  -7  15  257.76   10.57
  -5  -7  16   16.70    2.48
  -5  -9   0  104.66    6.97
  -5  -9   1  137.20    8.09
  -5  -9   2    0.32    1.63
  -5  -9   2    2.31    1.62
  -5  -9   3  201.62    9.98
  -5  -9   4    0.31    1.44
  -5  -9   5  350.58   13.53
  -5  -9   6    0.80    1.14
  -5  -9   7  249.54   10.10
  -4   0 -22  159.23    7.54
  -4   0 -21    0.96    1.24
  -4   0 -19   -0.50    2.26
  -4   0 -18  327.92   16.60
  -4   0 -17   -0.58    2.47
  -4   0 -16   66.90    7.37
  -4   0 -15    0.56    2.49
  -4   0 -14 2719.96   72.57
  -4   0 -13    1.48    2.17
  -4   0 -12  610.89   22.59
  -4   0  -5    2.73    0.79
  -4   0  -4 3035.60   68.75
  -4   0  -3    1.69    0.56
  -4   0  -2 6332.01  139.35
  -4   0  -1    2.20    0.59
  -4   0   0   84.41    3.14
  -4   0   0   81.12    2.71
  -4   0   1    1.01    0.26
  -4   0   1   17.53    1.19
  -4   0   2  773.05   17.56
  -4   0   2  745.53   16.89
  -4   0   3    0.73    0.52
  -4   0   3    2.99    0.47
  -4   0   4 2181.34   50.90
  -4   0   4 2233.68   49.94
  -4   0   5    1.00    0.83
  -4   0   5    0.83    0.53
  -4   0   6 9231.63  206.47
  -4   0   6 9302.38  205.31
  -4   0   7    0.18    1.01
  -4   0   7    5.42    1.17
  -4   0   8 3701.86   85.12
  -4   0   8 3709.36   86.62
  -4   0   9   -0.19    0.85
  -4   0  10  345.90   12.19
  -4   0  11   -0.25    1.17
  -4   0  12  510.72   17.35
  -4   0  22   24.73    3.84
  -4   0  23    0.64    1.24
  -4   0  24   92.71    5.49
  -4   2 -21   36.88    3.94
  -4   2 -20  471.54   18.32
  -4  -2 -20  503.32   18.00
  -4   2 -19  312.88   14.90
  -4  -2 -19  281.17   13.67
  -4   2 -18  181.50   11.72
  -4  -2 -18  180.21   11.09
  -4   2 -17   25.68    4.98
  -4  -2 -17   21.24    4.02
  -4  -2 -16  111.54    8.99
  -4   2 -16  114.04    9.80
  -4   2 -15    2.35    2.94
  -4  -2 -14    5.01    2.52
  -4  -2 -14    7.24    3.00
  -4   2 -14    7.36    3.58
  -4  -2 -13   11.24    3.13
  -4  -2 -13    7.49    3.00
  -4   2 -13    7.99    3.47
  -4  -2 -12  637.64   22.75
  -4  -2 -12  581.70   25.17
  -4   2 -12  624.17   23.72
  -4  -2 -12  652.31   23.53
  -4  -2 -11   35.36    4.35
  -4  -2 -11   36.76    5.45
  -4  -2 -11   35.99    4.64
  -4   2 -11   43.10    5.34
  -4  -2 -10  311.24   13.34
  -4  -2  -9  531.73   18.30
  -4  -2  -8  124.24    7.06
  -4  -2  -7  378.36   13.55
  -4  -2  -6  875.46   24.94
  -4  -2  -6  921.14   24.50
  -4  -2  -5 2388.15   56.50
  -4  -2  -5 2381.98   55.83
  -4   2  -5 2267.73   55.99
  -4   2  -4 4770.17  110.60
  -4  -2  -4 4930.55  110.44
  -4  -2  -4 4940.03  111.05
  -4  -2  -4 4818.55  111.23
  -4  -2  -3 2036.80   48.10
  -4  -2  -3 2034.37   48.50
  -4  -2  -3 2020.83   49.85
  -4  -2  -3 2021.39   48.75
  -4  -2  -2 2653.10   61.77
  -4  -2  -2 2646.17   61.85
  -4  -2  -2 2655.37   63.07
  -4  -2  -1  193.62    6.97
  -4  -2  -1  186.28    7.01
  -4  -2  -1  186.09    7.65
  -4  -2   0 1019.53   24.85
  -4  -2   0  941.90   25.70
  -4  -2   0  980.29   25.02
  -4  -2   1 3832.05   85.75
  -4  -2   1 3690.50   86.67
  -4  -2   2   11.79    1.46
  -4  -2   2   18.81    2.13
  -4  -2   3 1174.60   30.17
  -4  -2   3 1190.89   29.59
  -4  -2   4  512.91   14.25
  -4  -2   4  518.89   15.08
  -4  -2   4  519.07   15.40
  -4  -2   5   33.94    2.49
  -4  -2   5   33.53    2.94
  -4  -2   5   30.27    2.79
  -4   2   6 2646.96   63.22
  -4  -2   6 2657.15   63.87
  -4  -2   6 2756.33   63.96
  -4  -2   7   23.17    2.69
  -4  -2   7   29.57    2.94
  -4   2   7   25.69    2.73
  -4  -2   8 1143.42   31.32
  -4   2   8 1162.28   30.86
  -4  -2   8 1156.75   31.08
  -4  -2   9  968.05   27.31
  -4   2   9  930.00   27.60
  -4   2   9  905.55   26.46
  -4  -2   9  951.73   26.82
  -4   2  10 1070.98   31.60
  -4  -2  10 1085.69   30.96
  -4  -2  10 1065.03   30.34
  -4  -2  11  290.34   12.27
  -4  -2  11  303.29   12.87
  -4   2  12  257.10   12.86
  -4  -2  12  247.29   12.11
  -4  -2  13  140.24    9.10
  -4   2  13  155.81   10.08
  -4   2  14  463.38   19.84
  -4  -2  14  468.18   19.03
  -4  -2  15  284.01   14.40
  -4   2  15  286.38   15.38
  -4  -2  16 1079.67   35.03
  -4   2  18   54.94    6.47
  -4   2  19    5.71    2.64
  -4   2  20   13.40    3.47
  -4   2  21   12.64    3.04
  -4   2  22    1.79    1.75
  -4  -2  23    3.46    1.48
  -4   4 -20  130.69    6.94
  -4   4 -19    7.54    2.46
  -4   4 -18    3.67    2.04
  -4   4 -17  124.64    9.21
  -4  -4 -17  116.47    8.21
  -4  -4 -16   19.89    3.76
  -4   4 -16   25.95    4.83
  -4  -4 -15  281.06   14.48
  -4   4 -15  282.19   15.44
  -4  -4 -14   13.14    4.05
  -4  -4 -14    5.60    2.37
  -4   4 -14    4.66    3.36
  -4  -4 -13  406.78   21.67
  -4   4 -13  446.68   20.32
  -4  -4 -13  440.81   19.01
  -4  -4 -12  180.25   13.81
  -4  -4 -12  220.17   12.36
  -4  -4 -11  391.89   20.39
  -4  -4 -11  400.68   17.48
  -4  -4 -10    9.52    3.26
  -4  -4 -10   11.66    2.76
  -4  -4  -9  220.98   11.39
  -4  -4  -9  239.12   12.17
  -4  -4  -8   22.31    3.31
  -4  -4  -8   23.52    3.54
  -4  -4  -7  454.30   16.94
  -4  -4  -7  464.64   17.49
  -4  -4  -6   84.42    6.13
  -4   4  -5  582.70   20.03
  -4  -4  -5  565.40   19.15
  -4  -4  -5  580.92   20.83
  -4  -4  -4  444.63   15.72
  -4  -4  -4  427.95   16.87
  -4  -4  -3 1284.64   33.96
  -4  -4  -3 1174.36   34.92
  -4  -4  -2  163.89    8.13
  -4  -4  -2  162.28    8.93
  -4  -4  -1 1143.20   31.04
  -4  -4  -1 1123.05   32.50
  -4  -4  -1 1108.18   32.30
  -4  -4   0   45.99    4.01
  -4  -4   0   42.51    4.41
  -4  -4   0   47.93    4.52
  -4  -4   0   39.47    3.53
  -4  -4   1 1155.39   30.97
  -4  -4   1 1097.50   32.03
  -4  -4   1 1074.50   31.48
  -4  -4   2    2.10    1.12
  -4  -4   3  717.07   21.77
  -4  -4   4  644.39   20.35
  -4  -4   5 3097.44   75.23
  -4  -4   8  818.38   26.86
  -4  -4   8  819.58   26.39
  -4  -4   9  170.37   10.25
  -4  -4   9  189.09   10.50
  -4  -4  10   96.85    7.68
  -4  -4  10  113.05    8.24
  -4  -4  11  461.81   18.83
  -4  -4  11  464.40   19.00
  -4   4  11  434.62   19.32
  -4  -4  12   22.26    4.07
  -4  -4  12   20.64    3.76
  -4   4  12   15.01    3.96
  -4  -4  13  199.94   11.95
  -4  -4  13  227.46   12.61
  -4  -4  13  193.75   11.60
  -4   4  13  191.93   12.67
  -4  -4  14   93.31    8.08
  -4  -4  14   91.13    7.82
  -4  -4  15  138.20    9.93
  -4  -4  15  157.51   10.34
  -4  -4  16   40.11    5.24
  -4  -4  16   46.98    5.52
  -4  -4  17  106.77    8.37
  -4  -4  18   11.59    3.02
  -4  -4  19  109.35    7.64
  -4   4  19  114.10    8.15
  -4   4  20   21.65    3.55
  -4   4  21   30.71    3.53
  -4   6 -17   31.63    3.30
  -4   6 -16   66.52    5.53
  -4  -6 -16   66.52    5.23
  -4   6 -15   72.89    6.34
  -4  -6 -15   62.42    5.59
  -4   6 -14    6.04    2.99
  -4  -6 -14    2.87    1.81
  -4   6 -13  130.27    9.45
  -4  -6 -13  140.29   10.61
  -4  -6 -12    3.20    2.16
  -4  -6 -12    0.89    1.78
  -4  -6 -11  136.75   11.04
  -4  -6 -11  132.22    9.37
  -4  -6 -10    3.84    1.85
  -4  -6  -9  218.44   12.28
  -4  -6  -8  147.97   10.00
  -4  -6  -7  171.87   10.89
  -4  -6  -6  148.12    9.99
  -4  -6  -6  158.12   11.78
  -4  -6  -5  401.60   17.47
  -4  -6  -5  394.66   17.38
  -4  -6  -4   75.63    8.12
  -4  -6  -4   91.67    7.64
  -4  -6  -4   95.92    7.72
  -4  -6  -3  753.29   25.70
  -4  -6  -3  663.09   26.69
  -4  -6  -3  735.62   25.52
  -4  -6  -3  637.06   26.42
  -4  -6  -2    2.76    1.70
  -4  -6  -2    5.78    2.90
  -4  -6  -2    5.88    3.01
  -4  -6  -2    5.15    2.00
  -4  -6  -2    2.37    2.37
  -4  -6  -1  874.80   28.42
  -4  -6  -1  854.99   30.50
  -4  -6  -1  858.95   28.68
  -4  -6  -1  777.19   29.70
  -4  -6  -1  791.81   29.72
  -4  -6   0  215.40   13.42
  -4  -6   0  232.14   12.49
  -4  -6   0  217.85   13.44
  -4  -6   0  237.64   13.87
  -4  -6   1   44.94    6.22
  -4  -6   1   27.15    4.25
  -4  -6   1   36.48    5.45
  -4  -6   1   38.13    5.61
  -4  -6   2  928.11   32.61
  -4  -6   2  977.73   30.83
  -4  -6   2  884.32   31.83
  -4  -6   2  892.70   31.94
  -4  -6   2  876.33   29.05
  -4  -6   3  215.13   13.61
  -4  -6   3  236.30   13.87
  -4  -6   3  227.70   12.46
  -4  -6   3  214.34   11.77
  -4  -6   3  227.90   13.81
  -4  -6   4   19.82    4.42
  -4  -6   4   21.28    3.68
  -4  -6   4   18.38    4.00
  -4  -6   4   24.38    4.82
  -4  -6   4   17.25    3.33
  -4  -6   5  216.89   13.31
  -4  -6   5  217.02   13.64
  -4  -6   5  208.77   11.70
  -4  -6   6  229.02   13.72
  -4  -6   6  237.30   14.41
  -4  -6   6  246.50   12.84
  -4  -6   7  856.83   30.64
  -4  -6   8    6.26    2.72
  -4  -6   9  666.37   25.93
  -4  -6   9  733.44   27.14
  -4  -6  10  139.00   10.32
  -4  -6  10  155.40   10.90
  -4  -6  11  113.16    9.22
  -4  -6  11  132.54    9.79
  -4  -6  12  259.13   14.20
  -4  -6  12  288.08   14.64
  -4  -6  13  200.25   11.94
  -4  -6  13  218.28   12.12
  -4  -6  14   45.81    5.50
  -4  -6  14   51.09    5.54
  -4  -6  15  139.77    9.05
  -4  -6  15  149.93    8.96
  -4  -6  16   -0.36    1.99
  -4  -8 -11   86.79    5.26
  -4   8 -11   65.76    4.95
  -4  -8 -10   52.79    4.50
  -4   8 -10   55.01    4.89
  -4  -8  -9    3.11    1.45
  -4  -8  -8  150.28    8.61
  -4  -8  -7   21.92    3.42
  -4  -8  -6  143.21    9.77
  -4  -8  -6  138.51    8.57
  -4  -8  -5   85.50    7.64
  -4  -8  -5   76.69    6.34
  -4  -8  -4   35.21    5.30
  -4  -8  -4   36.78    4.45
  -4  -8  -3   35.50    5.43
  -4  -8  -2   35.39    5.39
  -4  -8  -2   45.56    6.13
  -4  -8  -1   26.43    4.80
  -4  -8   0  381.02   18.23
  -4  -8   1   24.41    4.80
  -4  -8   2  437.29   19.81
  -4  -8   3   69.77    7.28
  -4  -8   3   69.79    7.31
  -4  -8   4  359.53   17.22
  -4  -8   4  370.69   17.51
  -4  -8   5   96.75    8.21
  -4  -8   5   90.31    8.22
  -4  -8   6    9.76    3.00
  -4  -8   6    7.51    3.03
  -4  -8   7   28.96    4.36
  -4  -8   7   33.38    4.88
  -4  -8   8   44.77    5.16
  -4  -8   8   55.58    6.00
  -4  -8   9   63.20    6.09
  -4  -8   9   72.91    6.23
  -4  -8   9   67.68    5.60
  -4  -8  10  124.98    8.26
  -4  -8  10  144.28    8.36
  -4  -8  10  136.93    7.79
  -4  -8  11   17.52    3.03
  -4  -8  11   21.90    3.03
  -4  -8  11   22.10    2.98
  -4  -8  12  116.93    6.91
  -4  -8  12  112.22    6.32
  -4  -8  12  108.23    6.12
  -4  -8  13    3.45    1.46
  -3   1 -21   26.43    3.71
  -3   1 -20   42.50    5.31
  -3  -1 -20   38.61    4.67
  -3   1 -19   59.53    6.47
  -3   1 -18  346.37   17.17
  -3  -1 -17  637.24   24.76
  -3   1 -17  568.51   24.01
  -3  -1 -16  362.46   17.52
  -3   1 -16  332.72   17.33
  -3  -1 -15 1128.87   36.84
  -3  -1 -15 1255.89   38.90
  -3   1 -15 1215.96   38.91
  -3  -1 -14  107.74    8.26
  -3  -1 -14  138.50    9.87
  -3   1 -14  116.03    9.40
  -3  -1 -13  403.32   16.93
  -3   1 -13  435.60   18.76
  -3  -1 -13  454.56   18.73
  -3  -1 -12    9.36    2.83
  -3   1 -12    7.17    2.58
  -3  -1 -12    7.29    2.51
  -3   1  -9 1032.42   29.00
  -3  -1  -4   62.62    3.37
  -3   1  -4   67.84    3.49
  -3  -1  -3   14.93    1.54
  -3   1  -3   17.39    1.61
  -3  -1  -2  400.16   11.10
  -3  -1  -2  409.70   10.69
  -3  -1  -2  393.91   10.96
  -3  -1  -2  432.79   11.93
  -3  -1  -1  273.13    7.45
  -3  -1  -1  267.63    7.81
  -3  -1  -1  270.95    7.64
  -3  -1  -1  276.46    8.42
  -3  -1   0  113.13    3.98
  -3  -1   0  115.74    4.48
  -3  -1   1 1367.74   31.90
  -3  -1   1 1405.69   32.72
  -3  -1   2 3733.19   83.42
  -3  -1   2 3702.93   83.56
  -3  -1   2 3780.74   84.16
  -3  -1   3 2783.11   63.39
  -3  -1   3 2913.26   64.57
  -3   1   4    8.53    1.13
  -3  -1   4    7.60    1.22
  -3   1   5  150.32    5.57
  -3  -1   5  141.43    5.32
  -3  -1   6 1109.87   27.41
  -3   1   6 1079.50   28.21
  -3   1   6 1118.68   27.74
  -3  -1   7 1152.81   29.12
  -3   1   7 1160.88   30.15
  -3   1   8   19.32    2.50
  -3  -1   8   20.42    2.28
  -3   1   9  589.20   18.91
  -3  -1   9  595.97   17.74
  -3   1  10  443.41   15.96
  -3  -1  10  443.68   14.80
  -3   1  11 2452.75   61.01
  -3  -1  11 2382.59   58.99
  -3   1  11 2344.95   59.17
  -3   1  12 1052.09   31.53
  -3   1  12 1021.70   29.77
  -3  -1  12 1017.63   29.52
  -3  -1  13  798.03   25.15
  -3   1  13  817.09   25.59
  -3   1  14    1.54    1.65
  -3  -1  14    0.74    1.31
  -3  -1  15   20.92    3.47
  -3   1  16   35.11    5.04
  -3   1  17   11.70    3.18
  -3   1  18   23.57    4.26
  -3   1  19  133.17    9.49
  -3   1  20   62.87    6.25
  -3   1  20   57.99    6.48
  -3   1  21  211.31   10.89
  -3   1  21  177.07   10.82
  -3   1  22   15.10    2.81
  -3   1  22   16.61    3.19
  -3  -1  22   16.50    3.14
  -3   1  23   93.40    6.15
  -3  -1  23   91.92    6.33
  -3   3 -21   46.90    4.16
  -3   3 -20   12.96    3.01
  -3   3 -19   10.84    3.25
  -3  -3 -19    7.12    2.24
  -3   3 -18   65.52    6.88
  -3  -3 -18   52.52    5.63
  -3   3 -17  212.01   13.18
  -3  -3 -17  228.61   12.61
  -3  -3 -16   68.70    6.87
  -3   3 -16   70.79    7.83
  -3   3 -15  338.63   17.69
  -3  -3 -15  378.39   17.26
  -3  -3 -14   62.72    8.01
  -3  -3 -14   58.07    6.24
  -3   3 -14   58.25    7.19
  -3   3 -13  325.33   16.50
  -3  -3 -13  357.96   16.12
  -3  -3 -13  335.01   18.55
  -3  -3 -12  403.32   17.04
  -3  -3 -12  423.34   17.19
  -3  -3 -12  375.68   19.51
  -3  -3 -11   35.69    4.47
  -3  -3 -11   42.40    6.05
  -3  -3 -11   34.20    4.44
  -3  -3 -10  656.96   21.80
  -3  -3 -10  663.67   22.16
  -3  -3 -10  593.30   24.70
  -3  -3 -10  638.02   22.18
  -3  -3  -9  262.83   11.58
  -3  -3  -9  264.43   11.83
  -3  -3  -9  255.73   11.77
  -3  -3  -8 1313.12   36.25
  -3  -3  -8 1396.80   37.15
  -3   3  -8 1312.06   37.26
  -3  -3  -7 1752.09   45.78
  -3  -3  -7 1836.40   46.60
  -3   3  -7 1805.17   47.01
  -3  -3  -6  657.43   20.12
  -3  -3  -6  631.78   19.51
  -3   3  -6  641.35   20.34
  -3  -3  -5  138.31    7.06
  -3  -3  -5  124.46    6.57
  -3  -3  -5  133.96    7.60
  -3  -3  -4  525.18   15.93
  -3  -3  -4  488.70   16.83
  -3  -3  -3    5.93    1.32
  -3  -3  -3    9.52    1.97
  -3  -3  -2  624.67   18.02
  -3  -3  -2  623.76   19.07
  -3  -3  -2  627.63   19.24
  -3  -3  -1  836.71   21.81
  -3  -3  -1  845.62   23.09
  -3  -3  -1  796.87   22.70
  -3  -3   0 1360.66   34.30
  -3  -3   0 1373.65   35.52
  -3  -3   0 1372.93   35.41
  -3  -3   1  175.47    7.26
  -3  -3   1  173.65    7.74
  -3  -3   2  471.40   14.32
  -3  -3   2  457.97   14.84
  -3  -3   3  301.32   10.46
  -3  -3   3  297.50   10.89
  -3  -3   4 2059.33   50.37
  -3  -3   4 2105.25   51.11
  -3  -3   5  802.55   22.32
  -3  -3   5  778.57   22.57
  -3  -3   6  811.14   24.00
  -3  -3   7 2441.42   59.93
  -3   3   7 2360.14   59.31
  -3   3   8  892.85   26.59
  -3  -3   8  896.89   26.76
  -3  -3   9   52.68    4.88
  -3   3   9   40.78    4.37
  -3   3  10  360.22   15.78
  -3  -3  10  405.71   15.85
  -3   3  10  394.16   15.66
  -3  -3  11  469.41   18.02
  -3   3  11  451.41   18.70
  -3  -3  11  451.77   17.74
  -3  -3  12  342.94   15.12
  -3   3  12  327.32   15.85
  -3  -3  12  331.79   15.07
  -3  -3  13  973.81   30.68
  -3  -3  13  960.65   30.07
  -3   3  13  912.43   31.73
  -3  -3  13  912.43   30.44
  -3  -3  14  394.82   17.33
  -3  -3  14  370.88   16.44
  -3   3  14  357.64   17.54
  -3  -3  14  344.08   16.42
  -3  -3  15   40.01    5.33
  -3  -3  16   88.04    7.96
  -3  -3  17   15.09    3.66
  -3  -3  18  100.32    8.16
  -3  -3  19    9.21    2.86
  -3   3  19   11.79    3.33
  -3  -3  20   21.78    3.57
  -3   3  20   23.88    4.04
  -3  -3  21  190.03    9.52
  -3   3  21  185.54    9.63
  -3   3  22   94.12    5.83
  -3  -3  22   73.90    5.25
  -3   5 -19    0.47    1.27
  -3   5 -18  163.91    8.93
  -3   5 -17    1.19    2.16
  -3  -5 -17    2.11    1.63
  -3   5 -16  104.51    8.33
  -3  -5 -16  103.80    7.69
  -3   5 -15   43.29    5.93
  -3  -5 -15   29.46    4.64
  -3   5 -14  247.06   14.27
  -3  -5 -14  256.40   15.74
  -3  -5 -14  218.94   12.70
  -3  -5 -13   71.97    8.30
  -3  -5 -12  327.30   18.58
  -3  -5 -11   86.66    9.19
  -3  -5 -10  358.22   19.17
  -3  -5  -9   10.56    2.74
  -3  -5  -9    8.07    2.88
  -3  -5  -8  262.26   13.21
  -3  -5  -8  261.35   15.02
  -3  -5  -7   59.05    5.80
  -3  -5  -7   56.89    6.82
  -3   5  -6  756.20   26.09
  -3  -5  -6  738.44   25.09
  -3  -5  -6  791.70   28.19
  -3  -5  -6  761.03   27.46
  -3  -5  -5    3.16    1.58
  -3   5  -5    0.45    2.13
  -3  -5  -5    1.53    2.31
  -3  -5  -5   -0.51    1.82
  -3  -5  -4  209.18   10.79
  -3  -5  -4  192.11   11.73
  -3  -5  -4  225.74   10.76
  -3  -5  -4  178.78   11.38
  -3  -5  -3    1.84    1.04
  -3  -5  -3    0.95    1.69
  -3  -5  -3    0.95    1.68
  -3  -5  -3    2.75    1.22
  -3  -5  -3    3.83    1.98
  -3  -5  -2   45.99    4.67
  -3  -5  -2   50.72    5.77
  -3  -5  -2   55.34    5.94
  -3  -5  -2   41.87    4.36
  -3  -5  -2   44.47    5.37
  -3  -5  -1  196.88   10.09
  -3  -5  -1  178.01   11.02
  -3  -5  -1  190.12   11.16
  -3  -5  -1  178.62   10.88
  -3  -5  -1  195.49    9.85
  -3  -5  -1  186.42    9.85
  -3  -5   0  506.39   18.40
  -3  -5   0  512.52   20.44
  -3  -5   0  504.33   20.05
  -3  -5   0  474.32   19.53
  -3  -5   0  557.36   19.04
  -3  -5   1  135.24    8.18
  -3  -5   1  136.23    9.40
  -3  -5   1  144.69    8.49
  -3  -5   1  135.62    9.18
  -3  -5   1  125.76    7.63
  -3  -5   1  134.40    9.28
  -3  -5   2 1418.17   38.32
  -3  -5   2 1266.68   39.18
  -3  -5   2 1349.35   37.20
  -3  -5   2 1303.28   39.78
  -3  -5   3   -0.74    0.97
  -3  -5   3   -0.44    1.58
  -3  -5   3   -1.68    1.29
  -3  -5   3    1.89    2.01
  -3  -5   4 1445.55   42.91
  -3  -5   4 1582.53   44.26
  -3  -5   4 1510.99   42.26
  -3  -5   4 1533.18   41.74
  -3  -5   5  526.71   20.45
  -3  -5   5  546.80   21.04
  -3  -5   5  535.22   19.23
  -3  -5   6  584.62   22.26
  -3  -5   6  643.97   23.28
  -3  -5   6  611.63   21.18
  -3  -5   7  430.18   18.01
  -3  -5   7  423.36   18.10
  -3  -5   7  409.84   16.52
  -3  -5   8  476.52   19.95
  -3  -5   8  535.84   20.96
  -3  -5   8  494.16   18.71
  -3  -5   9  169.56   11.02
  -3  -5   9  204.52   11.90
  -3  -5   9  176.12   10.06
  -3  -5  10  699.15   25.99
  -3  -5  10  750.42   26.31
  -3  -5  10  667.82   23.62
  -3  -5  11   88.79    7.95
  -3  -5  11   83.33    7.45
  -3  -5  11   77.05    7.33
  -3  -5  11   79.16    6.97
  -3  -5  12  212.74   12.61
  -3  -5  12  197.00   11.97
  -3  -5  13   24.30    4.66
  -3  -5  13   30.47    4.69
  -3  -5  14  105.03    8.73
  -3  -5  14  111.29    8.46
  -3  -5  15   -0.49    1.98
  -3  -5  16  131.28    9.15
  -3  -5  17  141.39    9.11
  -3  -5  18   71.70    5.99
  -3  -5  19    1.46    1.49
  -3   5  19    2.14    1.91
  -3  -5  20   65.43    4.55
  -3   5  20   73.37    5.03
  -3  -7 -15    0.89    0.92
  -3   7 -15    1.17    1.50
  -3  -7 -14   57.53    4.76
  -3   7 -14   65.52    5.34
  -3  -7 -13    8.91    2.35
  -3  -7 -13    8.21    2.14
  -3   7 -13   12.09    3.02
  -3  -7 -12   12.14    2.65
  -3  -7 -12   10.83    2.51
  -3  -7 -11  253.30   12.26
  -3  -7 -11  230.57   12.00
  -3  -7 -10   38.24    5.38
  -3  -7 -10   28.62    4.10
  -3  -7 -10   25.54    4.04
  -3  -7  -9  148.90   10.98
  -3  -7  -9  155.94   10.08
  -3  -7  -8  201.84   13.08
  -3  -7  -8  185.85   11.33
  -3  -7  -7  111.19    9.81
  -3  -7  -7   98.30    8.18
  -3  -7  -6   81.24    8.55
  -3  -7  -5   28.53    5.48
  -3  -7  -4   61.00    7.52
  -3  -7  -3  497.39   22.81
  -3  -7  -2  107.71    9.85
  -3  -7  -1  351.05   18.43
  -3  -7   0   45.97    6.48
  -3  -7   0   39.54    6.15
  -3  -7   1   13.66    4.07
  -3  -7   1   18.00    4.46
  -3  -7   2  263.47   15.64
  -3  -7   2  258.88   15.36
  -3  -7   3   13.03    4.07
  -3  -7   3   12.00    3.71
  -3  -7   4  164.09   12.09
  -3  -7   4  156.31   11.57
  -3  -7   5  301.00   16.76
  -3  -7   5  296.54   16.22
  -3  -7   6  181.37   12.72
  -3  -7   6  193.05   12.67
  -3  -7   7  677.93   26.99
  -3  -7   7  655.96   25.79
  -3  -7   8   83.18    8.39
  -3  -7   8   77.18    7.70
  -3  -7   9  213.04   13.32
  -3  -7   9  209.58   12.48
  -3  -7  10  130.77   10.09
  -3  -7  10  137.27    9.63
  -3  -7  11    8.28    3.08
  -3  -7  11    6.75    2.46
  -3  -7  12  182.31   11.11
  -3  -7  12  180.94   10.28
  -3  -7  13   23.70    3.84
  -3  -7  14  183.21   10.00
  -3  -7  15  130.29    7.62
  -3  -7  16   25.26    2.98
  -3  -9  -5   87.45    6.00
  -3  -9  -4   19.31    3.09
  -3  -9  -3  164.57    9.07
  -3  -9  -2    3.91    2.05
  -3  -9  -1  102.34    7.25
  -3  -9   0   31.33    4.23
  -3  -9   1  166.03    9.50
  -3  -9   2    0.70    1.68
  -3  -9   3  145.01    8.48
  -3  -9   4    4.18    1.89
  -3  -9   5  141.79    7.93
  -3  -9   6   -0.27    1.26
  -3  -9   7  198.61    8.71
  -2   0 -19    1.03    2.28
  -2   0 -18  742.48   27.58
  -2   0 -17   -0.57    2.59
  -2   0 -16 1230.79   39.49
  -2   0 -15    2.16    2.16
  -2   0 -14  284.08   14.57
  -2   0 -13   -0.46    1.63
  -2   0 -12  465.12   17.66
  -2   0 -11    0.32    1.30
  -2   0 -10  565.69   18.61
  -2   0  -9    0.49    1.09
  -2   0  -8  132.14    6.54
  -2   0  -7    0.54    0.81
  -2   0  -6   78.53    4.17
  -2   0  -5    0.48    0.60
  -2   0  -4 1789.92   41.59
  -2   0  -3   -0.14    0.44
  -2   0  -1    0.04    0.12
  -2   0  -1    0.20    0.24
  -2   0   0 6426.05  123.16
  -2   0   0 5162.62  122.70
  -2   0   1    0.70    0.20
  -2   0   1    1.85    0.19
  -2   0   2  988.99   22.22
  -2   0   2  968.60   22.67
  -2   0   3    1.08    0.50
  -2   0   4   44.50    2.54
  -2   0   5    0.99    0.81
  -2   0   6 2298.22   53.81
  -2   0   6 2344.68   54.60
  -2   0   7   -0.18    0.80
  -2   0   7    0.15    0.75
  -2   0   8   88.88    4.78
  -2   0   8   91.01    5.35
  -2   0   9    1.64    0.93
  -2   0  10 1022.40   28.30
  -2   0  10 1046.69   28.34
  -2   0  11    0.27    1.04
  -2   0  12   21.19    3.10
  -2   0  13    0.69    1.61
  -2   0  13    0.35    1.30
  -2   0  14  235.90   11.68
  -2   0  14  234.11   11.79
  -2   0  15   -0.42    1.54
  -2   0  15    2.13    2.03
  -2   0  16  603.10   22.39
  -2   0  16  623.03   22.87
  -2   0  17   11.87    3.18
  -2   0  18  391.53   17.39
  -2   0  19    3.25    2.38
  -2   0  20   85.30    7.19
  -2   0  21   -0.75    1.79
  -2   0  21   -2.31    1.91
  -2   0  22    2.33    1.76
  -2   0  23   -0.30    1.17
  -2   2 -21   20.42    3.31
  -2   2 -20  364.53   15.87
  -2   2 -19   69.54    6.98
  -2   2 -18  346.69   17.14
  -2  -2 -18  355.21   16.39
  -2   2 -17    9.32    3.63
  -2  -2 -17    8.19    2.85
  -2   2 -16    5.91    3.34
  -2   2 -15   14.26    3.38
  -2  -2 -15   21.18    3.84
  -2   2 -15   24.81    5.10
  -2   2 -14   90.77    8.35
  -2   2 -14  149.66   10.59
  -2  -2 -13  137.02    9.06
  -2  -2 -13  130.94   10.79
  -2   2 -13  132.07    9.69
  -2  -2 -13  137.92    9.43
  -2  -2 -12  397.56   19.05
  -2  -2 -12  410.14   16.47
  -2  -2 -12  414.15   16.59
  -2   2 -12  383.03   17.24
  -2  -2 -12  415.34   17.19
  -2  -2 -11  675.97   22.26
  -2  -2 -11  659.25   25.29
  -2  -2 -10 1134.89   32.13
  -2  -2  -9   77.24    5.43
  -2  -2  -8  183.90    8.37
  -2  -2  -7   64.23    4.38
  -2  -2  -7   60.18    4.26
  -2   2  -7   61.47    4.60
  -2  -2  -6  140.00    6.45
  -2  -2  -6  137.60    6.49
  -2   2  -6  142.25    6.92
  -2   2  -5 2449.31   57.67
  -2  -2  -5 2382.73   56.98
  -2  -2  -5 2444.85   57.12
  -2  -2  -5 2344.52   57.95
  -2  -2  -4 3706.76   83.90
  -2  -2  -4 3675.34   83.98
  -2  -2  -4 3580.06   84.76
  -2  -2  -3 3712.17   83.59
  -2  -2  -3 3647.23   83.81
  -2  -2  -3 3640.49   84.48
  -2  -2  -2 5861.38  129.16
  -2  -2  -2 5921.29  128.87
  -2  -2  -2 5869.20  129.71
  -2  -2  -2 6329.89  130.27
  -2  -2  -2 5465.34  127.66
  -2   2  -2 5532.44  128.12
  -2  -2  -1 1386.36   33.11
  -2  -2  -1 1422.73   34.04
  -2  -2  -1 1347.57   33.79
  -2  -2   0 1125.41   27.83
  -2  -2   0 1176.78   28.58
  -2  -2   1 2366.11   54.50
  -2  -2   1 2363.94   55.09
  -2  -2   2 1772.50   40.79
  -2  -2   2 1691.71   41.22
  -2  -2   3 4066.10   91.40
  -2  -2   3 4138.04   91.96
  -2  -2   3 3918.44   92.04
  -2  -2   4 1760.20   41.69
  -2  -2   4 1761.25   42.45
  -2  -2   4 1735.61   41.97
  -2  -2   5  234.84    8.39
  -2  -2   5  233.84    8.77
  -2  -2   6   73.82    4.64
  -2   2   6   72.76    4.52
  -2  -2   6   80.31    4.41
  -2  -2   7   85.95    5.26
  -2   2   7   84.02    5.18
  -2  -2   7   94.36    5.07
  -2   2   8 2429.84   59.79
  -2  -2   8 2430.12   59.99
  -2  -2   8 2475.55   58.95
  -2  -2   9  916.42   26.58
  -2   2   9  939.51   26.82
  -2   2   9  897.88   27.02
  -2  -2  10  570.81   19.24
  -2   2  10  572.65   19.75
  -2   2  11  871.99   27.70
  -2  -2  11  886.40   27.15
  -2  -2  12  153.81    9.02
  -2   2  12  148.09    9.42
  -2   2  13  271.98   13.87
  -2  -2  13  287.13   13.49
  -2   2  14   89.63    7.39
  -2   2  14  102.27    8.44
  -2  -2  14   98.38    7.80
  -2  -2  15  221.56   12.20
  -2   2  15  208.13   11.84
  -2  -2  15  199.74   11.79
  -2   2  17  260.81   14.11
  -2   2  18  154.45   10.50
  -2   2  19   45.43    5.63
  -2  -2  20    4.29    2.25
  -2   2  20    3.42    2.55
  -2  -2  21    4.73    1.99
  -2   2  21    4.75    2.21
  -2  -2  22    1.60    1.41
  -2  -2  22    6.60    1.84
  -2   2  22    2.34    1.82
  -2   2  23   15.97    2.27
  -2  -2  23   12.51    2.19
  -2   4 -20   22.87    3.16
  -2   4 -19   98.10    7.21
  -2   4 -18   14.34    3.69
  -2   4 -17  188.29   11.87
  -2  -4 -16   -0.46    1.78
  -2   4 -16    2.23    3.26
  -2  -4 -15  445.37   18.33
  -2   4 -15  439.18   19.90
  -2  -4 -14    7.53    3.32
  -2  -4 -14   16.22    3.57
  -2   4 -14   10.09    4.35
  -2  -4 -13  348.70   19.33
  -2  -4 -13  374.27   16.76
  -2  -4 -12  275.62   14.19
  -2  -4 -12  339.62   15.39
  -2  -4 -12  317.09   14.81
  -2  -4 -12  314.11   17.88
  -2  -4 -11   92.88    7.48
  -2  -4 -11  101.39    9.27
  -2  -4 -11  106.10    7.87
  -2  -4 -11  108.91    9.80
  -2  -4 -10   84.21    6.85
  -2  -4 -10   88.62    8.22
  -2  -4 -10   80.69    6.70
  -2  -4 -10   96.07    7.60
  -2  -4 -10   78.71    8.08
  -2   4  -9  270.26   13.58
  -2  -4  -9  270.21   12.64
  -2  -4  -9  224.07   13.41
  -2  -4  -9  267.60   12.52
  -2  -4  -9  265.03   13.04
  -2  -4  -9  284.75   15.24
  -2   4  -8    2.54    2.26
  -2  -4  -8    5.03    1.76
  -2  -4  -8    3.99    2.20
  -2  -4  -8    4.28    1.62
  -2  -4  -8    1.97    1.19
  -2   4  -7  264.02   12.75
  -2  -4  -6   -0.28    0.95
  -2  -4  -6    1.25    1.61
  -2  -4  -5  272.63   10.86
  -2  -4  -5  241.81   12.22
  -2  -4  -4   84.56    5.41
  -2  -4  -4   85.86    6.64
  -2  -4  -3 1022.00   28.00
  -2  -4  -3  993.24   30.14
  -2  -4  -2 2401.90   57.78
  -2  -4  -2 2304.15   59.97
  -2  -4  -1 2250.05   57.93
  -2  -4  -1 2184.42   55.01
  -2  -4   0   19.28    2.56
  -2  -4   0   22.52    2.64
  -2  -4   1 1814.84   44.66
  -2  -4   1 1701.20   46.25
  -2  -4   1 1724.12   43.90
  -2  -4   2  118.66    6.56
  -2  -4   2  118.08    6.39
  -2  -4   3 1790.73   45.31
  -2  -4   3 1737.91   44.54
  -2  -4   4 1175.37   32.46
  -2   4   7  360.12   14.93
  -2  -4   8  400.16   16.03
  -2  -4   8  389.58   15.81
  -2   4   8  348.76   15.38
  -2  -4   9  172.29   10.14
  -2  -4   9  173.65   10.03
  -2   4   9  161.08    9.90
  -2  -4  10   99.95    7.91
  -2  -4  10  123.50    8.43
  -2   4  10  114.52    8.44
  -2  -4  11  405.44   17.32
  -2  -4  11  404.25   16.88
  -2  -4  11  368.46   16.34
  -2   4  11  369.56   16.90
  -2   4  11  349.16   17.10
  -2  -4  12   41.63    5.42
  -2  -4  12   33.01    4.57
  -2   4  12   35.47    5.45
  -2  -4  13  404.12   17.88
  -2  -4  13  374.42   17.04
  -2   4  13  352.25   17.89
  -2  -4  14    2.60    2.29
  -2  -4  15  408.80   18.41
  -2  -4  16   18.34    3.87
  -2  -4  17  212.14   12.16
  -2  -4  18  144.21    9.43
  -2  -4  19  194.14   10.47
  -2   4  19  192.20   10.63
  -2  -4  20    0.32    1.35
  -2   4  20    0.65    1.69
  -2   4  21   75.21    5.26
  -2  -4  21   66.52    4.84
  -2   4  21   76.07    5.23
  -2  -6 -17   62.26    4.79
  -2   6 -17   67.60    5.27
  -2  -6 -16   27.14    3.59
  -2   6 -16   22.17    3.68
  -2  -6 -15   16.74    3.21
  -2   6 -15    9.99    3.03
  -2  -6 -14   48.82    5.39
  -2   6 -14   55.24    6.22
  -2  -6 -13   76.37    6.98
  -2  -6 -12    8.42    2.70
  -2  -6 -12    7.92    2.73
  -2  -6 -11  117.92    8.97
  -2  -6 -11  128.74   10.60
  -2  -6 -10    1.01    1.87
  -2  -6 -10   -0.67    2.85
  -2  -6  -9  187.11   11.70
  -2  -6  -9  216.88   14.40
  -2  -6  -8   93.67    7.75
  -2  -6  -8   99.73    9.67
  -2  -6  -7  131.22    9.26
  -2  -6  -7  134.56   11.09
  -2  -6  -6  399.40   17.30
  -2   6  -6  392.56   18.39
  -2  -6  -6  414.61   20.23
  -2  -6  -6  348.73   18.48
  -2  -6  -6  375.16   19.16
  -2   6  -5  236.32   13.49
  -2  -6  -5  230.66   12.43
  -2  -6  -5  241.91   12.67
  -2  -6  -5  212.52   13.87
  -2  -6  -4  114.77    8.33
  -2  -6  -4  112.36    8.30
  -2  -6  -4   89.65    8.74
  -2  -6  -4  111.36    9.82
  -2  -6  -3  408.69   17.33
  -2  -6  -3  427.25   17.71
  -2  -6  -3  382.54   18.90
  -2  -6  -3  382.31   19.02
  -2  -6  -2    5.34    3.04
  -2  -6  -2    2.71    1.67
  -2  -6  -2    1.17    2.35
  -2  -6  -2    5.96    3.05
  -2  -6  -1  555.35   23.55
  -2  -6  -1  590.35   21.85
  -2  -6  -1  556.11   23.21
  -2  -6  -1  559.43   23.47
  -2  -6   0   11.22    3.41
  -2  -6   0   14.54    3.12
  -2  -6   0    9.71    3.30
  -2  -6   0   15.18    3.70
  -2  -6   1  138.52   10.51
  -2  -6   1  135.15   10.33
  -2  -6   1  141.85    9.41
  -2  -6   1  137.50    8.88
  -2  -6   1  129.19   10.20
  -2  -6   2  504.75   21.98
  -2  -6   2  500.50   21.29
  -2  -6   2  515.12   20.09
  -2  -6   2  450.21   20.91
  -2  -6   2  471.03   18.81
  -2  -6   3  210.17   13.16
  -2  -6   3  209.82   12.80
  -2  -6   3  186.46   11.26
  -2  -6   3  188.84   10.85
  -2  -6   3  184.37   12.41
  -2  -6   4  477.49   21.71
  -2  -6   4  512.66   21.57
  -2  -6   4  498.50   19.54
  -2  -6   4  489.49   21.81
  -2  -6   5  182.96   11.87
  -2  -6   5  176.12   10.52
  -2  -6   6   28.71    4.83
  -2  -6   6   37.58    4.86
  -2  -6   7  617.54   24.70
  -2  -6   7  678.69   25.57
  -2  -6   8   23.29    4.53
  -2  -6   8   13.10    3.32
  -2  -6   9  414.14   19.13
  -2  -6   9  418.50   18.84
  -2  -6  10  123.71    9.64
  -2  -6  10  124.93    9.43
  -2  -6  11  131.38    9.90
  -2  -6  11  137.62    9.72
  -2  -6  12  183.40   11.66
  -2  -6  13  314.52   15.53
  -2  -6  14   86.70    7.43
  -2  -6  15  140.86    9.16
  -2  -6  16   -1.08    2.18
  -2  -6  17   52.76    4.74
  -2   6  18    3.55    1.71
  -2  -8 -12   54.91    4.10
  -2   8 -12   50.30    4.22
  -2  -8 -11   62.34    4.82
  -2   8 -11   55.87    4.89
  -2  -8 -10   33.38    3.81
  -2  -8  -9    1.69    1.86
  -2  -8  -9    2.00    1.47
  -2  -8  -8  152.55    9.97
  -2  -8  -8  140.34    8.56
  -2  -8  -7   13.56    3.61
  -2  -8  -7   12.31    2.63
  -2  -8  -6  230.03   13.31
  -2  -8  -6  230.36   11.54
  -2  -8  -5    1.12    2.54
  -2  -8  -5    3.07    1.64
  -2  -8  -4  242.14   14.26
  -2  -8  -3   43.58    6.19
  -2  -8  -2   39.32    5.86
  -2  -8  -1   48.84    6.51
  -2  -8   0  109.57    9.33
  -2  -8   1   32.83    5.31
  -2  -8   2  414.12   19.15
  -2  -8   3    9.87    3.22
  -2  -8   3   11.33    3.69
  -2  -8   4  353.35   16.96
  -2  -8   4  352.02   17.29
  -2  -8   5   11.63    3.11
  -2  -8   5    4.30    2.37
  -2  -8   6   90.04    8.03
  -2  -8   6   79.97    7.33
  -2  -8   6   94.01    7.21
  -2  -8   7   30.22    4.63
  -2  -8   7   19.52    3.55
  -2  -8   7   25.42    3.82
  -2  -8   8   19.57    3.70
  -2  -8   8   26.83    3.94
  -2  -8   8   20.41    3.53
  -2  -8   9  129.87    8.78
  -2  -8   9  151.20    8.78
  -2  -8   9  142.17    8.45
  -2  -8  10   47.11    4.99
  -2  -8  10   42.38    4.35
  -2  -8  11  104.59    6.85
  -2  -8  11   94.12    6.08
  -2  -8  12  127.08    7.22
  -2  -8  12  143.18    7.10
  -1   1 -19   18.17    4.09
  -1   1 -18    3.35    2.60
  -1  -1 -17   50.35    6.29
  -1   1 -17   51.03    6.52
  -1  -1 -16  160.05   10.67
  -1  -1 -16  192.52   11.97
  -1   1 -16  184.99   12.14
  -1   1 -15  400.50   17.80
  -1  -1 -15  441.41   18.24
  -1   1 -15  405.64   18.67
  -1  -1 -15  398.39   18.18
  -1   1 -14   43.71    5.27
  -1  -1 -14   56.74    5.73
  -1  -1 -14   48.72    5.29
  -1   1 -14   61.47    6.30
  -1  -1 -14   56.15    6.08
  -1   1 -14   55.59    6.33
  -1  -1 -13  573.75   21.02
  -1   1 -13  566.22   21.24
  -1   1 -13  619.44   22.08
  -1   1 -13  587.83   22.20
  -1  -1 -13  581.54   21.70
  -1   1 -12   34.67    4.30
  -1  -1 -12   24.51    4.29
  -1   1 -11  625.33   21.24
  -1   1 -10   55.03    4.87
  -1   1  -5 4393.48   99.80
  -1   1  -4  422.47   12.11
  -1  -1  -3 2681.50   63.20
  -1  -1  -3 2862.68   63.98
  -1   1  -3 2889.86   63.77
  -1  -1  -2   77.81    3.15
  -1  -1  -2   81.74    3.23
  -1  -1  -2   89.34    2.53
  -1  -1  -2   90.39    3.58
  -1  -1  -2   79.98    2.60
  -1  -1  -1  171.99    5.22
  -1  -1  -1  177.28    5.14
  -1  -1  -1  187.57    5.59
  -1  -1  -1  172.66    4.43
  -1  -1  -1  170.83    5.40
  -1   1   0  163.32    4.20
  -1  -1   0  161.62    4.74
  -1  -1   0  160.20    4.01
  -1  -1   1 1998.03   45.31
  -1  -1   1 2015.74   45.50
  -1  -1   1 2017.95   45.59
  -1  -1   2 1964.47   46.53
  -1  -1   2 2063.68   47.00
  -1   1   3 8374.52  184.18
  -1   1   4 3258.33   75.59
  -1   1   4 3439.65   76.61
  -1  -1   4 3491.31   76.42
  -1   1   5 5422.43  121.49
  -1   1   5 5404.70  122.42
  -1  -1   5 5526.78  122.19
  -1   1   6  960.18   24.28
  -1   1   6  974.90   25.22
  -1   1   6  963.09   25.37
  -1  -1   6 1000.45   24.93
  -1   1   7  938.68   25.59
  -1  -1   7  974.05   25.15
  -1   1   8  270.55   10.49
  -1  -1   8  274.70    9.96
  -1  -1   9   85.70    5.15
  -1   1   9   78.00    5.36
  -1   1  10  103.07    6.61
  -1  -1  10  117.44    6.54
  -1  -1  11  597.76   19.62
  -1   1  11  628.96   20.87
  -1  -1  12  218.39   10.55
  -1  -1  12  211.35   10.20
  -1   1  12  217.22   11.07
  -1   1  12  201.87   10.23
  -1  -1  13  719.23   23.78
  -1  -1  13  687.82   23.23
  -1   1  13  743.80   23.97
  -1  -1  13  678.94   22.99
  -1  -1  14   72.73    6.39
  -1  -1  14   80.87    6.73
  -1   1  14   71.37    6.35
  -1   1  15  258.49   13.27
  -1  -1  15  270.68   13.24
  -1  -1  15  260.41   12.97
  -1   1  15  260.47   13.26
  -1   1  16    1.91    2.17
  -1  -1  16    2.27    2.22
  -1  -1  16    4.51    2.21
  -1   1  16    5.21    2.43
  -1  -1  17   45.31    5.48
  -1   1  17   52.41    6.23
  -1  -1  18   78.99    7.12
  -1   1  18   69.70    6.95
  -1   1  19   15.32    3.66
  -1   1  19   15.17    3.63
  -1  -1  19    9.76    3.05
  -1   1  20   30.72    4.77
  -1   1  20   32.96    4.64
  -1   1  21  136.21    9.08
  -1  -1  21  116.58    8.42
  -1   1  21  136.28    8.51
  -1  -1  22   15.60    2.88
  -1   1  22   14.00    2.87
  -1  -1  22   18.60    3.03
  -1   1  22   17.07    2.95
  -1   1  23  169.98    8.30
  -1  -1  23  163.68    8.26
  -1   3 -20   29.96    4.12
  -1   3 -19    2.30    2.25
  -1   3 -18   11.53    4.04
  -1  -3 -17    9.33    2.69
  -1   3 -17   10.79    3.84
  -1   3 -16   95.97    8.25
  -1  -3 -16  110.59    8.44
  -1   3 -16   92.41    8.80
  -1  -3 -15  362.59   16.41
  -1   3 -15  346.38   17.76
  -1  -3 -14  120.89    9.01
  -1   3 -14  119.80    9.63
  -1  -3 -14  138.56    9.41
  -1  -3 -14  157.50   12.41
  -1  -3 -14  149.83    9.77
  -1   3 -14  141.56   10.68
  -1   3 -13  284.23   15.20
  -1  -3 -13  275.17   14.02
  -1  -3 -13  308.12   14.47
  -1  -3 -13  292.80   17.01
  -1  -3 -13  344.90   15.63
  -1   3 -13  330.51   16.37
  -1  -3 -13  324.24   14.88
  -1  -3 -12  278.36   13.27
  -1  -3 -12  296.86   16.24
  -1  -3 -12  314.94   14.43
  -1  -3 -12  320.43   14.06
  -1   3 -11    7.18    2.21
  -1  -3 -11    8.34    2.23
  -1  -3 -11    9.70    2.37
  -1  -3 -11    7.75    2.19
  -1  -3 -11   10.31    3.18
  -1  -3 -10  795.68   27.42
  -1  -3 -10  798.18   28.03
  -1  -3 -10  851.86   25.81
  -1   3  -9   93.14    6.99
  -1  -3  -9   88.54    6.01
  -1  -3  -9   97.76    6.65
  -1   3  -9   83.97    6.38
  -1   3  -8  584.15   19.70
  -1  -3  -8  597.18   19.13
  -1   3  -7 2343.52   57.59
  -1  -3  -7 2311.27   55.37
  -1  -3  -7 2334.84   56.76
  -1   3  -6 3364.37   78.82
  -1  -3  -6 3391.79   78.15
  -1  -3  -6 3290.46   76.63
  -1  -3  -6 3228.39   79.37
  -1  -3  -5 2049.66   50.46
  -1  -3  -5 2045.33   49.10
  -1  -3  -5 1966.11   51.37
  -1  -3  -4  867.84   23.79
  -1  -3  -4  845.06   22.50
  -1  -3  -4  787.53   24.23
  -1  -3  -3   66.70    3.95
  -1  -3  -3   60.99    4.60
  -1  -3  -2 1333.28   31.92
  -1  -3  -2 1292.04   33.62
  -1  -3  -1  383.04   12.04
  -1  -3  -1  375.68   11.69
  -1  -3  -1  416.91   12.86
  -1  -3  -1  376.83   13.22
  -1  -3   0   43.70    3.06
  -1  -3   0   35.25    2.73
  -1  -3   0   42.02    3.18
  -1  -3   0   41.61    3.60
  -1  -3   1  436.26   13.10
  -1  -3   1  425.22   13.04
  -1  -3   1  408.82   12.29
  -1  -3   2   20.35    2.21
  -1  -3   3  985.91   26.08
  -1  -3   4  829.76   22.95
  -1  -3   6 1119.36   30.96
  -1  -3   7    5.47    1.77
  -1   3   7    4.39    1.88
  -1   3   8 1347.47   37.53
  -1  -3   8 1380.60   37.47
  -1   3   9   26.80    3.77
  -1  -3   9   33.54    3.90
  -1   3  10  675.17   23.33
  -1   3  10  676.42   23.60
  -1  -3  10  717.33   23.29
  -1  -3  11   23.46    3.39
  -1  -3  11   21.10    3.41
  -1   3  11   22.57    3.90
  -1  -3  12  442.64   17.59
  -1   3  12  426.28   18.57
  -1  -3  12  453.51   18.09
  -1  -3  13  697.26   24.31
  -1   3  13  693.78   25.79
  -1  -3  13  697.99   24.84
  -1   3  14  236.50   13.74
  -1  -3  14  240.01   13.00
  -1  -3  16  129.44    9.62
  -1  -3  17    6.17    2.46
  -1  -3  18   16.06    3.66
  -1   3  18   22.00    4.23
  -1  -3  19    6.62    2.54
  -1   3  19    3.93    2.68
  -1  -3  20   67.11    5.97
  -1   3  20   60.61    5.79
  -1  -3  21  117.41    7.27
  -1   3  21  126.93    7.54
  -1   3  22  131.18    7.16
  -1  -3  22  142.87    7.10
  -1   3  22  156.95    7.46
  -1   5 -19   43.94    4.23
  -1   5 -18  105.20    7.34
  -1  -5 -18   93.76    6.56
  -1   5 -17   19.34    3.92
  -1  -5 -17   20.53    3.46
  -1   5 -16  110.71    8.82
  -1  -5 -16   94.56    7.64
  -1   5 -15   36.21    5.62
  -1  -5 -15   33.92    4.75
  -1   5 -14  170.25   11.69
  -1  -5 -14  139.30    9.99
  -1  -5 -13    6.94    2.97
  -1  -5 -12  268.77   16.12
  -1  -5 -11   75.42    7.03
  -1  -5 -11   72.99    8.27
  -1   5 -10  177.23   11.73
  -1  -5 -10  149.23   11.75
  -1   5  -9  129.26    9.99
  -1  -5  -9  135.15   10.95
  -1   5  -8  457.14   19.72
  -1  -5  -8  449.47   20.90
  -1  -5  -7   17.06    3.08
  -1   5  -7   17.30    3.86
  -1  -5  -7   19.32    4.53
  -1  -5  -6  282.26   12.96
  -1  -5  -6  250.07   14.12
  -1  -5  -6  256.36   14.39
  -1  -5  -5  322.63   13.71
  -1  -5  -5  274.76   14.72
  -1  -5  -5  305.99   15.44
  -1  -5  -4 1047.44   30.53
  -1  -5  -4 1031.03   33.13
  -1  -5  -3  183.26    9.71
  -1  -5  -3  161.77   10.67
  -1  -5  -3  200.72   10.77
  -1  -5  -3  180.39   11.06
  -1  -5  -3  194.54    9.89
  -1  -5  -3  164.79   10.58
  -1  -5  -2  428.95   16.33
  -1  -5  -2  416.05   18.09
  -1  -5  -2  447.75   16.52
  -1  -5  -2  416.91   17.87
  -1  -5  -2  439.98   18.37
  -1  -5  -1  368.68   17.11
  -1  -5  -1  422.92   15.97
  -1  -5  -1  404.01   17.24
  -1  -5  -1  422.72   17.85
  -1  -5  -1  427.06   15.37
  -1  -5   0  423.14   18.03
  -1  -5   0  420.20   17.64
  -1  -5   0  444.93   16.49
  -1  -5   0  429.23   17.97
  -1  -5   0  423.15   15.68
  -1  -5   1   59.12    6.12
  -1  -5   1   58.81    5.86
  -1  -5   1   61.89    5.32
  -1  -5   1   69.07    6.56
  -1  -5   1   64.07    5.26
  -1  -5   2  855.72   28.40
  -1  -5   2  937.07   27.77
  -1  -5   2  859.11   26.52
  -1  -5   2  863.31   29.08
  -1  -5   3    1.67    1.90
  -1  -5   3    3.66    1.57
  -1  -5   3    5.11    2.18
  -1  -5   3    2.33    1.55
  -1  -5   3    0.47    1.67
  -1  -5   4 1409.05   42.39
  -1  -5   4 1548.88   43.21
  -1  -5   4 1524.11   41.19
  -1  -5   5   34.78    4.80
  -1  -5   5   41.39    5.00
  -1  -5   5   39.62    4.35
  -1  -5   6  482.16   19.87
  -1  -5   6  468.15   18.11
  -1  -5   7  117.77    8.84
  -1   5   7  103.97    8.40
  -1  -5   7  125.43    7.99
  -1  -5   8  246.34   13.52
  -1  -5   8  295.46   14.20
  -1  -5   8  279.31   13.18
  -1   5   8  270.20   14.19
  -1  -5   8  264.32   12.48
  -1  -5   9  321.46   15.74
  -1  -5   9  314.06   15.07
  -1  -5   9  352.53   15.82
  -1   5   9  298.88   15.46
  -1  -5   9  316.40   14.04
  -1  -5   9  316.12   14.64
  -1  -5  10  272.61   14.48
  -1  -5  10  251.20   13.45
  -1   5  10  242.80   14.07
  -1  -5  10  261.43   13.14
  -1  -5  11    2.66    2.34
  -1  -5  11    4.56    1.88
  -1  -5  12  279.60   14.82
  -1  -5  13  102.19    8.77
  -1  -5  14   93.88    8.14
  -1  -5  15   19.89    4.07
  -1  -5  16  225.66   12.35
  -1  -5  17   58.02    5.81
  -1  -5  18  134.04    8.17
  -1   5  18  122.93    7.85
  -1  -5  19   17.29    2.73
  -1   5  19   13.16    2.59
  -1  -5  20   36.15    3.32
  -1   5  20   36.85    3.35
  -1  -7 -15    2.04    1.25
  -1   7 -15    2.42    1.70
  -1  -7 -14   48.22    4.53
  -1  -7 -14   45.14    4.27
  -1   7 -14   50.91    5.06
  -1  -7 -13    4.86    1.74
  -1  -7 -13    4.77    2.00
  -1   7 -13    3.51    2.60
  -1  -7 -12   16.38    3.12
  -1  -7 -12   19.37    3.44
  -1  -7 -11  314.41   14.16
  -1  -7 -11  304.01   14.30
  -1  -7 -10   20.28    3.54
  -1  -7 -10   28.07    4.44
  -1  -7 -10   27.08    5.29
  -1  -7  -9  260.87   13.66
  -1  -7  -9  280.23   15.96
  -1  -7  -8   64.31    6.56
  -1  -7  -8   76.40    8.37
  -1  -7  -7  279.03   14.35
  -1  -7  -7  297.76   17.12
  -1  -7  -6  178.46   10.96
  -1  -7  -6  167.47   12.85
  -1  -7  -5   22.42    3.88
  -1  -7  -5   22.31    5.29
  -1  -7  -4  123.91    8.85
  -1  -7  -4  123.96   10.56
  -1  -7  -3   65.87    7.81
  -1  -7  -2   67.53    7.84
  -1  -7  -1  184.71   12.87
  -1  -7  -1  154.03   11.88
  -1  -7   0  145.93   11.30
  -1  -7   0  135.16   11.14
  -1  -7   1  114.18    9.92
  -1  -7   1  102.09    9.66
  -1  -7   2  183.61   12.62
  -1  -7   2  177.45   12.73
  -1  -7   3   24.51    4.83
  -1  -7   3   16.48    4.53
  -1  -7   4  238.97   14.31
  -1  -7   4  244.52   15.13
  -1  -7   5   82.82    8.00
  -1  -7   5   65.89    7.85
  -1  -7   6  225.40   13.32
  -1  -7   6  208.81   13.65
  -1  -7   7  654.30   25.20
  -1  -7   7  630.49   25.86
  -1  -7   8   58.67    6.60
  -1  -7   8   58.96    7.04
  -1  -7   9  371.95   17.01
  -1  -7   9  400.79   18.76
  -1  -7  10   44.99    5.93
  -1  -7  11  107.91    8.67
  -1  -7  12   88.21    7.39
  -1  -7  13   11.63    2.76
  -1  -7  14  186.99    9.81
  -1  -7  15    5.29    1.76
  -1  -9  -6    3.07    1.61
  -1  -9  -5   27.53    3.81
  -1  -9  -4   10.05    2.50
  -1  -9  -3  131.86    8.47
  -1  -9  -2    0.78    2.04
  -1  -9  -1  210.49   11.23
  -1  -9   0    6.78    2.49
  -1  -9   1  192.17   10.60
  -1  -9   2    1.39    1.54
  -1  -9   3   77.58    6.03
  -1  -9   3  101.99    6.78
  -1  -9   4    4.32    1.72
  -1  -9   4    4.36    1.79
  -1  -9   5   41.33    3.96
  -1  -9   5   37.35    3.96
  -1  -9   6    1.74    1.33
  -1  -9   6    2.17    1.54
  -1  -9   7   90.11    5.67
   0   0 -20   78.53    6.86
   0   0 -19    0.50    1.68
   0   0 -18  697.30   25.98
   0   0 -17    1.05    2.17
   0   0 -16  619.58   23.71
   0   0 -15    0.96    1.44
   0   0 -14  200.10   11.40
   0   0 -14  185.55   10.98
   0   0 -13    0.84    1.55
   0   0 -13    0.40    1.35
   0   0 -12  464.17   17.67
   0   0 -11    0.33    1.22
   0   0 -10 1384.61   37.23
   0   0  -9    1.24    1.30
   0   0  -8   30.01    3.03
   0   0  -7    0.18    0.77
   0   0  -6  141.52    5.95
   0   0  -5    0.73    0.63
   0   0   1    0.41    0.16
   0   0   2 4292.58   94.97
   0   0   3    0.07    0.36
   0   0   4 1007.47   24.52
   0   0   5    1.72    0.82
   0   0   5    1.42    0.54
   0   0   6  140.17    5.89
   0   0   6  135.25    5.09
   0   0   7    3.42    1.09
   0   0   7    0.81    0.83
   0   0   8   25.85    2.65
   0   0   8   26.83    2.63
   0   0   9    0.22    0.91
   0   0   9    0.22    0.82
   0   0  10 1309.17   35.57
   0   0  10 1385.27   35.92
   0   0  11   -0.87    1.28
   0   0  11    2.96    1.30
   0   0  12  426.76   16.17
   0   0  12  452.12   16.67
   0   0  13   -0.37    1.35
   0   0  13    0.74    1.58
   0   0  14  180.06   10.34
   0   0  14  197.98   10.89
   0   0  15   -0.44    1.62
   0   0  15    0.89    1.83
   0   0  16  540.57   21.41
   0   0  16  602.37   22.33
   0   0  17    0.49    2.26
   0   0  18  683.86   24.95
   0   0  19   -1.39    2.37
   0   0  20   83.08    6.92
   0   0  20   82.12    7.47
   0   0  21    0.36    1.60
   0   0  21    0.44    1.68
   0   0  22    3.93    1.75
   0   0  23    0.81    1.04
   0  -2 -20   43.12    4.84
   0   2 -19   23.57    4.04
   0  -2 -19   28.73    4.25
   0  -2 -18  155.89   10.18
   0   2 -18  156.03   10.56
   0   2 -18  135.60   10.34
   0   2 -17  249.84   14.00
   0  -2 -17  260.28   13.76
   0   2 -17  269.34   15.04
   0   2 -16  108.62    8.97
   0   2 -16  119.15    9.80
   0  -2 -15  108.09    8.30
   0   2 -15  102.22    8.91
   0   2 -15  123.80    9.33
   0   2 -15  126.93    9.82
   0  -2 -15  145.61   10.06
   0   2 -15  141.84   10.44
   0   2 -14   86.05    7.85
   0  -2 -14   87.33    7.22
   0  -2 -14  104.20    7.99
   0   2 -14  104.08    8.57
   0   2 -14  118.54    9.30
   0   2 -13   90.26    7.73
   0  -2 -13   94.70    7.41
   0  -2 -13  107.88    9.45
   0   2 -13   86.96    7.81
   0  -2 -12  575.53   20.60
   0  -2 -12  588.05   19.72
   0  -2 -12  591.64   23.49
   0   2 -12  611.39   22.03
   0  -2 -11  793.07   24.37
   0  -2 -10 1055.59   29.53
   0  -2  -9  580.71   18.12
   0  -2  -8 1034.70   28.31
   0   2  -8 1116.96   30.27
   0  -2  -7    9.29    1.59
   0   2  -7   13.03    2.37
   0  -2  -6   31.69    2.61
   0  -2  -6   32.66    2.89
   0   2  -6   32.72    3.19
   0  -2  -5 5241.87  122.35
   0   2  -5 5080.32  121.28
   0  -2  -5 5398.88  120.65
   0  -2  -5 5458.70  121.48
   0   2  -5 5609.00  122.22
   0  -2  -4  556.89   14.93
   0  -2  -4  570.05   15.83
   0  -2  -4  573.01   15.17
   0  -2  -4  519.60   16.25
   0   2  -4  541.73   15.53
   0  -2  -3   26.45    2.27
   0  -2  -3   25.68    2.51
   0   2  -3   24.94    2.11
   0  -2  -2 9374.52  216.39
   0  -2  -2 9999.00  215.61
   0  -2  -2 9860.10  217.08
   0  -2  -2 9717.73  215.53
   0  -2  -2 9879.59  215.22
   0   2  -2 9663.35  215.74
   0  -2  -1   47.88    2.55
   0  -2  -1   54.06    2.90
   0  -2  -1   50.21    3.16
   0   2  -1   44.46    2.39
   0  -2  -1   43.21    2.32
   0  -2  -1   53.97    2.65
   0  -2  -1   45.46    2.18
   0  -2   0 1942.13   45.74
   0  -2   0 1970.27   45.55
   0   2   0 1956.52   45.23
   0  -2   0 1936.80   45.73
   0  -2   1   46.70    2.65
   0  -2   1   45.04    2.48
   0  -2   2 9978.46  219.82
   0  -2   2 9894.61  219.29
   0  -2   3   28.52    2.29
   0  -2   3   26.54    2.39
   0  -2   4  556.38   14.97
   0  -2   4  563.25   16.04
   0  -2   5 5405.25  122.79
   0   2   5 5404.09  122.88
   0   2   6   41.39    3.45
   0  -2   6   38.11    3.24
   0   2   7   10.30    1.98
   0  -2   7   12.09    2.00
   0  -2   8 1107.90   30.10
   0   2   8 1077.47   30.20
   0   2   9  606.88   20.21
   0  -2   9  652.77   20.08
   0   2   9  616.95   20.35
   0  -2  10 1036.78   30.14
   0  -2  10 1078.99   30.75
   0   2  10 1095.54   31.49
   0  -2  11  792.02   24.79
   0  -2  11  832.50   25.68
   0   2  11  826.20   26.28
   0  -2  12  609.51   20.98
   0  -2  12  616.99   21.38
   0   2  12  605.53   22.07
   0  -2  13   96.99    7.24
   0  -2  13  101.58    7.53
   0   2  13   85.46    7.42
   0  -2  13  103.83    7.57
   0  -2  14  106.81    7.73
   0  -2  14   93.36    7.62
   0   2  14   94.84    7.68
   0  -2  14  102.91    7.82
   0   2  14  102.38    8.34
   0   2  15  126.58    9.78
   0  -2  15  136.45    9.13
   0  -2  15  126.01    9.21
   0  -2  15  125.72    9.07
   0   2  15  109.96    8.63
   0   2  16  132.76   10.02
   0   2  17  268.85   14.81
   0   2  17  265.64   14.10
   0   2  18  153.05   10.74
   0   2  18  141.80    9.96
   0   2  19   24.13    4.27
   0   2  19   15.53    3.68
   0   2  20   64.58    6.44
   0  -2  20   70.76    6.42
   0   2  20   69.98    6.34
   0  -2  21    3.57    1.62
   0   2  21    5.31    2.15
   0  -2  21    7.80    2.63
   0   2  21    5.13    2.17
   0  -2  22   24.26    3.11
   0  -2  22   25.04    3.26
   0   2  22   20.91    3.02
   0   4 -19  335.06   14.63
   0   4 -18  126.76    8.73
   0   4 -18  129.24    9.29
   0  -4 -17  147.10    9.66
   0   4 -17  159.12   10.31
   0   4 -17  160.28   10.98
   0  -4 -16   20.26    3.75
   0  -4 -16   21.91    4.06
   0   4 -16   22.06    5.01
   0  -4 -15  400.60   17.79
   0   4 -15  439.33   19.90
   0  -4 -14    5.06    2.29
   0  -4 -14    4.30    2.65
   0  -4 -14    3.95    1.91
   0  -4 -13  288.85   14.94
   0  -4 -13  266.85   15.97
   0  -4 -13  272.35   13.87
   0  -4 -12    2.22    1.50
   0  -4 -12    0.92    1.30
   0  -4 -12    3.09    1.91
   0  -4 -12    3.91    2.20
   0  -4 -11  142.51    9.32
   0  -4 -11  172.01   12.19
   0  -4 -11  186.68   10.64
   0  -4 -11  218.28   12.01
   0  -4 -11  182.38   12.34
   0  -4 -10  434.60   17.59
   0   4 -10  538.11   20.80
   0  -4 -10  463.75   20.95
   0  -4 -10  461.33   18.34
   0  -4 -10  524.43   19.89
   0  -4 -10  480.69   20.97
   0  -4  -9  230.27   11.37
   0  -4  -9  283.60   12.45
   0   4  -9  258.15   13.45
   0  -4  -9  284.65   14.94
   0  -4  -9  255.36   12.32
   0  -4  -9  297.49   13.61
   0   4  -8  174.35   10.42
   0  -4  -8  165.05   10.89
   0  -4  -8  169.66    9.39
   0  -4  -8  185.27   10.10
   0   4  -7  726.79   24.15
   0  -4  -7  711.75   23.40
   0  -4  -7  669.18   24.45
   0   4  -6    2.96    1.86
   0  -4  -6    5.41    2.18
   0  -4  -5   12.95    2.86
   0  -4  -4    0.74    1.76
   0  -4  -3 1606.79   39.01
   0  -4  -3 1409.80   41.25
   0  -4  -2  758.64   21.06
   0  -4  -2  710.69   23.21
   0  -4  -2  701.47   20.85
   0  -4  -1 3454.80   79.13
   0  -4  -1 3475.20   79.75
   0  -4  -1 3208.86   78.89
   0  -4  -1 3294.51   81.79
   0  -4   0  318.82   11.71
   0  -4   0  305.79   11.34
   0  -4   0  292.21   12.69
   0  -4   1 3444.26   80.58
   0  -4   1 3430.66   80.17
   0  -4   1 3272.57   82.29
   0  -4   2  750.39   22.22
   0  -4   2  738.77   21.78
   0  -4   3 1553.49   40.41
   0  -4   3 1517.77   39.83
   0  -4   3 1565.68   39.80
   0  -4   4    0.25    0.96
   0  -4   4    1.00    1.00
   0  -4   5   17.06    2.47
   0  -4   5   10.97    2.16
   0  -4   6    7.80    1.94
   0   4   7  661.52   23.26
   0  -4   7  715.90   21.72
   0  -4   8  172.44    9.98
   0  -4   8  176.24    8.78
   0   4   8  166.34   10.01
   0  -4   9  284.05   13.64
   0  -4   9  272.22   12.87
   0   4   9  250.72   13.13
   0  -4  10  470.59   19.36
   0  -4  10  508.31   19.30
   0   4  10  489.34   19.99
   0  -4  11  184.16   11.20
   0  -4  11  186.81   10.95
   0   4  11  182.33   11.46
   0   4  11  170.76   11.19
   0  -4  12    0.50    1.94
   0  -4  12    1.91    1.45
   0  -4  13  257.45   14.02
   0  -4  13  272.25   14.04
   0   4  13  245.16   14.32
   0  -4  14    8.46    2.89
   0  -4  15  404.21   18.38
   0  -4  16   23.90    4.34
   0  -4  17  157.11   10.22
   0  -4  18  132.65    8.92
   0   4  18  135.25    8.97
   0  -4  19  336.23   14.29
   0   4  19  326.03   13.97
   0   4  20    1.26    1.54
   0  -4  20    1.50    1.53
   0   4  20    2.04    1.56
   0   4  21   59.82    4.45
   0   4  21   57.74    4.31
   0  -4  21   54.60    4.22
   0  -6 -18    0.45    1.00
   0  -6 -17   62.98    5.06
   0   6 -17   51.42    4.87
   0   6 -16   27.87    4.25
   0  -6 -16   22.90    3.43
   0   6 -16   19.90    3.24
   0  -6 -15   12.64    2.97
   0   6 -15   12.33    3.47
   0  -6 -14  111.84    8.32
   0   6 -14  121.55    9.31
   0  -6 -13  200.37   11.56
   0  -6 -13  170.54   10.60
   0  -6 -12   12.38    3.11
   0  -6 -12   12.82    3.30
   0  -6 -11  141.25    9.83
   0  -6 -11  139.19    9.83
   0  -6 -11  156.55   12.25
   0  -6 -10   18.56    3.88
   0  -6 -10   16.83    4.45
   0  -6  -9  240.68   13.43
   0  -6  -9  263.78   16.04
   0  -6  -8    0.49    1.90
   0  -6  -8    0.70    2.35
   0   6  -7  204.20   12.92
   0  -6  -7  176.43   13.02
   0  -6  -6  202.26   11.27
   0   6  -6  195.39   12.54
   0  -6  -6  192.56   13.44
   0  -6  -6  196.34   13.34
   0  -6  -6  170.85   12.37
   0  -6  -5  220.73   11.97
   0   6  -5  217.68   13.17
   0  -6  -5  246.38   14.37
   0  -6  -5  191.12   13.07
   0  -6  -5  218.16   14.01
   0  -6  -4  473.52   20.87
   0  -6  -4  434.56   20.28
   0  -6  -4  459.24   18.39
   0  -6  -4  404.31   20.10
   0  -6  -3  353.67   15.57
   0  -6  -3  314.05   16.81
   0  -6  -3  330.74   17.37
   0  -6  -2   32.24    5.36
   0  -6  -2   24.69    4.60
   0  -6  -2   26.52    3.99
   0  -6  -2   24.18    4.63
   0  -6  -2   17.36    4.13
   0  -6  -1  744.23   29.00
   0  -6  -1  796.10   26.98
   0  -6  -1  808.51   29.31
   0  -6  -1  760.18   29.10
   0  -6   0  334.00   17.32
   0  -6   0  370.17   16.14
   0  -6   0  348.04   17.19
   0  -6   0  334.67   14.95
   0  -6   0  330.48   17.28
   0  -6   1  775.18   29.47
   0  -6   1  843.87   27.86
   0  -6   1  835.17   29.44
   0  -6   1  799.41   29.63
   0  -6   1  787.19   26.62
   0  -6   2   33.91    5.20
   0  -6   2   26.08    3.99
   0  -6   2   42.81    5.83
   0  -6   3  343.61   17.49
   0  -6   3  335.26   16.61
   0  -6   3  349.88   15.35
   0  -6   3  323.18   16.94
   0  -6   4  470.11   21.03
   0  -6   4  486.79   20.22
   0  -6   4  422.19   17.74
   0  -6   4  419.91   19.98
   0  -6   5  214.55   12.81
   0  -6   5  214.37   11.68
   0  -6   5  213.91   13.56
   0  -6   6  168.26   11.43
   0  -6   6  197.19   11.92
   0   6   6  164.91   11.56
   0  -6   6  193.25   10.95
   0  -6   6  177.55   12.29
   0  -6   7  199.37   12.63
   0  -6   7  243.67   13.37
   0  -6   8    0.56    2.31
   0  -6   9  268.35   14.83
   0  -6  10   17.09    3.88
   0  -6  11  164.91   11.17
   0  -6  12   15.02    3.81
   0  -6  13  208.67   12.10
   0  -6  14  107.03    8.17
   0  -6  15   12.79    3.06
   0  -6  16   25.18    3.67
   0  -6  17   51.42    4.59
   0   6  17   56.46    4.65
   0  -8 -12  105.11    6.12
   0   8 -12   98.49    6.15
   0  -8 -11   43.95    4.15
   0  -8 -10    3.19    1.64
   0  -8  -9   36.23    5.00
   0  -8  -9   30.01    3.84
   0  -8  -8   51.94    6.06
   0  -8  -8   49.10    4.94
   0  -8  -7    4.34    2.78
   0  -8  -7    6.76    2.27
   0  -8  -6  233.23   13.76
   0  -8  -6  217.77   11.24
   0  -8  -5    1.77    2.36
   0  -8  -4  341.72   17.70
   0  -8  -3   50.14    6.66
   0  -8  -3   60.55    6.94
   0  -8  -2   95.72    8.87
   0  -8  -2  119.08    9.62
   0  -8  -1   77.18    7.91
   0  -8  -1   76.68    7.80
   0  -8   0   13.11    3.51
   0  -8   0   11.40    3.91
   0  -8   1   69.34    7.37
   0  -8   2  121.30    9.53
   0  -8   2  104.36    9.07
   0  -8   3   59.59    6.61
   0  -8   3   63.89    7.07
   0  -8   4  332.69   16.62
   0  -8   4  318.40   14.87
   0  -8   4  342.33   16.13
   0   8   5    2.92    2.04
   0  -8   5    2.14    1.94
   0  -8   5    2.86    2.04
   0  -8   5    1.59    2.33
   0  -8   6  227.51   11.92
   0  -8   6  224.65   12.07
   0  -8   6  232.42   13.00
   0  -8   7    8.32    2.47
   0  -8   7   10.87    3.32
   0  -8   8   41.21    4.56
   0  -8   8   49.38    5.49
   0  -8   9   32.75    4.01
   0  -8   9   32.09    4.27
   0  -8  10    8.57    2.17
   0  -8  10    5.96    2.09
   0  -8  11   58.01    4.58
   0  -8  11   47.15    4.45
   0  -8  12  103.80    5.82
   0  -8  12  108.69    6.22
   1   1 -22   19.85    3.16
   1  -1 -22   18.81    2.92
   1   1 -21  141.17    8.91
   1  -1 -21  135.67    8.53
   1   1 -20   31.78    4.62
   1  -1 -20   29.88    4.39
   1   1 -19   10.82    3.12
   1   1 -18   73.56    7.35
   1  -1 -18   73.96    7.42
   1   1 -17   67.50    7.02
   1  -1 -17   41.25    5.66
   1   1 -16    5.08    2.26
   1   1 -16    5.05    2.68
   1  -1 -16    3.62    2.28
   1   1 -16    5.29    2.59
   1   1 -15  286.36   14.67
   1  -1 -15  280.39   14.07
   1   1 -15  259.34   13.90
   1  -1 -14   50.89    5.18
   1   1 -14   72.75    6.90
   1  -1 -14   71.17    6.63
   1   1 -14   66.53    6.49
   1   1 -13  714.62   24.14
   1  -1 -13  678.71   23.40
   1   1 -12  228.29   11.68
   1   1 -11  643.43   21.77
   1   1  -5 5314.69  119.93
   1   1  -4 3336.55   76.05
   1  -1  -3 8259.41  198.53
   1  -1  -3 8894.18  198.90
   1  -1  -3 8820.97  199.87
   1   1  -3 8536.06  199.56
   1  -1  -2 2027.37   46.30
   1  -1  -2 2028.07   46.89
   1  -1  -2 2062.80   47.27
   1  -1  -2 2097.99   46.60
   1   1  -2 2122.66   46.98
   1  -1  -1 2064.71   45.44
   1  -1  -1 2118.09   45.72
   1  -1  -1 2060.97   46.22
   1   1  -1 2065.65   45.79
   1  -1  -1 2034.11   45.73
   1  -1  -1 1999.37   45.29
   1  -1  -1 1917.79   45.87
   1  -1  -1 2000.34   45.67
   1  -1   0  156.02    4.72
   1   1   0  168.51    4.78
   1   1   0  165.36    4.26
   1  -1   0  162.59    4.80
   1  -1   0  158.25    4.74
   1  -1   0  172.45    4.87
   1  -1   0  161.10    4.26
   1  -1   1  156.74    5.08
   1  -1   1  183.83    4.96
   1  -1   1  162.63    4.92
   1  -1   1  183.40    4.54
   1  -1   1  167.20    5.19
   1  -1   2   83.85    3.36
   1  -1   2   87.49    2.87
   1   1   3 2740.99   65.43
   1   1   3 2766.21   66.41
   1   1   4  431.15   12.02
   1  -1   4  426.46   11.74
   1   1   5 4607.83  103.16
   1   1   5 4539.21  103.61
   1  -1   5 4553.81  103.24
   1  -1   6  319.77   10.22
   1   1   6  305.15   10.12
   1   1   6  321.72   10.68
   1  -1   6  305.59   10.20
   1   1   6  311.25   10.39
   1  -1   7 2228.12   52.02
   1   1   7 2225.71   52.28
   1  -1   7 2076.43   52.06
   1   1   7 2165.69   52.50
   1  -1   8  963.32   25.94
   1   1   8  975.41   26.29
   1  -1   8  961.87   26.21
   1   1   8  960.31   26.54
   1  -1   9  740.04   21.48
   1   1   9  756.40   22.03
   1   1   9  748.82   22.34
   1  -1   9  740.07   21.82
   1   1  10   62.68    5.09
   1  -1  10   57.81    4.63
   1  -1  11  630.10   20.81
   1  -1  11  591.33   20.00
   1   1  11  651.47   21.16
   1  -1  12   22.06    3.36
   1  -1  12   20.72    3.21
   1   1  12   21.90    3.41
   1   1  12   24.05    3.69
   1  -1  12   21.95    3.26
   1  -1  13  571.64   20.50
   1  -1  13  564.45   20.69
   1   1  13  569.52   20.55
   1  -1  13  537.67   19.85
   1   1  14   52.11    5.68
   1  -1  14   66.76    6.14
   1  -1  14   62.72    6.17
   1  -1  14   55.26    5.56
   1   1  14   57.28    5.78
   1   1  15  388.54   17.03
   1  -1  15  381.49   16.79
   1  -1  15  386.26   17.31
   1  -1  15  373.51   16.47
   1   1  15  409.69   17.40
   1  -1  16  198.46   11.47
   1   1  16  180.46   11.31
   1   1  17   59.94    6.85
   1  -1  17   52.59    5.84
   1   1  17   59.79    6.54
   1   1  18    3.95    2.63
   1   1  18    2.92    2.44
   1  -1  18    0.94    2.00
   1   1  19   17.61    3.81
   1   1  19   22.48    4.01
   1   1  20    1.92    1.99
   1  -1  20    0.46    1.69
   1   1  20    0.41    2.02
   1  -1  21  119.92    8.18
   1   1  21  131.53    8.64
   1   1  21  135.08    8.20
   1  -1  22    1.56    1.49
   1   1  22    1.96    1.40
   1  -1  22    2.39    1.42
   1  -1  22    3.26    1.61
   1   1  23  102.22    5.90
   1  -1  23   92.56    5.57
   1  -1  23  101.33    5.59
   1  -3 -21  121.32    7.23
   1   3 -21  118.73    7.29
   1   3 -20   67.66    5.99
   1  -3 -20   64.03    5.79
   1   3 -19    2.74    2.29
   1  -3 -19    3.93    2.09
   1  -3 -18   24.92    4.09
   1   3 -18   16.29    3.91
   1   3 -17    6.50    2.90
   1  -3 -17    9.55    2.74
   1   3 -17    7.27    3.49
   1   3 -16  113.90    9.46
   1  -3 -16  109.62    8.75
   1   3 -16  122.26   10.07
   1  -3 -15  234.72   12.99
   1   3 -15  230.66   13.86
   1  -3 -14  238.94   12.70
   1  -3 -14  208.27   12.01
   1   3 -14  197.51   12.74
   1  -3 -14  274.56   13.62
   1   3 -14  250.11   14.34
   1  -3 -14  272.32   14.10
   1   3 -14  254.63   14.30
   1  -3 -13  578.66   22.42
   1   3 -13  617.41   24.32
   1  -3 -13  697.22   27.40
   1  -3 -13  665.57   23.72
   1  -3 -12  392.76   16.38
   1   3 -12  368.62   17.14
   1  -3 -12  414.48   16.90
   1  -3 -12  460.03   18.15
   1  -3 -12  457.19   20.15
   1  -3 -11   22.99    3.44
   1   3 -11   23.16    3.67
   1  -3 -11   17.86    3.03
   1  -3 -11   23.18    3.56
   1  -3 -11   20.05    3.81
   1  -3 -11   15.94    3.75
   1  -3 -10  628.20   21.20
   1   3 -10  632.68   22.43
   1   3  -9   33.33    4.36
   1  -3  -9   26.36    3.47
   1   3  -9   21.63    3.26
   1   3  -8 1393.44   38.30
   1  -3  -8 1419.20   37.45
   1   3  -8 1292.09   37.01
   1   3  -7    7.16    2.29
   1  -3  -7   12.11    2.29
   1   3  -7    7.74    1.83
   1   3  -6 1159.05   31.75
   1  -3  -6 1115.62   32.24
   1   3  -6 1077.01   30.58
   1  -3  -5  893.76   24.55
   1  -3  -5  818.32   25.09
   1   3  -5  848.16   23.77
   1  -3  -4  845.08   23.21
   1  -3  -4  823.57   21.40
   1  -3  -4  791.11   23.84
   1   3  -4  788.76   22.15
   1  -3  -3  997.10   24.88
   1   3  -3  972.88   25.37
   1  -3  -3  943.60   27.03
   1  -3  -2   15.90    1.85
   1  -3  -2   15.62    2.34
   1  -3  -1  404.36   11.98
   1  -3  -1  403.29   12.12
   1  -3  -1  392.67   12.16
   1  -3  -1  377.60   13.27
   1  -3   0   46.27    3.17
   1  -3   0   41.84    2.97
   1  -3   0   44.29    3.69
   1  -3   0   42.36    3.05
   1  -3   1  372.79   12.06
   1  -3   1  390.20   11.98
   1  -3   1  385.33   11.92
   1  -3   2 1302.53   32.89
   1  -3   2 1299.92   32.48
   1  -3   2 1285.56   32.45
   1  -3   3   58.19    3.93
   1  -3   3   60.01    3.82
   1  -3   3   59.75    3.86
   1  -3   4  828.00   22.39
   1  -3   5 2007.73   48.64
   1   3   6 3213.74   78.62
   1  -3   6 3320.02   76.60
   1  -3   6 3251.94   78.22
   1   3   7 2254.61   57.70
   1  -3   7 2254.86   55.13
   1  -3   7 2361.24   57.43
   1  -3   8  595.98   19.64
   1   3   8  589.37   20.26
   1  -3   8  588.01   19.64
   1  -3   9   87.11    6.28
   1   3   9   90.89    6.87
   1  -3   9   92.29    6.47
   1  -3  10  799.42   25.78
   1   3  10  845.70   27.12
   1   3  10  816.55   26.69
   1  -3  10  813.36   25.96
   1  -3  11    5.52    1.75
   1   3  11    8.71    2.87
   1   3  12  294.42   14.45
   1  -3  12  310.28   14.01
   1  -3  13  287.52   14.27
   1  -3  13  310.21   14.80
   1   3  13  303.82   15.28
   1  -3  13  314.33   14.66
   1  -3  14  128.60    9.34
   1   3  14  141.54   10.23
   1  -3  14  140.78    9.60
   1  -3  15  389.44   17.18
   1  -3  16   92.07    7.67
   1  -3  17   12.96    2.92
   1  -3  17    9.19    3.00
   1   3  17   16.38    3.96
   1  -3  18   10.00    3.10
   1   3  18   13.54    3.81
   1  -3  19    5.10    2.36
   1   3  19    3.64    2.37
   1  -3  20   27.39    4.01
   1   3  20   29.94    3.96
   1   3  21   30.95    3.70
   1  -3  21   38.95    4.02
   1   3  21   31.81    3.64
   1   3  22   63.03    4.21
   1  -3  22   64.88    4.31
   1   5 -19   16.21    2.66
   1   5 -18  115.85    7.81
   1  -5 -18  122.43    7.74
   1   5 -18  109.85    7.50
   1   5 -17   67.89    6.68
   1  -5 -17   64.56    6.13
   1   5 -17   66.96    6.29
   1  -5 -16  197.34   11.46
   1   5 -16  221.91   12.62
   1  -5 -15   12.76    3.20
   1   5 -15   12.02    3.84
   1  -5 -14   78.91    7.42
   1  -5 -13   88.43    7.83
   1  -5 -12  252.74   13.75
   1  -5 -12  265.02   13.71
   1  -5 -12  283.07   16.85
   1  -5 -11    3.30    2.25
   1  -5 -11    6.23    3.39
   1  -5 -10  250.67   13.25
   1   5 -10  276.94   15.18
   1  -5 -10  266.23   15.91
   1  -5  -9  282.00   14.17
   1   5  -9  343.27   16.69
   1  -5  -9  313.85   17.14
   1  -5  -9  320.03   16.61
   1   5  -8  254.48   14.14
   1  -5  -8  283.15   15.69
   1  -5  -8  262.90   14.70
   1  -5  -7  103.69    8.99
   1   5  -7  121.53    9.14
   1  -5  -7  122.58    9.56
   1  -5  -7  119.84    9.77
   1   5  -6  469.66   19.21
   1  -5  -6  479.51   19.87
   1  -5  -6  445.52   19.81
   1  -5  -5   38.21    5.33
   1  -5  -5   36.71    5.15
   1  -5  -5   33.28    5.01
   1  -5  -4 1485.68   40.35
   1  -5  -4 1452.53   42.18
   1  -5  -4 1553.09   40.47
   1  -5  -4 1415.90   42.91
   1  -5  -4 1370.27   42.78
   1  -5  -3    1.43    1.84
   1  -5  -3    2.05    1.96
   1  -5  -3    2.99    1.42
   1  -5  -3    3.20    2.34
   1  -5  -3    1.90    2.15
   1  -5  -2  897.07   27.84
   1  -5  -2  903.17   26.53
   1  -5  -2  828.94   28.04
   1  -5  -2  856.23   28.71
   1  -5  -1   64.85    6.49
   1  -5  -1   65.77    5.44
   1  -5  -1   64.56    6.21
   1  -5  -1   71.80    5.45
   1  -5  -1   55.70    5.98
   1  -5   0  426.85   18.03
   1  -5   0  438.01   16.33
   1  -5   0  415.15   15.71
   1  -5   0  428.93   17.96
   1  -5   1  417.26   17.93
   1  -5   1  441.21   16.55
   1  -5   1  422.71   15.87
   1  -5   1  430.54   17.95
   1  -5   2  422.02   17.38
   1  -5   2  451.59   16.98
   1  -5   2  438.89   16.32
   1  -5   2  448.50   18.51
   1  -5   3  171.63   10.26
   1  -5   3  190.40   10.66
   1  -5   3  198.97    9.89
   1  -5   3  186.64   11.10
   1  -5   4 1022.86   32.66
   1  -5   4 1033.55   32.32
   1  -5   4 1105.21   31.50
   1  -5   5  294.58   14.54
   1  -5   5  330.79   13.95
   1  -5   5  321.24   13.55
   1  -5   6  267.28   13.95
   1  -5   6  284.92   13.39
   1  -5   6  308.69   13.30
   1  -5   6  315.04   13.69
   1  -5   7   12.89    3.20
   1  -5   7   15.69    3.02
   1   5   7   15.41    3.58
   1  -5   7   17.64    3.06
   1  -5   7   13.70    2.97
   1  -5   8  433.79   19.06
   1  -5   8  465.61   18.86
   1  -5   8  471.63   18.42
   1   5   8  454.92   19.63
   1  -5   8  464.52   17.59
   1  -5   9  124.83    9.47
   1  -5   9  123.41    8.92
   1   5   9  128.18    9.80
   1  -5   9  126.00    8.74
   1  -5  10  138.89   10.18
   1  -5  10  154.79   10.29
   1   5  10  151.52   10.92
   1  -5  10  165.65   10.27
   1  -5  11   76.63    7.54
   1  -5  12  264.39   14.42
   1  -5  13    7.44    3.01
   1   5  14  158.91   10.75
   1  -5  14  169.35   10.97
   1   5  15   32.57    4.81
   1  -5  15   28.46    4.57
   1   5  16  103.91    7.98
   1  -5  16  106.58    8.15
   1   5  17   16.93    3.31
   1  -5  17   16.24    3.30
   1   5  17   20.07    3.57
   1   5  18  107.19    7.09
   1  -5  18   99.23    6.80
   1   5  18  105.57    6.85
   1   5  19   54.59    4.47
   1  -5  19   43.74    4.04
   1   5  19   49.61    4.14
   1  -7 -15    2.72    1.30
   1   7 -15    3.70    2.04
   1  -7 -14  174.67    9.09
   1  -7 -14  181.69    9.15
   1   7 -14  157.62    9.25
   1  -7 -13    8.84    2.45
   1  -7 -13    5.77    2.04
   1  -7 -12   58.21    5.81
   1  -7 -12   63.87    5.74
   1  -7 -11   96.75    9.00
   1  -7 -11   89.48    6.97
   1  -7 -11   87.51    7.26
   1  -7 -10   40.08    6.37
   1  -7 -10   46.51    5.51
   1  -7  -9  347.39   18.54
   1  -7  -9  348.47   16.07
   1  -7  -8   57.97    7.51
   1  -7  -8   60.27    6.29
   1  -7  -7  597.92   24.87
   1  -7  -7  553.31   25.25
   1  -7  -7  630.83   23.14
   1  -7  -6  185.50   12.83
   1  -7  -6  200.27   14.10
   1  -7  -6  204.77   11.82
   1  -7  -5   67.87    8.19
   1  -7  -5   63.00    7.74
   1  -7  -5   68.13    6.49
   1  -7  -4  236.82   14.83
   1  -7  -4  228.37   14.55
   1  -7  -3   21.42    4.93
   1  -7  -3   23.81    4.98
   1  -7  -2  190.26   13.05
   1  -7  -1   88.94    8.96
   1  -7  -1  107.77    9.16
   1  -7  -1   96.02    9.12
   1  -7   0  148.93   10.62
   1  -7   0  142.10   11.32
   1  -7   0  144.98   11.11
   1   7   1  174.48   11.19
   1  -7   1  201.68   12.90
   1  -7   1  172.50   12.53
   1  -7   2   60.57    6.67
   1  -7   2   65.12    7.33
   1  -7   2   65.92    7.70
   1  -7   3   79.57    7.56
   1  -7   3   91.03    8.46
   1  -7   3   77.01    8.32
   1  -7   4  147.99   10.72
   1  -7   4  135.56   10.92
   1  -7   5   23.20    4.36
   1  -7   5   22.71    4.70
   1  -7   6  197.28   13.17
   1  -7   7  322.82   16.90
   1  -7   8   87.94    8.28
   1  -7   9  312.87   15.92
   1  -7  10   22.87    4.30
   1  -7  11  361.76   16.37
   1  -7  12   24.82    3.84
   1  -7  13    7.14    2.23
   1  -7  14   54.41    4.47
   1  -7  14   62.59    5.05
   1  -9  -7   82.91    5.95
   1  -9  -6    4.93    1.89
   1  -9  -5   45.90    4.82
   1  -9  -4    5.95    2.18
   1  -9  -3   91.07    7.02
   1  -9  -2   -1.04    1.93
   1  -9  -2    0.79    1.63
   1  -9  -1  184.28    9.86
   1  -9  -1  175.22   10.16
   1  -9   0    5.74    2.27
   1  -9   0    6.33    2.39
   1  -9   1  215.18   11.23
   1  -9   1  199.18   10.40
   1  -9   2    1.75    1.87
   1  -9   3  136.55    8.20
   1  -9   4    6.43    2.20
   1  -9   5   27.87    3.56
   1  -9   6    3.20    1.27
   1  -9   6    4.64    1.73
   1  -9   7   59.40    4.53
   2   0 -23   -0.26    0.88
   2   0 -22    3.09    1.51
   2   0 -21    0.44    1.55
   2   0 -20   83.18    7.59
   2   0 -19    0.54    2.63
   2   0 -18  421.18   19.16
   2   0 -17   -0.55    1.94
   2   0 -16  595.87   23.38
   2   0 -15    0.49    1.65
   2   0 -14  283.93   14.04
   2   0 -14  249.14   13.05
   2   0 -13    0.84    1.62
   2   0 -13   -0.40    1.55
   2   0 -12   27.31    3.84
   2   0 -11   -0.66    1.41
   2   0 -10  919.63   25.99
   2   0 -10 1046.54   28.43
   2   0  -9   -0.25    1.03
   2   0  -8   97.92    5.52
   2   0  -7    0.72    0.90
   2   0  -6 2336.61   54.94
   2   0  -5    0.12    0.67
   2   0  -4   44.28    2.21
   2   0  -3    0.11    0.32
   2   0  -3    3.62    0.37
   2   0  -2  953.67   22.73
   2   0  -2  982.11   22.81
   2   0  -1    0.41    0.18
   2   0  -1    0.14    0.18
   2   0  -1    1.17    0.29
   2   0  -1    0.88    0.29
   2   0  -1    0.13    0.15
   2   0  -1    0.35    0.21
   2   0   0 4919.57  122.61
   2   0   0 6238.16  122.43
   2   0   0 5677.51  122.84
   2   0   0 6172.32  122.63
   2   0   1    0.46    0.18
   2   0   1    0.96    0.20
   2   0   1    0.19    0.26
   2   0   1    0.34    0.25
   2   0   2 1402.76   31.19
   2   0   2 1324.02   31.65
   2   0   3    1.63    0.22
   2   0   3    0.97    0.45
   2   0   4 1919.11   43.59
   2   0   4 1877.41   43.87
   2   0   4 1831.23   43.38
   2   0   5    0.74    0.71
   2   0   5    0.57    0.47
   2   0   5   -0.27    0.61
   2   0   6   84.32    4.35
   2   0   6   81.05    4.05
   2   0   6   83.30    4.46
   2   0   7    0.53    0.80
   2   0   7    0.57    0.70
   2   0   8  124.91    6.31
   2   0   8  133.39    6.65
   2   0   9    1.43    1.11
   2   0   9    2.04    1.16
   2   0  10  535.82   17.91
   2   0  10  564.62   18.54
   2   0  11    0.62    1.19
   2   0  11   -0.33    0.79
   2   0  12  474.73   17.41
   2   0  12  480.70   17.93
   2   0  12  441.74   17.14
   2   0  13   -0.39    1.37
   2   0  13    2.34    1.72
   2   0  13    1.66    1.33
   2   0  14  281.15   13.37
   2   0  14  267.98   13.26
   2   0  15   -0.45    1.75
   2   0  15    0.46    1.89
   2   0  16 1130.46   35.50
   2   0  17   -0.49    2.50
   2   0  18  657.97   24.35
   2   0  18  686.08   25.91
   2   0  19   -0.45    2.14
   2   0  19   -0.52    1.92
   2   0  20  185.87   10.37
   2   0  20  173.76   10.76
   2   0  21   -0.79    1.46
   2   0  22   44.07    4.34
   2   0  23    0.89    0.86
   2  -2 -23   13.56    2.08
   2   2 -22    2.80    1.59
   2  -2 -22    4.85    1.68
   2  -2 -21    1.52    1.46
   2   2 -21    5.11    2.22
   2   2 -20    2.32    2.04
   2  -2 -20    2.66    1.71
   2  -2 -19   43.58    5.50
   2   2 -19   45.62    5.89
   2   2 -18  173.67   11.55
   2  -2 -18  173.08   11.12
   2   2 -17  256.51   14.49
   2   2 -16  489.01   21.83
   2  -2 -16  525.09   21.79
   2   2 -16  489.29   21.26
   2  -2 -15  171.20   10.62
   2   2 -15  172.01   11.66
   2   2 -15  219.06   13.16
   2  -2 -15  218.47   11.51
   2  -2 -15  225.61   12.58
   2   2 -15  218.83   12.82
   2  -2 -14   89.51    7.11
   2   2 -14   81.04    7.51
   2   2 -14   93.91    8.33
   2  -2 -14   96.01    7.76
   2  -2 -14  105.35    7.41
   2  -2 -13  235.37   11.88
   2   2 -13  246.08   13.18
   2  -2 -13  265.04   12.34
   2  -2 -13  285.46   13.50
   2   2 -13  304.12   14.68
   2  -2 -12  146.77    9.99
   2  -2 -12  149.15    8.95
   2  -2 -12  144.02    8.25
   2  -2 -12  135.46    8.16
   2   2 -12  142.92    9.17
   2  -2 -11  808.75   24.64
   2   2 -11  796.72   25.95
   2  -2 -10  528.45   17.74
   2   2 -10  550.96   19.00
   2   2  -9  845.46   25.41
   2   2  -8 2506.94   61.12
   2   2  -8 2422.46   60.43
   2   2  -7   79.70    5.36
   2   2  -7   81.24    5.11
   2   2  -6   78.78    5.08
   2  -2  -6   76.49    3.98
   2  -2  -6   83.01    4.76
   2   2  -5  224.12    8.83
   2  -2  -5  227.26    7.52
   2  -2  -5  248.79    8.71
   2  -2  -5  231.72    9.20
   2   2  -5  223.67    8.51
   2  -2  -5  241.99    8.09
   2  -2  -4 1764.57   41.38
   2  -2  -4 1822.12   43.09
   2  -2  -4 1730.71   43.70
   2  -2  -4 1775.25   42.32
   2  -2  -4 1848.74   42.42
   2   2  -4 1803.89   43.00
   2  -2  -3 4079.77   92.30
   2  -2  -3 4156.51   93.91
   2  -2  -3 4157.80   93.35
   2   2  -3 4068.60   93.64
   2  -2  -3 4224.76   93.04
   2  -2  -3 4135.97   94.59
   2  -2  -2 1799.88   41.41
   2  -2  -2 1759.30   42.10
   2  -2  -2 1700.25   40.63
   2   2  -2 1778.97   41.70
   2  -2  -2 1800.34   40.96
   2  -2  -2 1782.91   42.55
   2  -2  -2 1826.93   41.68
   2  -2  -1 2338.59   53.16
   2  -2  -1 2215.46   52.42
   2  -2  -1 2338.26   53.01
   2  -2  -1 2321.01   53.28
   2   2  -1 2268.68   52.07
   2   2  -1 2365.42   53.20
   2  -2  -1 2280.51   53.13
   2  -2  -1 2339.20   52.17
   2  -2  -1 2376.25   54.16
   2  -2   0 1118.77   27.39
   2  -2   0 1149.31   27.55
   2  -2   0 1103.35   27.38
   2  -2   0 1147.10   26.12
   2  -2   1 1309.37   32.53
   2  -2   1 1435.35   32.42
   2  -2   1 1346.16   32.34
   2  -2   1 1333.04   32.46
   2  -2   2 5896.37  134.08
   2  -2   2 5840.77  134.28
   2  -2   2 6271.89  133.95
   2  -2   3 3947.62   86.54
   2  -2   3 3873.87   86.95
   2  -2   3 3664.57   87.60
   2  -2   4 3762.98   85.03
   2  -2   4 3736.59   86.08
   2  -2   5 2523.42   58.56
   2   2   5 2404.91   58.88
   2  -2   5 2463.97   57.11
   2  -2   6  139.02    6.62
   2   2   6  139.95    6.97
   2  -2   6  143.72    5.71
   2  -2   6  144.43    6.72
   2  -2   7   64.33    4.52
   2   2   7   61.73    4.30
   2  -2   7   57.04    4.22
   2   2   7   61.89    4.73
   2  -2   8  199.73    8.99
   2   2   8  199.30    9.41
   2  -2   8  206.91    9.02
   2   2   8  189.11    8.94
   2  -2   9   95.14    6.09
   2  -2   9   85.83    5.80
   2   2   9   90.36    6.17
   2  -2  10 1167.80   33.64
   2  -2  10 1240.58   33.83
   2   2  10 1193.34   34.13
   2  -2  11  685.89   22.54
   2  -2  11  634.62   21.96
   2  -2  11  682.73   22.20
   2   2  11  682.23   22.79
   2   2  12  387.65   17.11
   2  -2  12  427.65   16.77
   2  -2  12  401.99   16.58
   2  -2  12  411.63   16.23
   2   2  12  429.32   17.10
   2  -2  13  136.60    8.98
   2  -2  13  132.82    8.97
   2   2  13  140.92    9.74
   2   2  14  125.46    9.59
   2   2  14  134.88    9.28
   2  -2  14  120.72    8.67
   2  -2  14  124.13    9.03
   2   2  15   26.14    4.55
   2   2  15   26.17    4.49
   2  -2  15   18.34    3.69
   2   2  15   27.25    4.39
   2   2  16    6.28    2.66
   2   2  16    7.34    3.18
   2   2  17   13.07    3.60
   2   2  17   12.66    3.50
   2   2  18  348.35   17.01
   2   2  18  349.54   16.03
   2  -2  19   64.07    6.16
   2   2  19   66.81    6.79
   2  -2  19   70.08    6.31
   2   2  19   73.33    6.72
   2  -2  20  324.03   14.40
   2   2  20  350.76   15.53
   2  -2  20  360.73   15.34
   2  -2  20  381.15   14.95
   2   2  20  348.93   14.79
   2   2  21   25.67    3.75
   2  -2  21   21.40    3.11
   2  -2  21   34.05    4.03
   2  -2  21   30.28    3.50
   2   2  21   21.25    3.23
   2   2  22    2.09    1.26
   2   2  22    3.21    1.51
   2  -2  22    2.30    1.05
   2  -2  22    2.92    1.33
   2   4 -21   80.38    5.35
   2   4 -20   -0.67    1.38
   2   4 -19  187.23   10.57
   2   4 -18  133.05    9.45
   2  -4 -18  149.13    9.53
   2  -4 -17  192.43   11.45
   2   4 -17  230.06   13.04
   2  -4 -17  216.15   12.28
   2   4 -16   20.48    4.63
   2  -4 -16   12.81    3.35
   2  -4 -16   19.31    3.82
   2   4 -15  412.34   19.18
   2  -4 -15  363.07   17.22
   2  -4 -15  405.58   17.98
   2  -4 -14    5.83    3.17
   2  -4 -14    5.05    2.16
   2  -4 -14    4.00    2.07
   2  -4 -13  324.53   15.91
   2  -4 -13  385.57   18.95
   2  -4 -13  325.49   15.56
   2   4 -13  319.38   16.45
   2  -4 -13  395.70   17.15
   2  -4 -13  416.99   18.36
   2  -4 -12   32.97    5.28
   2  -4 -12   26.31    5.11
   2  -4 -12   28.63    4.09
   2   4 -12   36.06    4.93
   2  -4 -12   28.15    4.38
   2  -4 -12   31.45    4.66
   2  -4 -11  367.26   15.78
   2  -4 -11  344.43   15.20
   2   4 -11  358.14   16.44
   2  -4 -11  349.45   17.55
   2  -4 -11  361.51   18.45
   2  -4 -11  389.46   16.47
   2  -4 -10  105.29    7.51
   2  -4 -10  111.44    7.49
   2   4 -10   97.59    8.24
   2  -4 -10  107.57    9.22
   2  -4 -10  114.75    9.27
   2  -4 -10  115.76    7.93
   2  -4 -10  118.47    8.46
   2  -4  -9  163.43    9.42
   2  -4  -9  163.33    9.05
   2   4  -9  207.75   11.50
   2  -4  -9  177.64   11.63
   2  -4  -9  182.03   11.32
   2  -4  -9  172.75    9.67
   2  -4  -9  210.58   11.09
   2   4  -8  386.34   16.37
   2  -4  -8  362.27   17.01
   2  -4  -8  373.56   16.64
   2  -4  -8  366.33   14.92
   2  -4  -8  398.33   15.99
   2   4  -7  355.20   15.08
   2  -4  -7  359.56   14.58
   2  -4  -7  314.47   15.10
   2   4  -6  421.65   16.45
   2  -4  -6  385.19   16.43
   2  -4  -5  109.08    7.68
   2  -4  -4 1118.71   32.97
   2  -4  -3 1824.30   44.35
   2  -4  -3 1651.96   46.27
   2  -4  -2  121.04    6.39
   2  -4  -2  114.99    7.34
   2  -4  -1 1761.84   43.82
   2  -4  -1 1710.50   43.58
   2  -4  -1 1711.07   45.80
   2  -4   0   15.87    2.29
   2  -4   0   20.02    2.58
   2  -4   0   21.86    3.19
   2  -4   1 2280.83   56.63
   2  -4   1 2264.68   56.20
   2  -4   1 2355.30   56.41
   2  -4   1 2286.47   58.32
   2  -4   2 2306.91   58.16
   2  -4   2 2370.67   57.75
   2  -4   2 2391.93   57.87
   2  -4   3 1038.06   28.73
   2  -4   3 1043.44   28.97
   2  -4   4   83.66    5.64
   2  -4   4   86.68    5.58
   2  -4   4   83.04    5.60
   2  -4   5  253.04   11.07
   2  -4   5  251.00   10.56
   2  -4   5  254.90   10.92
   2  -4   6    0.99    0.93
   2  -4   6    1.23    1.14
   2  -4   6    0.55    1.01
   2  -4   7  261.74   12.66
   2  -4   7  266.99   12.42
   2  -4   7  270.28   12.03
   2  -4   7  289.16   11.61
   2   4   7  272.81   13.03
   2  -4   8    7.24    2.16
   2  -4   8    2.07    1.60
   2  -4   8    7.37    2.07
   2   4   8    2.59    2.07
   2  -4   8    3.86    1.68
   2  -4   9  259.25   13.18
   2  -4   9  263.98   12.78
   2  -4   9  279.51   13.20
   2   4   9  254.06   13.30
   2  -4   9  275.00   12.58
   2  -4  10   81.76    6.90
   2  -4  10   80.19    7.08
   2  -4  10   76.39    6.73
   2   4  10   84.97    7.60
   2   4  10   71.22    6.85
   2  -4  10   79.66    6.57
   2  -4  11  117.25    8.79
   2  -4  11   93.73    7.63
   2  -4  11   81.79    7.28
   2   4  11  102.88    8.65
   2   4  11   97.45    8.28
   2  -4  11  116.85    8.12
   2  -4  12  350.46   16.56
   2  -4  12  346.34   15.76
   2  -4  12  324.86   15.81
   2  -4  12  328.99   15.18
   2  -4  13  339.14   16.77
   2  -4  13  358.63   16.23
   2  -4  14   13.18    3.48
   2  -4  14    9.39    2.62
   2  -4  15  439.10   18.35
   2  -4  15  441.72   19.31
   2  -4  16    0.99    2.11
   2  -4  17  175.00   10.67
   2   4  17  180.48   10.53
   2   4  18   15.59    3.29
   2  -4  18   11.59    2.85
   2   4  18   12.98    3.11
   2   4  19  118.19    7.62
   2  -4  19  110.66    7.28
   2   4  19  100.78    6.78
   2   4  20   21.48    3.02
   2   4  20   23.04    3.02
   2  -4  20   20.76    2.88
   2  -6 -18    3.03    1.35
   2   6 -18    2.17    1.36
   2  -6 -17   53.85    4.90
   2   6 -17   53.46    4.87
   2  -6 -16    1.11    1.43
   2   6 -16    1.90    2.26
   2  -6 -15  130.16    8.74
   2   6 -15  135.77    9.35
   2  -6 -14   83.49    7.10
   2  -6 -14   76.04    6.66
   2  -6 -13  289.22   14.41
   2  -6 -13  302.54   14.46
   2  -6 -12  172.35   10.87
   2  -6 -12  178.57   11.03
   2  -6 -12  186.11   13.37
   2  -6 -11  130.95    9.32
   2  -6 -11  123.18    9.20
   2  -6 -11  130.70   10.86
   2  -6 -11  142.78   11.88
   2  -6 -10  105.37    8.38
   2  -6 -10  118.70    8.96
   2  -6 -10  115.57   10.83
   2  -6 -10  124.20   10.55
   2  -6  -9  389.27   17.22
   2  -6  -9  403.54   17.88
   2  -6  -9  387.18   20.47
   2  -6  -9  420.98   20.26
   2  -6  -8   14.06    3.25
   2  -6  -8   20.48    4.75
   2  -6  -8   12.60    4.24
   2  -6  -7  609.39   22.93
   2   6  -7  647.81   25.35
   2  -6  -7  609.38   25.54
   2  -6  -7  604.66   26.19
   2   6  -6   33.52    5.43
   2  -6  -6   26.81    5.16
   2  -6  -6   20.89    5.18
   2  -6  -6   35.15    4.70
   2  -6  -6   30.68    5.49
   2  -6  -5  170.44   12.28
   2   6  -5  172.39   11.60
   2  -6  -5  161.86   10.09
   2  -6  -5  161.13   11.60
   2  -6  -5  171.48   12.23
   2  -6  -4  500.82   18.90
   2  -6  -4  449.03   20.63
   2  -6  -4  476.73   21.45
   2  -6  -4  468.34   20.25
   2  -6  -3  206.29   12.38
   2  -6  -3  194.02   12.44
   2  -6  -3  176.85   12.22
   2  -6  -2  515.60   20.76
   2  -6  -2  418.46   20.29
   2  -6  -2  455.58   20.91
   2  -6  -2  513.32   19.49
   2  -6  -2  483.00   20.75
   2   6  -1  131.08    9.18
   2  -6  -1  118.82    9.77
   2  -6  -1  148.59    9.46
   2  -6  -1  134.70    9.95
   2  -6  -1  118.80    9.88
   2  -6  -1  149.07   10.16
   2  -6   0    9.76    3.08
   2  -6   0    9.80    2.92
   2  -6   0   13.79    3.50
   2  -6   0    9.30    3.30
   2  -6   0   17.36    3.76
   2  -6   1  554.51   23.38
   2  -6   1  573.64   22.72
   2  -6   1  545.66   23.25
   2  -6   1  607.96   22.74
   2  -6   2    1.15    2.21
   2  -6   2    3.08    2.20
   2  -6   2    0.49    2.21
   2  -6   2    4.07    2.64
   2  -6   3  402.19   19.06
   2  -6   3  404.02   17.16
   2  -6   3  446.96   18.88
   2  -6   3  407.96   19.31
   2  -6   4  109.50    9.26
   2  -6   4  112.41    8.14
   2  -6   4  114.84    9.67
   2  -6   5  222.01   11.88
   2  -6   5  239.01   14.04
   2  -6   5  212.02   12.83
   2   6   6  412.82   19.18
   2  -6   6  394.11   16.95
   2  -6   6  425.89   19.62
   2  -6   6  377.75   18.11
   2  -6   7  107.63    8.96
   2  -6   8   80.32    7.79
   2  -6   9  230.07   13.44
   2  -6  10    0.54    2.15
   2  -6  11  133.78    9.80
   2  -6  12   13.92    3.46
   2  -6  13   74.00    6.84
   2  -6  14   51.95    5.45
   2  -6  15   16.18    3.09
   2  -6  16   29.53    3.63
   2  -6  17   63.60    4.75
   2  -8 -12  138.54    7.35
   2  -8 -11   97.04    6.38
   2  -8 -10   45.19    4.54
   2  -8  -9  133.98    9.70
   2  -8  -9  142.28    8.45
   2  -8  -8   21.11    3.89
   2  -8  -8   22.49    4.39
   2  -8  -8   24.53    3.67
   2  -8  -7   22.13    4.23
   2  -8  -7   13.79    3.75
   2  -8  -7   25.49    3.67
   2  -8  -6   90.70    8.51
   2  -8  -6   89.79    8.12
   2  -8  -6   82.85    6.53
   2  -8  -5    7.56    3.06
   2  -8  -5   15.37    4.00
   2  -8  -4  351.82   18.00
   2  -8  -4  363.34   17.63
   2  -8  -3    9.67    3.70
   2  -8  -3    9.78    3.98
   2  -8  -2  409.78   19.25
   2  -8  -2  389.51   18.37
   2  -8  -1   22.71    4.76
   2  -8  -1   19.07    4.30
   2  -8   0  123.16   10.10
   2  -8   0  121.22    9.46
   2  -8   1   54.30    6.23
   2   8   1   46.59    5.47
   2   8   2   30.68    4.46
   2  -8   2   33.59    4.72
   2  -8   2   34.75    5.01
   2   8   3   40.20    5.17
   2  -8   3   37.17    5.31
   2  -8   3   42.79    5.22
   2  -8   3   34.77    4.86
   2   8   4  225.99   12.12
   2  -8   4  242.19   13.32
   2  -8   4  224.81   12.21
   2   8   5    2.12    2.03
   2  -8   5    7.44    2.70
   2  -8   5    4.68    2.14
   2   8   6  239.88   12.29
   2  -8   6  242.02   12.84
   2  -8   6  244.76   12.24
   2  -8   7    9.11    2.75
   2  -8   7   14.59    3.05
   2  -8   8  150.06    9.18
   2  -8   8  154.52    8.91
   2  -8   9    1.05    1.24
   2  -8   9    2.57    1.57
   2  -8  10   30.56    3.60
   2  -8  10   34.19    3.67
   2  -8  11   62.10    4.57
   2   8  12   46.02    3.85
   3  -1 -23  100.33    6.25
   3  -1 -22   15.96    2.93
   3   1 -22   16.61    3.12
   3   1 -21  207.92   11.73
   3  -1 -21  209.86   11.45
   3   1 -20   62.39    6.62
   3   1 -19  138.56   10.27
   3  -1 -19  119.84    9.53
   3   1 -18   24.93    4.84
   3  -1 -18   24.59    4.66
   3  -1 -17    4.96    2.57
   3   1 -17    9.56    3.13
   3  -1 -17    6.56    2.24
   3   1 -16   27.44    4.56
   3   1 -16   43.01    5.90
   3   1 -16   35.69    5.29
   3  -1 -16   35.28    5.15
   3  -1 -16   38.55    4.72
   3   1 -15   15.60    3.30
   3   1 -15   23.09    4.31
   3  -1 -15   18.14    3.73
   3  -1 -15   24.40    3.68
   3   1 -15   18.75    3.89
   3   1 -14    0.46    1.30
   3  -1 -14    5.43    1.93
   3   1 -14    3.95    2.36
   3   1 -14    3.73    2.17
   3  -1 -14    0.37    1.12
   3  -1 -14    2.24    1.79
   3  -1 -13  752.61   24.40
   3   1 -13  718.80   25.62
   3   1 -13  850.75   27.40
   3  -1 -13  831.75   26.42
   3  -1 -13  788.91   24.76
   3   1 -13  795.05   26.47
   3  -1 -12  950.12   28.24
   3   1 -12  931.00   29.53
   3  -1 -11 2236.08   56.33
   3   1 -11 2173.27   57.55
   3  -1 -10  421.41   14.14
   3   1 -10  397.48   14.79
   3  -1  -9  600.91   17.62
   3   1  -9  557.32   18.22
   3  -1  -8   15.97    2.09
   3   1  -8   45.69    3.58
   3  -1  -7 1162.41   29.52
   3   1  -7 1177.13   30.30
   3  -1  -6 1064.70   26.91
   3   1  -6 1081.54   27.55
   3   1  -5  142.02    5.92
   3  -1  -5  142.97    5.49
   3   1  -5  144.83    5.82
   3   1  -4    8.29    1.34
   3  -1  -4   10.65    1.13
   3  -1  -4    8.16    1.10
   3   1  -4    8.47    0.84
   3  -1  -4    7.20    1.19
   3   1  -4    7.17    1.16
   3   1  -3 2874.26   63.72
   3   1  -3 2842.79   65.00
   3   1  -3 2631.33   63.93
   3  -1  -3 2923.40   64.86
   3  -1  -3 2740.57   63.35
   3  -1  -3 2863.47   64.58
   3  -1  -3 2913.70   65.06
   3  -1  -3 2893.78   63.86
   3  -1  -3 2872.14   65.21
   3   1  -3 2993.15   65.09
   3  -1  -3 2998.58   64.59
   3  -1  -3 2931.53   63.31
   3  -1  -2 3726.82   83.44
   3  -1  -2 3639.75   81.77
   3  -1  -2 3811.02   82.37
   3  -1  -2 3424.08   82.32
   3  -1  -2 3656.82   83.04
   3  -1  -2 3811.48   82.54
   3  -1  -2 3838.78   83.52
   3  -1  -2 3913.92   83.09
   3  -1  -2 3632.55   83.49
   3  -1  -2 3985.34   83.38
   3   1  -2 3893.17   83.52
   3   1  -1 1365.11   31.58
   3  -1  -1 1408.06   31.81
   3  -1  -1 1318.03   31.97
   3   1  -1 1385.95   32.02
   3  -1  -1 1340.40   31.50
   3  -1  -1 1333.81   31.28
   3  -1  -1 1355.96   31.44
   3   1   0  119.03    3.92
   3  -1   0  117.74    4.20
   3  -1   0  117.52    4.18
   3  -1   0  119.41    4.08
   3  -1   0  119.74    3.84
   3  -1   1  269.72    7.93
   3  -1   1  273.73    7.57
   3  -1   1  278.16    7.83
   3   1   2  389.51   11.08
   3  -1   2  416.88   11.46
   3  -1   2  427.25   10.88
   3  -1   2  418.37   10.65
   3  -1   2  406.48   10.94
   3  -1   2  405.75   10.96
   3  -1   3   16.61    1.37
   3   1   3   13.94    1.46
   3  -1   3   15.92    1.63
   3   1   3   15.18    1.62
   3  -1   3   16.54    1.49
   3  -1   3   17.69    1.29
   3  -1   3   18.35    1.63
   3  -1   3   17.64    1.39
   3   1   4   60.23    3.20
   3  -1   4   68.27    3.68
   3   1   4   61.99    3.61
   3   1   4   68.50    3.68
   3  -1   4   68.76    2.80
   3  -1   4   62.17    3.40
   3  -1   5 2494.56   56.88
   3   1   5 2375.34   56.86
   3   1   5 2443.92   56.88
   3   1   5 2417.11   56.17
   3  -1   5 2321.48   56.25
   3  -1   6  123.50    5.96
   3   1   6  127.54    6.16
   3   1   6  133.85    6.26
   3   1   6  123.99    5.72
   3  -1   6  136.82    6.03
   3  -1   7 1562.06   39.81
   3   1   7 1623.79   40.41
   3   1   7 1626.27   39.75
   3  -1   7 1547.06   39.58
   3  -1   8  206.14    8.88
   3  -1   8  228.29    9.44
   3   1   8  202.30    9.15
   3  -1   8  205.27    8.82
   3   1   8  227.23    9.15
   3  -1   9 1017.20   28.59
   3  -1   9 1060.48   29.23
   3   1   9 1025.26   29.21
   3   1   9 1029.74   28.69
   3  -1   9 1007.39   28.49
   3  -1  10  493.70   17.62
   3   1  10  494.85   17.80
   3  -1  10  514.04   17.44
   3   1  10  529.53   17.66
   3  -1  11  651.47   21.95
   3   1  11  661.89   22.11
   3  -1  11  650.66   21.28
   3   1  11  630.59   21.32
   3  -1  12    9.38    2.51
   3  -1  12    8.36    2.41
   3   1  12    5.60    2.00
   3  -1  12    8.91    2.29
   3   1  13  425.12   17.55
   3  -1  13  464.29   18.11
   3  -1  13  482.00   18.80
   3   1  13  446.39   17.85
   3  -1  13  428.31   17.27
   3   1  14  117.49    8.65
   3  -1  14  133.24    8.94
   3  -1  14  123.44    9.01
   3  -1  14  115.12    8.21
   3   1  14  117.53    8.53
   3   1  15 1239.56   38.64
   3  -1  15 1243.52   37.00
   3  -1  15 1209.31   37.65
   3   1  15 1186.40   36.63
   3  -1  15 1118.26   35.79
   3   1  15 1160.08   36.61
   3   1  16  321.83   16.45
   3  -1  16  310.89   15.17
   3   1  16  312.31   15.31
   3   1  17  551.79   23.11
   3  -1  17  585.30   22.14
   3   1  17  549.09   21.71
   3   1  18  316.45   16.15
   3  -1  18  316.90   15.67
   3   1  18  312.74   15.06
   3   1  19   62.77    6.65
   3  -1  19   56.95    6.12
   3   1  19   62.62    6.15
   3  -1  20   47.75    5.26
   3   1  20   51.00    5.57
   3   1  20   38.61    4.64
   3  -1  21   26.44    3.57
   3   1  21   30.03    4.06
   3  -1  21   29.97    3.68
   3   1  21   35.88    4.06
   3   1  22    1.67    1.33
   3  -1  22    0.51    0.99
   3  -1  22    2.31    1.45
   3  -1  22    1.63    1.17
   3   3 -22   89.75    5.88
   3   3 -21  185.71   10.00
   3  -3 -21  191.51    9.92
   3   3 -20   19.43    3.58
   3  -3 -20   26.96    3.97
   3   3 -19   11.39    3.10
   3  -3 -19   14.54    3.30
   3  -3 -18   89.96    7.89
   3   3 -18  100.60    8.68
   3   3 -17   10.20    3.49
   3  -3 -17   12.53    3.40
   3  -3 -16   93.70    8.07
   3  -3 -15   37.84    5.02
   3  -3 -15   33.73    4.82
   3   3 -15   44.23    6.20
   3  -3 -15   41.36    5.57
   3  -3 -14  349.17   15.85
   3  -3 -14  347.18   18.12
   3  -3 -14  325.19   15.32
   3   3 -14  312.67   16.26
   3  -3 -14  374.14   16.57
   3  -3 -14  406.28   17.84
   3  -3 -13  886.18   29.35
   3  -3 -13  958.67   32.93
   3  -3 -13  863.82   28.83
   3   3 -13  847.86   30.33
   3  -3 -13  954.38   30.18
   3  -3 -13 1039.57   31.79
   3  -3 -12  308.17   14.23
   3  -3 -12  305.07   13.94
   3   3 -12  337.60   15.58
   3  -3 -12  327.17   14.61
   3  -3 -12  361.11   17.12
   3  -3 -12  369.19   15.84
   3  -3 -12  328.63   16.61
   3   3 -11  427.88   17.77
   3  -3 -11  400.62   16.18
   3  -3 -11  458.09   17.32
   3  -3 -11  483.61   18.21
   3  -3 -11  455.11   19.27
   3  -3 -11  453.53   19.70
   3  -3 -10  351.91   14.09
   3   3 -10  357.01   15.18
   3  -3 -10  395.17   15.60
   3  -3  -9   51.27    4.45
   3   3  -9   42.94    4.40
   3  -3  -9   49.24    4.64
   3   3  -9   44.89    5.04
   3  -3  -8  872.38   25.68
   3   3  -8  908.46   27.00
   3  -3  -8  945.99   27.10
   3   3  -8  909.90   27.75
   3  -3  -7 2456.95   60.00
   3   3  -7 2406.24   61.13
   3  -3  -7 2588.49   61.46
   3   3  -7 2486.36   62.17
   3  -3  -6  806.21   25.16
   3   3  -6  824.92   23.97
   3  -3  -6  825.18   23.05
   3  -3  -6  889.96   24.47
   3   3  -6  825.28   24.77
   3  -3  -5  820.82   23.06
   3  -3  -5  768.05   23.71
   3  -3  -5  796.72   21.61
   3   3  -5  776.32   22.48
   3  -3  -4 2169.96   51.33
   3   3  -4 2051.28   50.56
   3  -3  -4 1996.31   51.88
   3  -3  -4 2103.97   49.54
   3   3  -3  298.25   10.51
   3  -3  -3  308.70   11.61
   3  -3  -3  312.17   10.61
   3  -3  -3  300.50   10.04
   3  -3  -3  315.15   10.22
   3  -3  -2  438.69   14.99
   3   3  -2  483.75   14.30
   3  -3  -2  461.90   14.23
   3  -3  -2  462.59   13.86
   3  -3  -2  486.04   13.96
   3  -3  -1  173.64    7.09
   3  -3  -1  167.00    7.72
   3  -3  -1  182.12    7.33
   3  -3  -1  170.41    6.93
   3  -3  -1  183.21    7.10
   3  -3   0 1285.78   33.05
   3  -3   0 1326.99   33.34
   3  -3   0 1313.25   33.09
   3  -3   0 1372.00   34.50
   3  -3   1  766.83   21.82
   3  -3   1  833.27   21.58
   3  -3   1  789.52   21.68
   3  -3   1  827.62   22.09
   3  -3   2  641.49   17.90
   3  -3   2  603.63   17.87
   3  -3   2  610.73   17.63
   3  -3   3    3.72    1.13
   3  -3   3    5.27    1.36
   3  -3   4  553.57   16.96
   3  -3   4  538.69   16.09
   3  -3   4  533.41   16.52
   3  -3   5  130.43    6.91
   3  -3   5  124.41    6.06
   3  -3   5  126.00    6.52
   3  -3   6  656.08   20.24
   3   3   6  648.21   20.69
   3  -3   6  628.04   18.59
   3  -3   6  630.40   19.45
   3  -3   7 1747.11   46.29
   3   3   7 1758.69   46.97
   3  -3   7 1835.49   46.26
   3  -3   8 1360.55   37.48
   3   3   8 1325.48   37.93
   3  -3   8 1356.24   37.02
   3  -3   9  242.89   11.66
   3   3   9  252.62   12.26
   3   3   9  269.06   12.15
   3  -3   9  251.58   11.51
   3  -3  10  633.80   22.23
   3   3  10  650.08   23.08
   3   3  10  635.31   22.27
   3  -3  11   28.18    4.05
   3  -3  12  388.75   16.98
   3  -3  12  383.41   16.78
   3  -3  12  408.19   16.22
   3  -3  13  353.12   15.90
   3  -3  13  323.49   15.53
   3  -3  13  318.05   15.52
   3  -3  13  343.12   14.82
   3  -3  14   51.90    5.87
   3  -3  15  383.39   17.21
   3  -3  16   63.80    6.37
   3   3  16   59.80    6.47
   3  -3  17  213.98   12.37
   3  -3  17  217.98   11.91
   3   3  17  198.14   11.54
   3  -3  18   53.52    5.50
   3  -3  18   62.95    6.22
   3   3  18   57.96    5.93
   3  -3  19    6.94    2.13
   3  -3  19    7.77    2.46
   3   3  19    6.45    2.49
   3   3  20   11.74    2.62
   3  -3  20   14.41    2.69
   3  -3  20   14.39    2.56
   3   3  20   12.69    2.52
   3   3  21   37.30    3.65
   3   3  21   42.17    3.75
   3  -3  21   46.02    3.97
   3  -3  21   48.01    3.75
   3   5 -20   71.59    4.94
   3  -5 -19    1.51    1.40
   3   5 -19    2.55    1.80
   3  -5 -18   70.69    5.97
   3   5 -18   73.76    6.30
   3  -5 -17  131.55    8.84
   3   5 -17  146.53    9.63
   3  -5 -16  100.40    8.01
   3  -5 -15    0.49    1.74
   3  -5 -15   -0.63    2.69
   3  -5 -14   96.39    8.04
   3  -5 -14   90.61    9.21
   3  -5 -13   28.94    4.66
   3  -5 -13   26.85    4.38
   3  -5 -13   34.58    5.94
   3  -5 -12  166.40   10.87
   3  -5 -12  196.52   11.51
   3  -5 -12  181.53   13.49
   3  -5 -12  189.29   13.16
   3  -5 -11   82.07    7.27
   3  -5 -11   75.01    7.02
   3  -5 -11   77.03    8.82
   3  -5 -11   91.58    9.13
   3  -5 -10  694.65   24.83
   3  -5 -10  683.72   24.70
   3   5 -10  735.11   27.45
   3  -5 -10  678.95   28.04
   3  -5 -10  698.53   27.67
   3  -5  -9  191.34   10.92
   3  -5  -9  166.10   10.19
   3   5  -9  187.01   12.00
   3  -5  -9  179.42   12.59
   3  -5  -9  175.67   12.21
   3  -5  -8  484.16   19.28
   3   5  -8  556.31   21.76
   3  -5  -8  478.40   21.44
   3  -5  -8  510.12   22.33
   3   5  -7  433.51   18.50
   3  -5  -7  404.83   19.31
   3  -5  -7  410.21   18.86
   3  -5  -7  413.74   16.84
   3  -5  -7  385.55   18.54
   3  -5  -6  550.67   22.56
   3  -5  -6  570.13   20.46
   3  -5  -6  506.16   21.62
   3  -5  -6  563.43   22.74
   3  -5  -5  498.57   21.16
   3  -5  -5  568.76   22.26
   3  -5  -5  523.93   20.67
   3  -5  -5  533.98   19.30
   3  -5  -5  548.65   21.46
   3  -5  -4 1472.87   44.16
   3   5  -4 1472.76   42.37
   3  -5  -4 1558.68   43.77
   3  -5  -4 1588.58   41.89
   3  -5  -4 1463.01   43.78
   3   5  -3    0.39    1.60
   3  -5  -3   -0.47    1.87
   3  -5  -3    0.89    1.96
   3  -5  -3    1.41    1.81
   3  -5  -3    6.81    2.80
   3  -5  -2 1342.63   40.30
   3  -5  -2 1404.57   38.06
   3  -5  -2 1354.39   39.82
   3  -5  -2 1277.79   40.02
   3  -5  -2 1458.67   40.20
   3  -5  -1  151.14    9.69
   3  -5  -1  139.13    8.63
   3  -5  -1  152.11    8.55
   3  -5  -1  148.80    9.30
   3  -5  -1  150.13    9.78
   3  -5  -1  142.33    9.21
   3  -5   0  518.06   20.24
   3  -5   0  545.41   19.91
   3  -5   0  510.10   18.49
   3  -5   0  492.90   19.85
   3  -5   1  179.94   10.75
   3  -5   1  193.78   10.64
   3  -5   1  175.48   10.52
   3  -5   1  175.28    9.34
   3  -5   2   41.29    4.85
   3  -5   2   43.85    5.08
   3  -5   2   42.05    5.20
   3  -5   2   41.18    4.32
   3  -5   2   42.40    5.15
   3  -5   3   -0.83    1.89
   3  -5   3    2.35    1.77
   3  -5   3    2.10    2.06
   3  -5   3    4.43    1.63
   3  -5   3    5.01    1.79
   3  -5   3    0.91    1.61
   3  -5   4  184.56   11.03
   3  -5   4  206.70   11.04
   3  -5   4  208.84   10.42
   3  -5   4  215.47   10.81
   3  -5   5    2.09    1.61
   3  -5   5    5.38    2.25
   3  -5   5    1.77    1.20
   3  -5   5    0.78    1.25
   3  -5   6  795.02   25.89
   3  -5   6  731.19   25.52
   3  -5   6  711.51   25.93
   3  -5   6  778.01   25.56
   3   5   6  743.87   26.69
   3  -5   6  721.16   24.08
   3  -5   6  784.51   25.59
   3  -5   7   44.32    5.59
   3  -5   7   59.88    6.08
   3  -5   7   56.93    5.80
   3   5   7   47.71    5.88
   3  -5   7   58.59    5.82
   3  -5   8  267.59   13.60
   3  -5   8  240.61   13.50
   3  -5   8  290.09   14.16
   3   5   8  257.56   14.16
   3  -5   8  281.60   13.76
   3  -5   9    9.91    2.81
   3  -5   9   10.78    3.30
   3   5   9    7.14    3.17
   3  -5   9   16.07    3.22
   3  -5   9    6.98    2.27
   3   5  10  350.33   16.66
   3  -5  10  349.40   16.71
   3  -5  10  323.99   15.62
   3   5  11   76.72    7.51
   3  -5  11   66.26    6.99
   3  -5  11   68.44    6.73
   3   5  12  363.95   17.18
   3  -5  12  347.69   16.17
   3  -5  12  357.38   16.97
   3   5  13   64.81    6.91
   3  -5  13   65.24    6.75
   3  -5  13   45.96    5.54
   3   5  14  241.29   13.43
   3  -5  14  255.00   13.48
   3   5  15   37.36    5.09
   3  -5  15   37.00    4.96
   3   5  16  114.64    8.30
   3  -5  16  107.44    7.88
   3   5  16  112.02    7.65
   3   5  17    2.92    2.03
   3  -5  17    3.13    1.70
   3   5  17    4.86    1.98
   3   5  18  174.97    8.78
   3  -5  18  166.20    8.47
   3   5  18  161.18    7.94
   3   5  19   -0.44    1.06
   3  -5  19    1.71    1.12
   3  -7 -16   24.65    2.77
   3   7 -16   16.30    2.46
   3  -7 -15  106.72    6.55
   3  -7 -15  118.01    6.77
   3  -7 -14  178.14    9.02
   3  -7 -14  157.37    8.74
   3   7 -14  159.28    9.16
   3  -7 -13   30.97    4.07
   3  -7 -13   28.31    3.66
   3  -7 -12  187.65   11.62
   3  -7 -12  161.71    9.81
   3  -7 -12  182.74    9.90
   3  -7 -11   13.78    3.73
   3  -7 -11    9.16    3.52
   3  -7 -11    4.33    2.08
   3  -7 -10  129.52   10.87
   3  -7 -10  120.23    9.97
   3  -7 -10  134.16    9.17
   3  -7  -9  203.01   13.91
   3  -7  -9  210.62   13.59
   3  -7  -9  222.44   12.25
   3  -7  -8   79.36    8.71
   3  -7  -8   92.88    9.04
   3  -7  -8   83.21    7.30
   3  -7  -7  610.18   25.89
   3  -7  -7  593.46   26.21
   3  -7  -7  662.06   23.74
   3  -7  -6  214.14   13.95
   3  -7  -6  174.36   13.05
   3  -7  -6  195.80   11.33
   3  -7  -5  287.70   17.06
   3  -7  -5  291.67   16.78
   3  -7  -5  316.26   14.68
   3  -7  -4  148.86   11.79
   3  -7  -4  136.85   10.90
   3  -7  -3    9.95    3.95
   3  -7  -3    5.53    2.79
   3   7  -2  259.93   14.07
   3  -7  -2  284.10   15.63
   3  -7  -2  292.93   15.90
   3   7  -1   22.16    4.29
   3  -7  -1   25.25    4.81
   3  -7  -1   20.80    4.43
   3   7   0   36.75    5.33
   3  -7   0   36.79    5.83
   3  -7   0   54.18    6.83
   3  -7   0   41.59    5.80
   3  -7   0   52.38    6.53
   3   7   1  376.12   17.33
   3  -7   1  338.33   17.89
   3  -7   1  357.72   17.52
   3  -7   1  381.59   17.97
   3  -7   1  350.26   16.84
   3  -7   2  127.41    9.76
   3  -7   2  134.87   10.70
   3  -7   2  125.21    9.67
   3  -7   2  120.39    9.42
   3  -7   3  534.72   23.31
   3  -7   3  559.88   22.50
   3  -7   3  539.81   22.10
   3  -7   4   69.28    7.57
   3  -7   4   64.26    6.88
   3  -7   5   23.16    4.69
   3  -7   5   27.09    4.59
   3  -7   6   91.86    8.43
   3  -7   6  101.19    8.37
   3  -7   7  113.14    9.26
   3  -7   8  229.36   13.20
   3  -7   9  155.37   10.40
   3  -7  10   37.08    4.84
   3  -7  10   43.26    4.98
   3  -7  11  294.02   13.19
   3  -7  12   12.24    2.54
   3  -7  13   14.46    2.45
   3  -9  -7  201.60    9.65
   3  -9  -6   -0.32    1.28
   3  -9  -6    1.15    1.48
   3  -9  -5  152.21    8.72
   3  -9  -5  163.19    8.78
   3  -9  -4    3.35    1.93
   3  -9  -4    4.28    1.90
   3  -9  -3  167.95    9.46
   3  -9  -3  157.77    9.02
   3  -9  -2    1.11    1.53
   3  -9  -2    1.43    1.98
   3  -9  -1  134.20    8.53
   3  -9  -1  167.56    9.37
   3  -9   0   32.78    4.20
   3  -9   0   32.78    4.22
   3  -9   1  106.75    7.38
   3  -9   1  119.19    7.70
   3  -9   2    1.69    1.57
   3  -9   2    4.45    2.07
   3   9   3  144.56    7.61
   3  -9   3  174.04    9.07
   3   9   4   18.07    2.63
   3  -9   4   15.89    2.83
   3   9   5   59.74    4.54
   3  -9   5   75.32    5.43
   3  -9   5   74.23    4.83
   3   9   6    1.49    1.14
   3  -9   6    3.24    1.10
   3  -9   6    2.00    1.25
   4   0 -24   92.51    5.29
   4   0 -23   -0.30    1.01
   4   0 -21    0.47    2.13
   4   0 -20   18.39    4.03
   4   0 -19   -0.56    1.98
   4   0 -18  272.50   14.94
   4   0 -17    1.67    2.30
   4   0 -16  417.81   18.76
   4   0 -15    0.39    1.19
   4   0 -15   -0.49    1.89
   4   0 -15    0.52    1.83
   4   0 -14 1556.32   46.39
   4   0 -14 1787.43   48.16
   4   0 -13    0.40    1.49
   4   0 -13   -0.42    1.68
   4   0 -13    1.46    1.10
   4   0 -12  506.71   18.59
   4   0 -12  474.36   17.22
   4   0 -11    1.97    1.72
   4   0 -10  343.76   13.16
   4   0 -10  325.41   11.56
   4   0  -9    0.25    1.03
   4   0  -9   22.46    2.29
   4   0  -8 3730.54   85.21
   4   0  -8 3573.19   83.52
   4   0  -7   -0.18    0.83
   4   0  -7    0.27    0.68
   4   0  -6 9222.93  211.20
   4   0  -6 9497.75  210.39
   4   0  -6 9746.18  210.85
   4   0  -5    1.19    0.70
   4   0  -5    0.58    0.50
   4   0  -5    0.21    0.41
   4   0  -4 2210.42   50.99
   4   0  -4 2265.34   50.85
   4   0  -4 2195.19   50.70
   4   0  -3    0.47    0.38
   4   0  -3    1.00    0.52
   4   0  -3    1.96    0.52
   4   0  -3    2.27    0.59
   4   0  -2  739.35   17.60
   4   0  -2  754.46   17.39
   4   0  -2  714.07   17.68
   4   0  -2  686.69   17.77
   4   0  -2  730.10   17.76
   4   0  -2  706.55   17.43
   4   0  -2  734.86   16.98
   4   0  -1    0.39    0.40
   4   0  -1    0.50    0.41
   4   0  -1    0.17    0.13
   4   0  -1    0.72    0.47
   4   0   0   76.13    3.38
   4   0   0   74.98    3.07
   4   0   0   82.90    3.43
   4   0   0   84.90    2.98
   4   0   1   -0.20    0.48
   4   0   1    0.09    0.44
   4   0   1    0.62    0.38
   4   0   2 7178.39  156.62
   4   0   2 7145.51  156.32
   4   0   2 7194.00  155.04
   4   0   3    0.93    0.62
   4   0   3    2.33    0.54
   4   0   4 3301.09   74.26
   4   0   4 3166.39   73.37
   4   0   5    0.34    0.65
   4   0   5    2.85    0.80
   4   0   6  127.73    6.26
   4   0   6  141.41    6.13
   4   0   7    1.35    0.83
   4   0   7    0.78    0.95
   4   0   8   46.37    3.99
   4   0   8   35.59    3.35
   4   0   9    0.59    0.99
   4   0   9    0.26    1.03
   4   0  10  768.22   23.97
   4   0  10  736.31   22.94
   4   0  11    0.74    1.26
   4   0  11    0.33    1.16
   4   0  12  657.32   22.49
   4   0  12  678.43   23.35
   4   0  12  640.67   22.11
   4   0  13    0.41    1.59
   4   0  13    0.46    1.29
   4   0  13   -0.80    1.55
   4   0  14 2617.61   69.21
   4   0  14 2593.09   68.89
   4   0  15   -1.40    2.55
   4   0  15   -0.52    1.77
   4   0  15    0.92    1.70
   4   0  16   68.47    7.21
   4   0  16   66.83    6.68
   4   0  17    0.55    1.95
   4   0  17    0.96    2.28
   4   0  18  322.83   15.87
   4   0  18  312.70   14.92
   4   0  19    0.48    1.85
   4   0  19    0.42    1.78
   4   0  20  204.27   11.16
   4   0  21    1.02    1.45
   4   0  22  165.54    8.13
   4   0  22  174.47    7.88
   4  -2 -23    0.76    0.90
   4   2 -23    1.04    1.18
   4  -2 -23    1.50    1.16
   4   2 -22    1.39    1.58
   4  -2 -22    2.70    1.49
   4   2 -21    9.39    2.74
   4  -2 -21   11.92    2.79
   4   2 -20   22.20    4.21
   4  -2 -20   19.26    3.68
   4  -2 -19    4.08    2.25
   4   2 -19    4.33    2.46
   4  -2 -18   56.71    6.36
   4   2 -18   60.87    6.89
   4  -2 -17  162.00   10.36
   4   2 -17  167.66   11.56
   4  -2 -16  907.91   31.93
   4   2 -16  933.62   34.11
   4   2 -16 1212.59   37.43
   4  -2 -16 1171.17   36.44
   4  -2 -16 1070.02   33.44
   4   2 -16 1126.00   35.80
   4  -2 -15  285.06   13.89
   4   2 -15  271.63   14.90
   4   2 -15  329.10   16.60
   4  -2 -15  315.83   14.60
   4  -2 -15  327.07   15.68
   4  -2 -14  415.76   17.29
   4   2 -14  441.11   19.02
   4  -2 -14  466.29   19.01
   4  -2 -14  444.33   17.85
   4  -2 -13  135.14   10.22
   4  -2 -13  148.71    8.80
   4   2 -13  136.32    9.28
   4  -2 -13  149.94    8.88
   4  -2 -13  134.63    9.03
   4   2 -13  164.84   10.52
   4  -2 -12  234.85   11.18
   4   2 -12  243.75   12.23
   4  -2 -12  263.99   12.22
   4  -2 -12  254.61   11.55
   4  -2 -12  223.24   12.91
   4  -2 -12  228.50   11.14
   4  -2 -11  284.15   11.90
   4   2 -11  262.25   12.38
   4  -2 -10 1035.41   29.42
   4   2 -10 1067.57   30.94
   4  -2  -9  907.21   25.67
   4   2  -9  910.31   26.79
   4   2  -8 1166.67   32.08
   4  -2  -8 1152.84   30.63
   4   2  -8 1153.70   31.63
   4   2  -7   23.58    2.93
   4  -2  -7   22.96    2.49
   4   2  -7   21.86    2.66
   4   2  -6 2678.61   65.35
   4  -2  -6 2778.51   64.29
   4   2  -6 2742.38   65.11
   4  -2  -6 2739.21   64.73
   4   2  -5   33.72    2.99
   4  -2  -5   27.00    2.50
   4   2  -5   27.30    2.59
   4  -2  -5   29.98    2.97
   4  -2  -5   29.49    2.68
   4  -2  -4  531.72   15.03
   4  -2  -4  535.43   14.65
   4  -2  -4  503.64   15.58
   4  -2  -4  533.63   15.30
   4   2  -4  521.25   15.23
   4  -2  -3 1183.02   29.64
   4  -2  -3 1207.74   29.62
   4  -2  -3 1181.17   28.48
   4  -2  -3 1221.31   29.64
   4  -2  -3 1222.42   30.28
   4  -2  -3 1181.95   28.92
   4   2  -3 1223.69   29.85
   4  -2  -3 1150.80   29.77
   4  -2  -2   16.57    1.78
   4  -2  -2   17.83    1.77
   4  -2  -2   15.97    1.46
   4   2  -2   21.65    1.98
   4   2  -2   17.09    1.58
   4  -2  -2   15.51    1.77
   4  -2  -2   16.82    1.81
   4  -2  -2   17.51    1.54
   4  -2  -2   15.81    1.84
   4   2  -1 3837.53   85.30
   4  -2  -1 3918.62   86.58
   4  -2  -1 3953.50   86.51
   4  -2  -1 3662.73   86.34
   4  -2  -1 3725.77   85.68
   4  -2  -1 3760.48   85.38
   4  -2  -1 3757.69   85.13
   4  -2   0 1001.01   25.08
   4  -2   0 1001.26   24.91
   4  -2   0  960.38   24.41
   4  -2   0  999.13   23.75
   4  -2   1  197.19    7.03
   4  -2   1  196.17    6.91
   4  -2   1  192.86    7.10
   4  -2   1  204.01    7.06
   4  -2   2 2748.31   62.52
   4  -2   2 2615.75   62.17
   4  -2   2 2630.22   61.67
   4  -2   2 2735.01   61.87
   4  -2   3 2071.48   49.93
   4  -2   3 2070.35   48.76
   4  -2   3 2060.31   49.41
   4  -2   3 2131.20   48.83
   4  -2   4 4984.77  114.09
   4   2   4 4847.15  113.88
   4  -2   4 5112.21  112.45
   4  -2   4 4963.07  113.24
   4  -2   4 5005.36  113.20
   4  -2   5 2432.30   58.37
   4   2   5 2379.44   58.24
   4  -2   5 2439.66   57.47
   4  -2   6  920.25   25.85
   4   2   6  928.31   25.93
   4  -2   6  920.81   24.97
   4  -2   7  404.21   14.53
   4  -2   7  416.07   13.91
   4   2   7  422.10   14.85
   4  -2   8  112.83    6.83
   4   2   8  120.53    7.10
   4   2   8  124.47    7.35
   4  -2   9  537.91   18.28
   4   2   9  554.77   18.76
   4  -2  10  331.62   13.77
   4  -2  10  314.01   13.52
   4  -2  11   37.83    4.49
   4  -2  11   37.17    4.35
   4  -2  11   43.90    4.82
   4   2  11   46.23    5.32
   4  -2  12  607.73   22.38
   4   2  12  619.79   23.35
   4   2  13    6.27    2.57
   4  -2  13   11.30    2.85
   4   2  13    8.52    2.63
   4   2  14    3.33    2.30
   4   2  14   11.80    3.22
   4  -2  14    6.54    2.35
   4   2  14    5.26    2.29
   4   2  15    6.30    2.94
   4   2  15    4.71    2.71
   4   2  16  126.23    9.96
   4   2  16  105.72    8.54
   4   2  17   18.99    4.24
   4   2  17   23.95    4.20
   4   2  18  167.64   11.07
   4  -2  18  180.46   10.61
   4   2  18  172.04   10.33
   4   2  19  323.08   15.09
   4  -2  19  299.02   13.56
   4   2  19  289.58   13.41
   4   2  20  487.22   18.43
   4  -2  20  501.25   18.02
   4  -2  20  486.34   17.40
   4   2  20  466.64   17.12
   4   2  21   26.92    3.16
   4   2  21   36.63    3.64
   4  -2  21   35.22    3.78
   4  -2  21   38.40    3.73
   4   4 -21   28.68    3.40
   4   4 -20   18.56    3.32
   4   4 -19  112.22    8.21
   4  -4 -19  117.25    8.33
   4  -4 -18    9.12    2.59
   4  -4 -18    4.66    2.17
   4   4 -18    9.89    3.09
   4  -4 -17  110.58    8.49
   4   4 -17  130.04    9.77
   4  -4 -17  110.48    8.63
   4  -4 -16   43.05    5.55
   4  -4 -16   45.99    5.63
   4  -4 -15  131.76   11.20
   4  -4 -15  129.97    9.57
   4  -4 -15  140.98   10.00
   4  -4 -14   89.12    9.05
   4  -4 -14   88.18    7.80
   4  -4 -14   86.78    7.55
   4  -4 -13  195.35   11.64
   4  -4 -13  194.81   13.39
   4  -4 -13  190.81   11.11
   4   4 -13  171.99   11.50
   4  -4 -13  211.80   12.04
   4  -4 -13  220.07   12.84
   4  -4 -12   22.40    3.87
   4  -4 -12   19.93    4.68
   4  -4 -12   18.33    4.44
   4  -4 -12   13.36    2.99
   4   4 -12   24.51    4.14
   4  -4 -12   19.27    3.56
   4  -4 -12   22.06    3.97
   4  -4 -11  459.03   18.07
   4  -4 -11  444.05   18.10
   4  -4 -11  435.00   17.44
   4   4 -11  412.25   18.35
   4  -4 -11  450.84   20.91
   4  -4 -11  455.26   20.65
   4  -4 -11  485.16   18.80
   4  -4 -10  105.92    7.47
   4  -4 -10   97.84    7.31
   4   4 -10   91.94    7.39
   4  -4 -10   94.13    6.84
   4   4 -10  102.29    8.35
   4  -4 -10   88.10    8.31
   4  -4 -10   89.54    8.51
   4  -4 -10  101.49    7.37
   4  -4 -10  102.67    7.82
   4  -4  -9  161.69    9.42
   4  -4  -9  164.70    9.48
   4  -4  -9  164.05    8.91
   4   4  -9  165.86    9.83
   4   4  -9  209.63   11.63
   4  -4  -9  176.46   11.52
   4  -4  -9  172.73   11.21
   4  -4  -9  178.78    9.80
   4  -4  -9  180.36   10.28
   4  -4  -8  792.56   25.09
   4   4  -8  764.04   25.29
   4   4  -8  805.44   26.67
   4  -4  -8  793.26   27.84
   4  -4  -8  737.76   26.99
   4  -4  -8  798.06   25.11
   4  -4  -8  836.63   26.20
   4   4  -7 2015.61   52.87
   4  -4  -7 2068.09   52.15
   4   4  -7 1928.34   51.19
   4   4  -6    4.75    2.25
   4  -4  -6    1.64    1.91
   4   4  -6    3.77    1.50
   4  -4  -5 2991.21   75.22
   4  -4  -4  652.13   22.05
   4  -4  -3  719.98   23.26
   4  -4  -2    5.00    1.37
   4  -4  -2    1.95    1.48
   4  -4  -1 1089.14   29.88
   4  -4  -1 1090.25   31.52
   4  -4  -1 1109.67   30.35
   4  -4   0   41.87    3.76
   4  -4   0   38.47    4.17
   4  -4   0   40.94    3.84
   4  -4   1 1097.20   30.50
   4  -4   1 1159.23   31.13
   4  -4   1 1114.47   32.08
   4  -4   2  167.08    8.15
   4  -4   2  184.24    8.72
   4  -4   3 1207.92   33.05
   4  -4   3 1200.34   33.26
   4  -4   3 1220.66   32.83
   4  -4   4  426.06   16.08
   4  -4   4  448.46   16.31
   4  -4   5  606.79   20.14
   4  -4   5  572.09   18.78
   4  -4   5  595.81   19.87
   4  -4   6   72.89    6.15
   4  -4   6   81.93    6.25
   4   4   6   76.87    6.44
   4  -4   6   90.47    5.84
   4  -4   6   86.63    6.25
   4  -4   7  450.32   17.82
   4  -4   7  446.63   17.77
   4  -4   7  456.83   17.75
   4   4   7  473.32   18.44
   4  -4   7  463.25   17.22
   4  -4   8   20.37    3.45
   4  -4   8   23.82    3.86
   4  -4   8   19.66    3.32
   4   4   8   21.42    3.96
   4  -4   8   25.46    3.59
   4  -4   9  239.43   12.47
   4  -4   9  223.37   12.30
   4  -4   9  222.68   12.19
   4   4   9  239.08   12.89
   4  -4   9  263.41   12.48
   4  -4  10   17.56    3.60
   4  -4  10   13.75    3.30
   4  -4  10   15.86    3.34
   4   4  10   11.14    3.26
   4  -4  10   15.46    3.11
   4  -4  11  388.71   17.25
   4  -4  11  402.31   17.74
   4  -4  11  360.67   17.24
   4  -4  11  391.03   17.00
   4  -4  11  432.87   17.45
   4  -4  12  215.98   12.60
   4  -4  12  223.23   12.43
   4  -4  12  204.29   11.90
   4  -4  13  415.59   18.54
   4  -4  13  405.73   17.92
   4  -4  14   24.00    4.08
   4  -4  14    9.21    3.16
   4  -4  15  282.34   14.36
   4  -4  15  272.09   13.76
   4   4  16   24.50    4.25
   4  -4  16   25.88    3.98
   4  -4  16   21.10    3.95
   4   4  16   24.07    4.15
   4   4  17  113.65    8.42
   4  -4  17  120.23    8.33
   4  -4  17  120.40    8.03
   4   4  17  129.13    8.19
   4   4  18    6.05    2.21
   4  -4  18    1.92    1.41
   4  -4  18    5.66    2.14
   4   4  18    4.08    2.12
   4   4  19    5.21    1.83
   4  -4  19    4.83    1.54
   4  -4  19    6.89    1.97
   4   4  19    5.05    1.79
   4   4  20  142.27    7.10
   4  -4  20  141.24    6.87
   4  -6 -18   25.26    3.12
   4   6 -18   20.17    2.86
   4  -6 -17   61.61    5.24
   4   6 -17   59.38    5.26
   4  -6 -16    1.86    1.43
   4  -6 -15  135.69    8.65
   4  -6 -15  137.32    8.92
   4  -6 -15  140.57   10.31
   4  -6 -14   46.38    5.27
   4  -6 -14   47.88    5.41
   4  -6 -14   42.24    6.03
   4  -6 -13  214.36   11.90
   4  -6 -13  204.87   11.72
   4  -6 -13  202.80   13.42
   4  -6 -12  279.15   14.21
   4  -6 -12  274.82   13.91
   4  -6 -12  271.65   16.58
   4  -6 -12  252.51   15.58
   4  -6 -11  110.64    8.46
   4  -6 -11  112.87    8.75
   4  -6 -11   97.89    9.88
   4  -6 -11  125.29   10.69
   4  -6 -10  157.74   10.10
   4  -6 -10  143.00   10.00
   4  -6 -10  154.23   12.26
   4  -6 -10  154.81   12.08
   4  -6  -9  715.88   25.75
   4  -6  -9  688.47   28.68
   4  -6  -9  698.03   28.31
   4  -6  -8    1.44    2.05
   4  -6  -8    2.75    3.20
   4  -6  -8    2.64    2.99
   4  -6  -7  853.52   28.39
   4   6  -7  811.40   29.88
   4  -6  -7  820.44   31.28
   4  -6  -7  815.40   31.49
   4   6  -6  233.44   13.81
   4  -6  -6  238.28   14.71
   4  -6  -6  229.53   14.81
   4  -6  -6  250.59   12.82
   4  -6  -6  240.61   14.83
   4  -6  -5  205.34   13.29
   4   6  -5  199.91   11.95
   4   6  -5  192.67   12.38
   4  -6  -5  192.63   13.13
   4  -6  -5  200.01   12.77
   4  -6  -5  221.14   11.74
   4  -6  -5  192.84   12.53
   4   6  -4   21.59    4.31
   4  -6  -4   16.75    4.20
   4  -6  -4   13.62    4.15
   4  -6  -4   21.24    4.46
   4  -6  -4   23.08    4.44
   4   6  -3  206.05   12.09
   4  -6  -3  211.62   12.96
   4  -6  -3  226.33   13.66
   4  -6  -3  207.36   12.75
   4  -6  -2  888.63   31.58
   4   6  -2  892.50   30.02
   4  -6  -2  919.66   31.23
   4  -6  -2  843.05   30.93
   4  -6  -2  915.29   30.14
   4  -6  -2  889.77   30.78
   4  -6  -1   43.79    5.83
   4   6  -1   28.81    4.59
   4  -6  -1   30.05    4.73
   4  -6  -1   42.32    5.56
   4  -6  -1   31.16    5.08
   4  -6  -1   32.39    5.16
   4  -6   0  233.28   13.82
   4  -6   0  251.53   13.81
   4  -6   0  257.78   13.40
   4  -6   0  231.34   13.67
   4  -6   1  866.00   30.68
   4  -6   1  893.28   30.32
   4  -6   1  841.12   29.12
   4  -6   1  851.78   30.43
   4  -6   2    4.70    2.56
   4  -6   2    5.61    2.82
   4  -6   2    6.84    2.51
   4  -6   2    6.66    2.85
   4  -6   3  737.36   26.90
   4  -6   3  745.87   27.62
   4  -6   3  704.41   26.96
   4  -6   4   98.63    8.46
   4  -6   4  109.36    9.09
   4  -6   5  374.48   17.48
   4  -6   5  382.80   18.24
   4  -6   5  351.54   17.09
   4   6   5  398.58   18.52
   4  -6   6  136.63   10.08
   4  -6   6  140.95   10.44
   4  -6   7  161.83   10.98
   4  -6   8  133.85    9.56
   4  -6   8  139.47   10.08
   4  -6   9  227.12   12.71
   4  -6   9  241.54   13.45
   4  -6  10    0.93    1.79
   4  -6  10    5.10    2.56
   4  -6  11  117.45    8.53
   4  -6  11  151.97   10.04
   4  -6  12    0.92    1.96
   4  -6  13  133.95    8.84
   4  -6  14    3.71    1.90
   4  -6  15   72.85    5.70
   4  -6  16   69.14    5.07
   4  -8 -12  105.03    6.27
   4  -8 -11   17.56    3.21
   4  -8 -11   21.45    3.08
   4  -8 -10  143.97    9.13
   4  -8 -10  131.82    7.76
   4  -8  -9   77.28    7.07
   4  -8  -9   74.38    6.86
   4  -8  -9   64.82    5.57
   4  -8  -8   63.86    6.74
   4  -8  -8   54.92    6.12
   4  -8  -8   51.94    5.01
   4  -8  -7   33.66    5.18
   4  -8  -7   26.01    4.65
   4  -8  -7   29.82    3.77
   4  -8  -6    9.57    3.41
   4  -8  -6   12.08    3.72
   4  -8  -5   88.36    8.39
   4  -8  -5   93.81    8.66
   4  -8  -4  386.75   18.37
   4  -8  -4  371.76   18.10
   4  -8  -3   65.63    7.38
   4  -8  -3   83.59    8.10
   4   8  -2  425.63   17.72
   4  -8  -2  435.63   19.88
   4   8  -1   24.10    4.05
   4  -8  -1   22.35    4.85
   4   8   0  383.28   16.87
   4  -8   0  417.24   19.11
   4  -8   0  389.01   16.80
   4   8   1   34.64    4.89
   4  -8   1   39.92    5.39
   4  -8   1   28.50    4.47
   4   8   2   37.96    5.00
   4  -8   2   40.79    5.33
   4  -8   2   34.99    4.83
   4   8   3   39.94    5.22
   4  -8   3   43.61    5.14
   4   8   4   32.10    4.64
   4  -8   4   46.03    5.50
   4  -8   4   35.17    4.86
   4   8   5   76.29    6.71
   4  -8   5   82.82    7.03
   4  -8   5   89.07    7.06
   4   8   6  127.68    8.54
   4  -8   6  141.09    8.87
   4  -8   6  142.99    8.81
   4  -8   7   29.61    3.91
   4   8   7   21.74    3.56
   4  -8   8  175.28    9.15
   4   8   8  160.87    9.07
   4  -8   9    1.72    1.22
   4   8   9    2.14    1.66
   4  -8  10   57.48    4.44
   4   8  10   51.24    4.50
   4  -8  11   75.01    4.58
   4   8  11   72.21    4.84
   5  -1 -24    7.36    1.61
   5   1 -24    9.74    1.78
   5  -1 -23   82.74    5.88
   5  -1 -22    5.29    2.02
   5   1 -22    5.51    2.15
   5  -1 -22    5.92    1.97
   5   1 -21  273.96   13.85
   5  -1 -21  286.75   13.85
   5   1 -20   86.82    7.87
   5  -1 -19  374.24   16.57
   5   1 -19  398.32   18.55
   5  -1 -19  388.62   18.27
   5  -1 -18   15.25    3.87
   5  -1 -18    6.52    2.34
   5   1 -18   15.46    4.02
   5  -1 -17  142.67    9.70
   5  -1 -17  155.55   11.00
   5   1 -17  173.97   11.69
   5   1 -16   14.84    3.30
   5   1 -16   17.75    4.12
   5   1 -16   15.67    3.67
   5  -1 -16   18.42    3.95
   5  -1 -16   15.19    3.15
   5   1 -15   12.51    2.92
   5   1 -15   16.04    3.62
   5  -1 -15   18.07    3.34
   5   1 -15   10.60    3.02
   5  -1 -15   12.71    3.15
   5  -1 -14    4.63    1.94
   5   1 -14   -0.44    0.94
   5   1 -14    2.04    1.68
   5   1 -14    3.71    2.04
   5  -1 -14    6.42    1.98
   5  -1 -14    4.00    2.07
   5  -1 -14    0.78    1.24
   5   1 -14    2.95    1.96
   5   1 -13  607.54   20.74
   5  -1 -13  547.57   19.33
   5   1 -13  523.01   20.25
   5   1 -13  622.65   22.27
   5  -1 -13  557.29   19.95
   5   1 -13  597.74   21.46
   5  -1 -13  581.70   19.68
   5  -1 -13  575.85   20.87
   5   1 -12   95.82    6.94
   5   1 -12  104.19    7.69
   5  -1 -11 2922.52   72.84
   5   1 -11 2983.67   74.29
   5  -1 -10  241.80    9.94
   5   1 -10  249.32   10.73
   5  -1  -9 3860.24   89.64
   5   1  -9 3834.75   90.63
   5  -1  -8  316.02   10.97
   5   1  -8  322.11   11.60
   5  -1  -7 1565.58   38.76
   5   1  -7 1602.15   39.52
   5  -1  -6 1367.62   32.75
   5  -1  -6 1357.06   33.34
   5  -1  -6 1337.49   32.36
   5   1  -6 1369.43   33.95
   5   1  -5   36.60    2.70
   5  -1  -5   36.73    2.34
   5  -1  -5   35.55    2.53
   5   1  -5   33.87    2.65
   5  -1  -5   40.20    2.44
   5   1  -5   39.09    2.27
   5   1  -4 1504.95   35.74
   5   1  -4 1439.12   34.89
   5  -1  -4 1504.84   35.10
   5  -1  -4 1512.64   35.61
   5  -1  -4 1451.03   36.23
   5   1  -4 1542.20   36.01
   5  -1  -4 1551.70   35.50
   5   1  -4 1475.43   34.90
   5   1  -3 4032.01   90.96
   5   1  -3 4093.66   91.85
   5   1  -3 4055.25   91.28
   5  -1  -3 4116.10   91.88
   5  -1  -3 3923.07   90.67
   5  -1  -3 4033.82   91.02
   5   1  -3 4197.56   91.71
   5  -1  -3 3888.70   91.99
   5   1  -3 4152.64   91.79
   5  -1  -3 4083.37   91.37
   5  -1  -3 4207.36   91.65
   5  -1  -2    7.09    1.05
   5  -1  -2    9.88    1.29
   5  -1  -2   12.21    1.26
   5  -1  -2    7.99    0.88
   5  -1  -2    7.86    1.04
   5  -1  -2    8.49    1.06
   5   1  -2    8.77    1.18
   5  -1  -2    9.89    1.34
   5   1  -1 4720.31  103.94
   5  -1  -1 4657.83  104.21
   5  -1  -1 4924.85  103.20
   5  -1  -1 4590.84  104.07
   5  -1  -1 4463.64  102.49
   5  -1  -1 4600.41  103.69
   5  -1   0  999.16   24.03
   5  -1   0 1021.66   25.01
   5   1   0 1040.60   24.92
   5  -1   0 1033.38   23.95
   5   1   1 1164.51   29.48
   5  -1   1 1176.38   28.55
   5  -1   1 1212.39   28.98
   5  -1   1 1269.94   29.36
   5  -1   2   46.51    2.92
   5   1   2   39.27    2.83
   5  -1   2   49.72    2.82
   5   1   2   51.06    2.81
   5  -1   2   53.16    2.64
   5  -1   2   47.77    2.71
   5  -1   2   47.92    2.85
   5  -1   3  178.71    6.65
   5   1   3  167.80    6.65
   5  -1   3  166.30    6.45
   5   1   3  175.93    7.04
   5   1   3  172.55    6.43
   5  -1   3  170.41    6.14
   5  -1   3  179.63    6.26
   5  -1   3  183.54    6.44
   5  -1   4  703.17   18.94
   5   1   4  691.23   19.27
   5  -1   4  721.59   19.35
   5   1   4  684.32   19.76
   5   1   4  711.51   19.18
   5  -1   4  716.17   18.80
   5  -1   4  702.35   18.45
   5  -1   4  718.70   18.57
   5   1   5  558.77   16.60
   5  -1   5  573.48   16.88
   5   1   5  558.46   17.26
   5   1   5  605.37   16.96
   5  -1   5  565.83   16.30
   5  -1   5  581.85   15.84
   5  -1   6    3.43    1.14
   5   1   6    1.88    1.10
   5  -1   6    1.29    0.95
   5  -1   7 1228.55   33.17
   5   1   7 1281.53   33.83
   5  -1   7 1227.88   32.39
   5  -1   8   24.07    3.02
   5   1   8   27.54    3.35
   5  -1   8   22.68    2.77
   5  -1   9 1117.69   31.94
   5   1   9 1141.87   32.46
   5  -1   9 1096.50   30.85
   5  -1  10  278.92   12.53
   5   1  10  282.97   12.86
   5  -1  10  277.63   11.81
   5   1  11  289.99   13.74
   5   1  11  284.86   12.73
   5  -1  11  293.62   13.01
   5  -1  11  282.84   13.20
   5   1  11  292.88   13.60
   5  -1  11  268.80   12.20
   5   1  11  266.37   12.33
   5   1  12    7.53    2.52
   5   1  12   10.87    2.82
   5  -1  12    7.62    2.35
   5  -1  12    8.73    2.52
   5   1  12    8.14    2.61
   5   1  12    7.05    2.30
   5  -1  12    8.57    2.36
   5   1  13   28.05    4.44
   5   1  13   29.08    4.25
   5  -1  13   33.27    4.43
   5  -1  13   36.70    4.85
   5   1  13   31.19    4.65
   5  -1  13   29.51    4.11
   5   1  13   27.25    4.07
   5   1  14   33.11    5.06
   5  -1  14   34.81    4.74
   5   1  14   41.80    5.21
   5  -1  14   33.77    4.96
   5  -1  14   36.30    4.71
   5   1  14   47.35    5.35
   5   1  15  661.82   26.11
   5  -1  15  706.87   25.07
   5   1  15  683.52   24.69
   5   1  16   18.83    3.98
   5  -1  16   25.50    4.40
   5   1  16   14.67    3.53
   5  -1  16   25.35    4.39
   5  -1  17  341.04   16.48
   5   1  17  363.48   17.59
   5   1  17  372.53   16.50
   5   1  18   10.38    3.19
   5  -1  18    9.94    2.91
   5   1  18   10.34    3.03
   5  -1  19  113.80    8.01
   5   1  19   93.45    7.88
   5   1  19  104.21    7.50
   5   1  20   65.19    6.00
   5  -1  20   58.04    5.35
   5  -1  20   70.24    5.66
   5   1  20   62.37    5.38
   5  -1  21    1.63    1.40
   5  -1  21    1.57    1.22
   5  -1  22    4.61    1.28
   5  -1  22    5.14    1.44
   5   3 -22   53.83    4.73
   5  -3 -22   58.39    4.79
   5  -3 -22   54.16    4.63
   5   3 -21  121.12    8.04
   5  -3 -21  124.97    8.01
   5  -3 -20   13.79    2.96
   5   3 -20   14.38    3.38
   5  -3 -19  292.49   14.53
   5   3 -19  285.71   14.83
   5  -3 -18  209.29   12.26
   5   3 -18  191.21   12.39
   5  -3 -17    1.05    1.59
   5   3 -17    2.28    2.52
   5  -3 -16   15.48    3.52
   5  -3 -16   16.67    3.54
   5  -3 -15    0.95    1.52
   5  -3 -15    0.50    1.61
   5  -3 -15    2.79    1.79
   5   3 -15    3.01    2.32
   5  -3 -14   45.71    5.36
   5  -3 -14   47.72    6.87
   5  -3 -14   38.50    4.88
   5   3 -14   34.47    4.96
   5  -3 -14   46.38    5.45
   5  -3 -14   46.52    5.71
   5  -3 -13   90.35    7.36
   5  -3 -13  100.86    7.52
   5   3 -13   92.78    7.86
   5  -3 -13   89.65    8.65
   5  -3 -13   97.45    7.62
   5  -3 -13   95.77    7.38
   5  -3 -13  109.22    8.41
   5  -3 -12  552.26   20.45
   5  -3 -12  546.09   20.07
   5   3 -12  547.28   21.32
   5   3 -12  580.65   21.03
   5  -3 -12  543.79   22.88
   5  -3 -12  588.96   20.90
   5  -3 -12  539.75   20.11
   5  -3 -12  581.48   21.40
   5  -3 -11  744.27   24.91
   5  -3 -11  773.85   24.67
   5   3 -11  755.06   25.71
   5   3 -11  825.13   25.99
   5  -3 -11  751.87   24.90
   5  -3 -11  766.43   24.66
   5  -3 -11  846.64   26.37
   5  -3 -11  735.61   27.48
   5  -3 -11  755.32   27.44
   5  -3 -10  226.78   10.67
   5   3 -10  231.46   11.55
   5  -3 -10  243.22   11.51
   5  -3  -9 1039.01   30.17
   5   3  -9 1050.41   31.43
   5  -3  -9 1116.99   31.54
   5   3  -9 1103.89   32.34
   5  -3  -8 1974.27   49.80
   5   3  -8 1955.11   51.04
   5  -3  -8 2007.93   50.86
   5   3  -8 1994.77   51.76
   5  -3  -7   73.63    4.93
   5   3  -7   79.99    5.58
   5  -3  -7   85.13    5.57
   5   3  -7   74.54    5.69
   5  -3  -6  996.04   28.95
   5  -3  -6 1003.44   26.79
   5   3  -6  953.81   27.66
   5  -3  -6 1030.48   27.92
   5   3  -6  975.18   28.25
   5  -3  -5  857.13   23.99
   5  -3  -5  835.65   24.86
   5  -3  -5  831.65   23.86
   5   3  -5  810.92   23.80
   5  -3  -5  847.52   22.83
   5  -3  -4  972.91   27.74
   5  -3  -4  949.68   26.90
   5   3  -4  982.46   26.97
   5  -3  -4  994.35   25.67
   5  -3  -4 1046.68   26.88
   5  -3  -3   86.41    5.47
   5   3  -3   95.84    5.40
   5  -3  -3   97.66    5.55
   5  -3  -3   99.37    5.38
   5  -3  -2 1964.80   48.53
   5  -3  -2 1997.58   48.91
   5  -3  -2 1894.24   47.36
   5  -3  -2 2075.90   48.55
   5  -3  -1 1136.92   30.20
   5  -3  -1 1166.64   30.50
   5  -3  -1 1110.43   29.33
   5  -3  -1 1192.84   30.39
   5  -3   0 1448.03   36.28
   5  -3   0 1399.49   35.97
   5  -3   0 1387.73   35.73
   5  -3   1 1683.64   41.75
   5  -3   1 1688.03   42.26
   5  -3   1 1707.34   41.94
   5  -3   2 1123.61   30.21
   5  -3   2 1153.60   29.92
   5  -3   2 1155.41   30.45
   5  -3   2 1166.78   29.93
   5  -3   3  103.12    5.97
   5  -3   3  112.72    5.72
   5  -3   3  121.19    6.23
   5  -3   4  809.43   23.43
   5  -3   4  810.84   22.25
   5  -3   4  768.64   22.77
   5  -3   5   19.99    2.76
   5   3   5   18.00    2.74
   5  -3   5   18.92    2.64
   5  -3   6  635.42   20.80
   5   3   6  613.47   20.57
   5  -3   6  653.22   20.05
   5  -3   7  489.28   18.14
   5   3   7  550.34   18.87
   5  -3   7  521.04   17.59
   5  -3   8  863.75   27.52
   5  -3   8  872.08   26.35
   5   3   8  896.88   27.76
   5  -3   9  134.59    8.61
   5   3   9  128.32    8.54
   5  -3   9  130.61    7.85
   5  -3   9  111.19    7.97
   5  -3   9  126.37    8.02
   5   3  10  295.51   14.44
   5  -3  10  305.49   13.99
   5  -3  10  279.98   12.68
   5  -3  10  269.75   13.56
   5  -3  10  291.03   13.37
   5   3  11   24.67    4.32
   5  -3  11   32.70    4.46
   5  -3  11   29.09    3.97
   5  -3  11   33.93    4.48
   5   3  12   65.80    6.98
   5  -3  12   69.60    6.61
   5  -3  12   61.97    6.29
   5   3  13    2.23    2.07
   5  -3  13    2.43    1.94
   5  -3  13    0.99    1.41
   5   3  14   24.54    4.63
   5   3  14   26.20    4.35
   5  -3  14   23.15    4.14
   5   3  15    5.10    2.57
   5   3  15    4.96    2.73
   5   3  16  288.27   14.96
   5  -3  16  261.91   13.52
   5  -3  16  255.12   13.57
   5   3  16  251.69   13.00
   5  -3  17  365.00   16.12
   5  -3  17  359.71   15.74
   5   3  17  337.24   15.01
   5   3  18  136.57    8.87
   5  -3  18  127.38    8.31
   5  -3  18  134.21    8.68
   5   3  18  145.29    8.62
   5   3  19   49.38    4.87
   5  -3  19   49.19    4.63
   5  -3  19   53.41    4.98
   5   3  19   43.20    4.40
   5   3  20   95.83    6.07
   5   3  20   93.01    5.66
   5  -3  20  105.00    6.28
   5  -3  20  102.13    5.99
   5  -5 -20  107.98    6.06
   5   5 -20   94.11    5.96
   5  -5 -19    0.31    1.24
   5   5 -19    0.33    1.43
   5  -5 -18    9.67    2.49
   5   5 -18    7.64    2.55
   5  -5 -17   43.37    5.08
   5  -5 -16   26.15    4.20
   5  -5 -15   38.22    5.14
   5  -5 -15   46.51    6.72
   5  -5 -14  138.62    9.81
   5  -5 -14  150.90    9.91
   5  -5 -14  140.53   11.61
   5  -5 -13   26.85    4.40
   5  -5 -13   16.95    3.68
   5  -5 -13   22.10    4.97
   5  -5 -12   58.43    6.27
   5  -5 -12   51.82    5.98
   5  -5 -12   47.07    6.90
   5  -5 -12   56.25    7.56
   5  -5 -11  446.06   18.73
   5  -5 -11  428.12   18.38
   5  -5 -11  442.92   21.66
   5  -5 -11  438.19   21.28
   5  -5 -10 1274.84   38.47
   5  -5 -10 1265.82   38.56
   5   5 -10 1311.91   40.98
   5  -5 -10 1273.98   42.38
   5  -5 -10 1287.50   42.28
   5  -5  -9  238.22   12.49
   5  -5  -9  230.15   12.13
   5   5  -9  226.21   13.39
   5   5  -9  251.72   13.17
   5  -5  -9  245.19   14.62
   5  -5  -9  201.62   13.56
   5  -5  -8  343.59   15.05
   5   5  -8  316.48   15.21
   5   5  -8  329.11   16.05
   5  -5  -8  294.66   16.35
   5  -5  -8  320.99   16.90
   5  -5  -7   39.44    4.70
   5   5  -7   39.66    5.11
   5   5  -7   42.99    5.47
   5  -5  -7   40.53    5.83
   5  -5  -7   36.98    5.47
   5   5  -6  533.31   20.31
   5   5  -6  470.63   19.13
   5  -5  -6  477.79   20.71
   5  -5  -6  483.19   20.07
   5  -5  -6  499.16   18.69
   5  -5  -6  454.52   20.09
   5  -5  -5  506.10   20.61
   5   5  -5  514.25   19.65
   5  -5  -5  515.13   21.23
   5  -5  -5  484.03   19.89
   5  -5  -5  506.34   18.59
   5  -5  -5  454.74   19.50
   5  -5  -4 1274.14   38.65
   5   5  -4 1281.50   37.59
   5  -5  -4 1254.61   38.15
   5  -5  -4 1365.96   36.57
   5  -5  -4 1193.08   36.63
   5  -5  -4 1224.49   37.91
   5  -5  -3    7.36    2.56
   5  -5  -3   13.75    3.26
   5  -5  -3   12.13    3.16
   5  -5  -3    9.09    2.75
   5  -5  -3    6.89    2.49
   5   5  -2  992.50   31.29
   5  -5  -2 1002.66   32.36
   5  -5  -2 1073.99   32.78
   5  -5  -2 1056.47   32.60
   5  -5  -2 1019.70   31.47
   5  -5  -1   48.79    5.56
   5  -5  -1   58.47    6.06
   5  -5  -1   59.40    5.93
   5  -5  -1   55.87    5.57
   5  -5   0  739.89   25.21
   5  -5   0  724.80   24.80
   5  -5   0  672.74   23.71
   5  -5   1   23.18    3.81
   5  -5   1   18.61    3.17
   5  -5   1   23.92    3.99
   5  -5   2  390.43   16.58
   5  -5   2  384.36   15.80
   5  -5   2  388.68   16.90
   5  -5   3   22.27    3.49
   5  -5   3   12.42    2.98
   5  -5   3   14.47    3.20
   5  -5   4  339.06   15.00
   5  -5   4  379.14   16.10
   5  -5   4  346.31   15.62
   5   5   5   29.36    4.47
   5  -5   5   22.45    3.60
   5  -5   5   31.76    4.48
   5  -5   5   22.66    3.96
   5   5   6  929.71   31.62
   5  -5   6 1007.84   31.18
   5   5   6  986.41   31.62
   5  -5   6  942.58   31.24
   5  -5   6  969.35   31.34
   5   5   7   51.57    5.89
   5  -5   7   52.40    5.94
   5  -5   7   59.98    6.20
   5   5   7   55.93    6.39
   5  -5   7   59.93    5.94
   5  -5   7   56.62    5.94
   5   5   8  437.11   18.64
   5  -5   8  405.41   17.85
   5  -5   8  388.06   17.31
   5  -5   8  413.59   18.05
   5   5   8  392.44   18.32
   5  -5   8  426.68   17.83
   5  -5   8  369.79   17.30
   5   5   9    2.10    2.24
   5  -5   9    3.99    2.20
   5  -5   9    1.01    2.47
   5  -5   9    3.64    2.00
   5   5  10  387.52   17.82
   5  -5  10  379.00   17.30
   5  -5  10  359.22   17.06
   5   5  11  445.82   19.38
   5  -5  11  409.37   18.19
   5  -5  11  395.71   18.17
   5   5  12  320.27   15.93
   5  -5  12  312.62   15.35
   5  -5  12  297.87   14.91
   5   5  13  288.35   14.94
   5  -5  13  277.77   13.96
   5  -5  13  296.28   14.53
   5   5  14  203.97   11.97
   5  -5  14  204.66   11.29
   5  -5  14  222.42   11.93
   5   5  15    1.32    2.00
   5  -5  15   -0.40    1.77
   5  -5  15    1.52    1.81
   5   5  16   75.61    6.40
   5  -5  16   60.80    5.28
   5  -5  16   69.72    5.81
   5   5  17  115.60    7.29
   5  -5  17  122.11    6.83
   5  -5  17  112.30    6.84
   5   5  18  128.66    6.91
   5  -5  18  126.54    6.53
   5  -7 -16   13.56    2.12
   5   7 -16   18.18    2.52
   5  -7 -15  236.67   10.17
   5  -7 -14   13.97    2.66
   5  -7 -14   15.24    2.58
   5  -7 -14    9.74    2.95
   5  -7 -13   33.82    3.98
   5  -7 -13   27.89    3.98
   5  -7 -13   36.20    5.05
   5  -7 -12  153.15    9.46
   5  -7 -12  167.14   11.17
   5  -7 -11    5.12    2.33
   5  -7 -11    4.00    3.06
   5  -7 -11    8.28    3.40
   5  -7 -10   87.18    7.33
   5  -7 -10   82.79    8.36
   5  -7 -10   91.65    8.85
   5  -7  -9    7.75    2.44
   5  -7  -9    5.00    3.41
   5  -7  -9    4.46    3.19
   5  -7  -8   69.84    6.70
   5  -7  -8   72.68    8.32
   5  -7  -8   74.34    8.22
   5  -7  -7  159.16   10.10
   5  -7  -7  148.23   11.79
   5  -7  -7  168.05   12.40
   5  -7  -6   90.34    7.38
   5   7  -6   82.76    7.54
   5  -7  -6   83.61    8.90
   5  -7  -6   83.88    8.94
   5   7  -5  412.83   18.26
   5  -7  -5  414.38   20.20
   5  -7  -5  368.33   19.34
   5   7  -4   46.31    5.99
   5  -7  -4   41.45    6.63
   5   7  -3  170.04   11.29
   5  -7  -3  192.58   13.27
   5  -7  -3  178.65   12.45
   5  -7  -3  191.02   12.27
   5   7  -2  383.63   17.63
   5  -7  -2  345.71   17.91
   5  -7  -2  348.24   16.86
   5  -7  -2  389.38   18.09
   5   7  -1   16.92    3.97
   5  -7  -1   18.91    4.65
   5  -7  -1    9.88    3.30
   5   7   0  191.74   12.02
   5  -7   0  190.62   12.62
   5  -7   0  184.86   12.35
   5  -7   0  196.70   12.07
   5   7   1  344.89   16.62
   5  -7   1  335.90   17.17
   5  -7   1  332.91   17.00
   5  -7   1  329.70   16.31
   5   7   2  313.49   15.74
   5  -7   2  325.49   16.65
   5  -7   2  317.71   16.41
   5  -7   2  303.89   15.57
   5  -7   3  321.35   16.26
   5  -7   3  284.65   15.51
   5  -7   3  308.53   15.49
   5  -7   4  104.77    8.93
   5  -7   4  107.42    8.75
   5  -7   5   46.68    5.91
   5  -7   5   49.33    5.93
   5  -7   6  120.64    9.15
   5  -7   6  131.82    9.47
   5  -7   7   65.91    6.48
   5  -7   8  322.37   14.91
   5  -7   9   64.25    6.04
   5  -7  10   90.05    6.76
   5  -7  11  133.69    7.84
   5  -9  -6    0.29    1.35
   5  -9  -6    0.28    1.14
   5  -9  -5  396.25   14.67
   5  -9  -5  371.97   14.55
   5  -9  -4   -0.62    1.37
   5  -9  -4    0.98    1.52
   5  -9  -3  222.96   10.51
   5  -9  -3  216.46   10.67
   5  -9  -2   -0.34    1.96
   5  -9  -2   -0.64    1.32
   5  -9  -1  123.40    7.45
   5  -9  -1  136.28    8.04
   5   9   0   89.31    5.84
   5  -9   0  106.20    7.08
   5   9   1   21.33    2.95
   5  -9   1   31.48    3.85
   5   9   2    1.27    1.39
   5  -9   2   -0.62    1.48
   5   9   3  119.48    6.74
   5  -9   3  157.94    8.10
   5   9   4   14.77    2.36
   5  -9   4   23.37    2.97
   5   9   5   90.78    5.43
   5  -9   5  108.66    6.07
   6   0 -24  140.62    6.97
   6   0 -23    0.63    1.30
   6   0 -21   -0.48    2.04
   6   0 -20    6.35    2.59
   6   0 -19   -0.56    2.31
   6   0 -19    0.45    1.52
   6   0 -18   19.77    4.25
   6   0 -18   21.88    3.81
   6   0 -17    0.92    1.64
   6   0 -17    1.65    2.28
   6   0 -16  227.22   13.15
   6   0 -16  245.88   12.66
   6   0 -15    1.46    1.80
   6   0 -14 1907.96   50.63
   6   0 -14 1908.33   52.86
   6   0 -14 1988.27   53.76
   6   0 -13   -0.40    1.59
   6   0 -13   -0.42    1.88
   6   0 -12  649.88   22.23
   6   0 -11   -0.32    1.55
   6   0 -10  282.09   10.76
   6   0 -10  299.24   11.45
   6   0  -9    0.49    1.01
   6   0  -9    1.31    0.90
   6   0  -9    0.21    0.68
   6   0  -8  950.46   25.95
   6   0  -8  931.25   24.95
   6   0  -8  985.93   25.51
   6   0  -7    0.70    0.77
   6   0  -7   -0.15    0.59
   6   0  -7    0.78    0.60
   6   0  -6 5044.82  115.21
   6   0  -6 5074.09  115.33
   6   0  -6 5203.15  114.90
   6   0  -6 5069.42  114.82
   6   0  -5    0.35    0.50
   6   0  -5    0.53    0.70
   6   0  -5    0.35    0.56
   6   0  -5    0.88    0.53
   6   0  -4 2806.90   64.66
   6   0  -4 2846.01   64.16
   6   0  -4 2835.64   64.97
   6   0  -4 2887.33   64.37
   6   0  -4 2767.29   64.45
   6   0  -3    0.66    0.57
   6   0  -3    1.66    0.73
   6   0  -3    2.21    0.64
   6   0  -3    0.87    0.53
   6   0  -3    1.53    0.47
   6   0  -2 1391.33   32.99
   6   0  -2 1360.46   32.06
   6   0  -2 1283.85   31.90
   6   0  -2 1388.74   32.34
   6   0  -2 1305.94   31.57
   6   0  -2 1320.90   31.88
   6   0  -1    3.31    0.93
   6   0  -1    0.89    0.69
   6   0  -1    0.74    0.68
   6   0  -1    3.41    0.89
   6   0   0  306.61   10.00
   6   0   0  314.88    9.91
   6   0   0  321.60    9.06
   6   0   1    0.85    0.66
   6   0   1    1.18    0.79
   6   0   1    0.54    0.69
   6   0   1    1.12    0.52
   6   0   2 1327.35   33.65
   6   0   2 1328.13   33.09
   6   0   2 1410.77   33.37
   6   0   2 1354.77   31.68
   6   0   3    0.71    0.71
   6   0   3   -0.16    0.61
   6   0   3    0.74    0.67
   6   0   4 4933.30  112.57
   6   0   4 5036.17  112.30
   6   0   4 4802.52  111.40
   6   0   5    0.62    0.83
   6   0   5    0.82    0.80
   6   0   5    0.16    0.67
   6   0   6  115.23    6.31
   6   0   6  117.51    6.34
   6   0   6  112.79    5.63
   6   0   7   -0.26    1.01
   6   0   7   -0.21    0.88
   6   0   8 1937.51   49.89
   6   0   8 1936.85   48.56
   6   0   9    2.03    1.54
   6   0   9    1.11    1.03
   6   0  10  823.48   26.04
   6   0  10  776.24   24.36
   6   0  11    5.11    1.95
   6   0  11    2.52    1.79
   6   0  11    0.69    1.17
   6   0  12  757.97   26.68
   6   0  12  781.73   25.93
   6   0  12  795.36   27.12
   6   0  12  786.56   25.51
   6   0  13   -0.99    1.76
   6   0  13    1.29    2.00
   6   0  13    0.50    1.61
   6   0  13    0.42    1.54
   6   0  14  677.25   25.44
   6   0  14  675.01   24.13
   6   0  14  661.90   25.30
   6   0  14  666.72   23.85
   6   0  15    0.55    1.93
   6   0  15   -0.47    2.24
   6   0  16  359.71   17.37
   6   0  16  364.12   16.46
   6   0  17   -0.53    1.69
   6   0  17   -0.45    1.81
   6   0  18   33.02    4.81
   6   0  18   33.03    4.50
   6   0  19    0.43    1.64
   6   0  20   19.10    3.19
   6   0  21   -0.48    1.03
   6   2 -23    5.25    1.78
   6  -2 -23    6.21    1.66
   6  -2 -23    5.52    1.54
   6   2 -22   28.47    3.88
   6  -2 -22   31.48    3.89
   6  -2 -22   37.16    4.11
   6   2 -21    4.79    2.55
   6  -2 -21    4.19    1.79
   6   2 -20   15.43    3.58
   6  -2 -20   11.85    3.10
   6   2 -19    7.59    3.01
   6  -2 -19    4.09    2.12
   6   2 -18    3.96    2.70
   6  -2 -18    3.88    2.01
   6  -2 -18    4.22    2.39
   6  -2 -17   68.22    6.66
   6   2 -17   71.62    7.59
   6  -2 -16  461.50   19.21
   6   2 -16  454.41   20.43
   6   2 -16  499.52   21.28
   6  -2 -16  508.43   20.29
   6   2 -16  516.74   22.19
   6  -2 -16  545.45   22.09
   6   2 -16  517.72   20.54
   6  -2 -15  322.04   14.92
   6   2 -15  311.75   15.94
   6  -2 -15  348.89   15.72
   6  -2 -15  362.13   16.67
   6   2 -15  336.00   16.53
   6   2 -15  380.86   17.84
   6   2 -15  375.07   16.50
   6  -2 -14  832.88   27.62
   6   2 -14  838.47   29.31
   6   2 -14  895.78   29.09
   6  -2 -14  907.59   28.70
   6  -2 -14  895.10   29.36
   6   2 -14  904.67   30.60
   6  -2 -13  257.99   12.44
   6  -2 -13  262.26   12.34
   6   2 -13  261.72   13.22
   6   2 -13  262.94   12.92
   6  -2 -13  246.75   14.42
   6  -2 -13  254.40   12.72
   6  -2 -13  263.49   12.16
   6  -2 -13  250.29   12.25
   6   2 -13  276.19   14.04
   6  -2 -12  683.91   22.56
   6   2 -12  697.80   23.87
   6   2 -12  729.80   23.96
   6  -2 -12  691.42   22.75
   6  -2 -12  694.62   23.33
   6  -2 -12  710.37   22.68
   6  -2 -12  654.60   25.36
   6  -2 -12  681.14   22.93
   6  -2 -11  168.11    8.83
   6   2 -11  173.88    9.59
   6  -2 -10   56.70    4.55
   6   2 -10   45.52    4.54
   6  -2  -9  349.95   12.76
   6   2  -9  338.89   13.36
   6  -2  -8   99.52    5.76
   6   2  -8  110.79    6.38
   6   2  -7  226.96    9.68
   6  -2  -7  233.48    9.08
   6   2  -7  227.06    9.56
   6  -2  -7  239.44    9.33
   6   2  -6 1255.13   32.70
   6  -2  -6 1257.08   31.91
   6  -2  -6 1195.52   32.66
   6   2  -6 1252.68   32.67
   6  -2  -6 1293.35   32.13
   6   2  -5   33.58    3.07
   6   2  -5   30.91    2.83
   6   2  -5   31.19    2.80
   6  -2  -5   38.56    2.90
   6  -2  -5   32.43    3.08
   6  -2  -5   32.53    2.74
   6  -2  -5   35.79    2.79
   6   2  -4 1284.04   31.16
   6  -2  -4 1242.77   31.40
   6  -2  -4 1196.66   30.50
   6   2  -4 1199.20   30.72
   6  -2  -4 1277.31   31.58
   6  -2  -4 1217.99   30.51
   6  -2  -4 1192.39   31.56
   6   2  -4 1229.02   31.39
   6  -2  -4 1229.87   31.08
   6  -2  -3  704.23   18.46
   6  -2  -3  702.35   19.42
   6  -2  -3  674.46   18.46
   6   2  -3  671.71   18.56
   6  -2  -3  703.13   19.11
   6  -2  -3  696.04   19.55
   6   2  -3  700.06   19.31
   6  -2  -3  702.23   19.20
   6  -2  -2  557.76   16.30
   6  -2  -2  567.11   15.64
   6   2  -2  556.72   15.40
   6  -2  -2  541.26   16.15
   6  -2  -2  556.67   16.01
   6  -2  -2  552.28   15.13
   6   2  -1  742.28   19.54
   6  -2  -1  751.02   19.72
   6  -2  -1  725.97   20.37
   6  -2  -1  766.96   20.38
   6  -2  -1  756.61   19.35
   6  -2   0  321.07   10.65
   6  -2   0  322.66   10.59
   6  -2   1 1100.46   28.49
   6  -2   1 1131.67   28.48
   6  -2   2 1332.77   33.54
   6  -2   2 1348.48   33.48
   6  -2   3 2261.49   55.67
   6  -2   3 2369.17   54.61
   6   2   3 2299.79   55.11
   6  -2   3 2300.41   54.95
   6  -2   3 2288.35   54.63
   6  -2   4 2114.61   52.38
   6  -2   4 2180.62   51.43
   6   2   4 2123.59   51.84
   6  -2   4 2100.17   51.24
   6  -2   5 1784.48   45.29
   6  -2   5 1805.97   44.44
   6   2   5 1747.41   44.63
   6  -2   5 1788.59   44.06
   6  -2   6 2610.87   65.64
   6  -2   6 2721.36   65.04
   6   2   6 2701.61   65.28
   6  -2   6 2692.26   64.22
   6  -2   7  299.51   11.83
   6   2   7  288.88   11.90
   6  -2   7  276.71   10.86
   6  -2   8   28.03    3.46
   6  -2   8   31.71    3.31
   6  -2   9   73.84    5.88
   6  -2  10   10.95    2.51
   6   2  10    8.52    2.50
   6  -2  11  507.08   19.77
   6   2  11  535.94   21.15
   6   2  12  107.38    8.89
   6  -2  12   89.69    7.62
   6   2  12  107.12    7.96
   6   2  13  526.74   21.89
   6   2  13  517.94   19.90
   6  -2  13  514.22   20.85
   6   2  13  510.72   20.20
   6   2  14   41.93    5.92
   6   2  14   38.63    5.04
   6   2  15   93.29    8.60
   6   2  15   94.60    7.79
   6   2  16  119.99    9.62
   6   2  16  117.08    8.59
   6   2  17  137.56   10.06
   6  -2  17  129.13    9.01
   6   2  17  127.11    8.70
   6   2  18   22.41    4.07
   6  -2  18   26.03    4.00
   6   2  18   21.04    3.56
   6   2  19  134.71    8.19
   6   2  19  144.45    8.27
   6  -2  19  162.25    8.87
   6  -2  19  152.06    8.86
   6   2  20  119.90    6.73
   6  -2  20  122.69    7.08
   6  -2  20  122.84    6.98
   6  -2  21   12.29    1.96
   6  -2  21   18.12    2.36
   6   4 -22   34.82    3.22
   6  -4 -21   21.27    2.80
   6   4 -21   16.75    2.73
   6   4 -20   27.02    3.94
   6  -4 -19   33.13    4.24
   6   4 -19   31.92    4.84
   6  -4 -19   36.75    4.65
   6  -4 -18   30.52    4.46
   6  -4 -18   35.29    4.74
   6   4 -18   36.47    5.13
   6  -4 -17   56.17    6.05
   6  -4 -17   61.96    6.44
   6   4 -17   62.49    6.92
   6  -4 -16   66.06    6.74
   6  -4 -16   89.95    7.80
   6  -4 -15  183.92   13.53
   6  -4 -15  178.94   11.21
   6  -4 -15  182.38   11.40
   6  -4 -14  139.57   11.45
   6  -4 -14  136.22    9.69
   6  -4 -14  134.59    9.64
   6  -4 -13  207.61   11.95
   6  -4 -13  192.12   11.21
   6   4 -13  182.87   11.96
   6   4 -13  228.24   12.57
   6  -4 -13  219.31   14.27
   6  -4 -13  201.33   11.69
   6  -4 -13  250.19   13.56
   6  -4 -12   13.57    3.11
   6  -4 -12   15.11    3.33
   6  -4 -12   11.27    2.62
   6   4 -12   11.31    2.92
   6  -4 -12   14.69    3.99
   6  -4 -12   12.20    2.83
   6   4 -12   11.43    3.02
   6  -4 -12   17.70    3.55
   6  -4 -11  616.46   22.22
   6  -4 -11  611.74   22.43
   6  -4 -11  601.74   21.55
   6   4 -11  601.78   23.16
   6   4 -11  675.90   23.71
   6  -4 -11  606.53   25.03
   6  -4 -11  580.58   24.67
   6  -4 -11  593.81   22.15
   6  -4 -11  709.34   24.28
   6  -4 -10  154.53    9.33
   6  -4 -10  131.41    8.72
   6  -4 -10  131.42    8.28
   6   4 -10  139.82    9.32
   6   4 -10  153.16   10.16
   6   4 -10  152.52    9.82
   6  -4 -10  159.13   11.01
   6  -4 -10  124.12   10.02
   6  -4 -10  133.05    8.63
   6  -4 -10  169.28   10.01
   6  -4  -9  130.14    8.39
   6  -4  -9  140.54    8.65
   6  -4  -9  137.83    8.03
   6   4  -9  139.63    8.96
   6   4  -9  131.74    8.91
   6   4  -9  149.87    9.59
   6  -4  -9  125.42    9.67
   6  -4  -9  126.58    9.62
   6  -4  -9  127.77    8.12
   6  -4  -9  129.71    8.25
   6  -4  -9  141.06    8.91
   6  -4  -8   89.17    6.71
   6  -4  -8   98.70    7.01
   6   4  -8   88.76    6.95
   6   4  -8   93.19    7.29
   6   4  -8  107.95    7.91
   6  -4  -8   97.91    8.02
   6  -4  -8   89.16    7.88
   6  -4  -8   94.71    6.82
   6  -4  -8   97.11    6.74
   6  -4  -8   97.67    7.07
   6   4  -7 1452.69   40.16
   6  -4  -7 1379.67   41.23
   6   4  -7 1351.63   39.12
   6  -4  -7 1424.51   39.01
   6  -4  -6  802.73   26.89
   6   4  -6  849.35   26.09
   6   4  -6  857.17   26.58
   6  -4  -5  796.87   25.98
   6   4  -5  822.52   25.14
   6  -4  -4  817.95   25.95
   6  -4  -3  454.09   16.79
   6  -4  -3  454.75   16.23
   6  -4  -2   14.82    2.63
   6  -4  -2   11.79    2.47
   6  -4  -2   14.64    2.43
   6  -4  -1  962.41   28.20
   6  -4  -1  947.87   27.78
   6  -4  -1  951.82   27.48
   6  -4   0   92.94    6.19
   6  -4   0   89.16    6.01
   6  -4   1  525.17   18.04
   6  -4   2   25.47    3.36
   6  -4   3 1626.33   43.30
   6  -4   4  427.91   15.83
   6  -4   4  402.37   15.65
   6   4   5  626.43   22.61
   6  -4   5  667.90   22.82
   6  -4   5  671.98   22.97
   6  -4   5  692.77   22.74
   6   4   5  654.22   22.63
   6  -4   5  692.93   22.27
   6  -4   5  668.09   22.57
   6   4   6   64.28    6.02
   6  -4   6   57.79    5.67
   6  -4   6   54.39    5.54
   6  -4   6   67.03    5.80
   6   4   6   82.34    6.67
   6  -4   6   64.18    5.55
   6  -4   6   59.82    5.63
   6   4   7  418.58   17.56
   6  -4   7  433.22   17.54
   6  -4   7  414.63   17.14
   6   4   7  403.84   17.26
   6  -4   7  419.92   16.65
   6  -4   7  411.63   17.30
   6   4   8  177.06   10.90
   6  -4   8  188.64   10.93
   6  -4   8  191.91   10.89
   6   4   8  181.91   10.92
   6  -4   8  179.59   10.21
   6  -4   8  170.44   10.60
   6   4   9  223.60   12.75
   6  -4   9  246.20   12.93
   6   4   9  237.79   13.10
   6  -4   9  238.45   12.19
   6   4  10  185.87   11.58
   6  -4  10  178.48   11.03
   6  -4  10  181.63   11.09
   6  -4  10  192.06   10.92
   6   4  11  991.22   34.12
   6  -4  11 1049.71   33.89
   6  -4  11 1101.90   34.28
   6   4  12   78.15    7.72
   6  -4  12   83.79    7.54
   6  -4  12   81.92    7.41
   6   4  13  107.59    9.14
   6  -4  13  111.08    8.67
   6  -4  13  121.04    9.00
   6   4  14   46.71    5.94
   6  -4  14   47.95    5.56
   6  -4  14   46.80    5.50
   6   4  15  256.14   13.83
   6  -4  15  281.69   13.59
   6  -4  15  255.58   13.18
   6   4  16    2.68    2.08
   6  -4  16    4.86    2.03
   6  -4  16    1.60    1.54
   6   4  17   76.24    6.48
   6  -4  17   73.83    5.99
   6  -4  17   82.24    6.25
   6   4  18   44.92    4.53
   6  -4  18   43.55    4.19
   6  -4  18   51.73    4.55
   6   4  19    3.65    1.45
   6  -4  19    1.93    1.12
   6  -4  19    1.32    1.10
   6  -6 -18   81.45    5.43
   6   6 -18   68.20    5.11
   6  -6 -17   84.16    6.10
   6   6 -17   83.38    6.23
   6  -6 -16   58.74    5.48
   6  -6 -15   96.15    7.30
   6  -6 -15  104.18    7.45
   6  -6 -15   93.17    8.51
   6  -6 -14    7.29    2.60
   6  -6 -14    6.45    2.25
   6  -6 -14    6.04    3.23
   6  -6 -13  224.00   12.10
   6  -6 -13  220.47   12.22
   6  -6 -13  220.94   14.17
   6  -6 -12   60.02    6.09
   6  -6 -12   49.23    5.65
   6  -6 -12   53.73    7.22
   6  -6 -11   47.40    5.67
   6  -6 -11   40.97    5.14
   6  -6 -11   47.96    7.03
   6  -6 -11   58.11    7.43
   6  -6 -10   60.91    6.39
   6   6 -10   62.36    6.69
   6  -6 -10   70.20    8.22
   6  -6 -10   72.47    8.37
   6  -6  -9  227.77   12.69
   6   6  -9  223.30   12.89
   6  -6  -9  231.15   14.75
   6  -6  -9  203.39   14.10
   6  -6  -8   45.50    5.53
   6   6  -8   50.07    6.06
   6  -6  -8   40.58    6.28
   6  -6  -8   49.27    6.95
   6  -6  -7    8.86    2.74
   6   6  -7   16.75    3.92
   6  -6  -7   12.39    4.36
   6  -6  -7   18.65    4.67
   6   6  -6   13.09    3.78
   6   6  -6   12.51    3.61
   6  -6  -6    5.76    3.49
   6  -6  -6    6.29    3.50
   6  -6  -6   11.28    2.94
   6  -6  -6    9.81    3.41
   6   6  -5  259.14   14.16
   6   6  -5  267.03   14.28
   6  -6  -5  236.85   14.80
   6  -6  -5  248.54   14.60
   6  -6  -5  268.95   13.15
   6  -6  -5  251.43   14.67
   6   6  -4  118.75    9.11
   6  -6  -4  113.02    9.81
   6  -6  -4   98.65    9.05
   6  -6  -4  104.79    8.46
   6  -6  -4  110.05    8.97
   6   6  -3  219.17   12.64
   6  -6  -3  230.74   13.60
   6  -6  -3  195.94   11.90
   6   6  -2  429.59   18.72
   6  -6  -2  434.92   19.70
   6  -6  -2  428.07   18.59
   6   6  -1  258.82   14.06
   6  -6  -1  281.54   15.22
   6  -6  -1  293.63   14.57
   6  -6   0  356.69   17.38
   6  -6   0  351.22   16.48
   6  -6   1  782.41   28.91
   6  -6   1  820.07   28.25
   6  -6   2   88.88    8.26
   6  -6   2   96.05    8.05
   6  -6   3  503.59   21.67
   6  -6   3  525.40   21.09
   6  -6   4  146.01   10.62
   6  -6   4  131.26    9.56
   6  -6   5  598.19   24.14
   6  -6   5  634.70   23.71
   6  -6   6  110.73    9.24
   6  -6   7  333.56   16.50
   6  -6   8  211.80   12.36
   6  -6   8  220.72   12.84
   6   6   9  169.32   10.99
   6  -6   9  192.53   11.70
   6  -6   9  171.24   10.87
   6   6  10   34.12    4.85
   6  -6  10   24.58    4.10
   6   6  11  106.05    8.22
   6  -6  11   90.52    7.36
   6   6  12    7.02    2.65
   6  -6  12    3.95    1.84
   6   6  13   94.37    7.22
   6  -6  13   82.42    6.31
   6   6  14    1.73    1.77
   6  -8 -12   21.10    3.24
   6  -8 -11   25.24    3.85
   6  -8 -10  285.23   13.51
   6  -8 -10  273.09   11.71
   6  -8  -9    0.89    2.33
   6  -8  -9   -0.44    1.68
   6  -8  -9    1.90    1.51
   6  -8  -8  259.29   13.43
   6  -8  -8  241.74   13.27
   6  -8  -8  276.68   11.94
   6  -8  -7   50.16    5.88
   6  -8  -7   47.38    5.98
   6  -8  -6   15.51    3.84
   6  -8  -6   14.92    3.62
   6   8  -5   77.29    6.55
   6  -8  -5   90.33    7.94
   6  -8  -5   73.02    7.55
   6   8  -4  297.88   14.15
   6  -8  -4  313.39   15.68
   6  -8  -4  346.00   16.73
   6   8  -3   73.94    6.67
   6  -8  -3   79.18    7.44
   6  -8  -3   65.49    7.23
   6   8  -2   87.56    7.32
   6  -8  -2   87.66    8.21
   6  -8  -2   96.69    8.22
   6   8  -1    0.88    2.21
   6  -8  -1    1.62    2.57
   6   8   0  469.66   18.83
   6  -8   0  447.79   19.24
   6  -8   0  505.12   20.76
   6  -8   0  443.56   18.32
   6   8   1   27.97    4.37
   6  -8   1   28.09    4.62
   6  -8   1   34.84    5.28
   6  -8   1   24.00    3.98
   6   8   2   86.78    7.20
   6  -8   2   76.47    7.16
   6  -8   2   80.07    6.92
   6   8   3   56.91    5.86
   6  -8   3   54.05    5.90
   6  -8   3   52.07    5.53
   6   8   4   18.52    3.58
   6  -8   4   20.85    3.81
   6  -8   4   22.83    3.67
   6   8   5  162.25    9.46
   6  -8   5  155.74    9.25
   6  -8   5  143.49    8.84
   6  -8   6  132.59    8.07
   6   8   6  117.70    7.80
   6  -8   7   38.59    4.17
   6   8   7   45.88    4.63
   6  -8   8  195.72    9.08
   6   8   8  173.26    8.94
   6  -8   9   -0.24    0.94
   6   8   9    0.78    1.30
   6  -8  10   94.98    5.15
   6   8  10   99.04    5.61
   7   1 -24   19.97    2.49
   7  -1 -24   20.46    2.56
   7  -1 -23   20.50    2.91
   7   1 -23   21.95    3.23
   7  -1 -23   21.45    3.06
   7  -1 -22   20.01    3.31
   7  -1 -22   20.40    3.38
   7   1 -22   17.70    3.34
   7  -1 -21   83.07    6.91
   7   1 -21   86.94    7.44
   7  -1 -21   99.46    7.69
   7  -1 -20   45.90    5.27
   7   1 -20   48.42    5.89
   7   1 -19  479.93   19.39
   7   1 -19  526.90   21.64
   7  -1 -19  509.50   21.34
   7  -1 -19  472.17   19.76
   7  -1 -18   46.43    5.63
   7   1 -18   48.37    5.59
   7  -1 -18   53.74    6.35
   7   1 -18   45.97    6.11
   7  -1 -17  555.41   22.36
   7  -1 -17  525.33   21.12
   7   1 -17  513.25   21.84
   7   1 -16   21.67    4.13
   7  -1 -16   16.53    3.56
   7  -1 -16   19.21    3.52
   7  -1 -16   14.98    3.30
   7   1 -16   18.45    4.11
   7  -1 -15    3.64    1.79
   7   1 -15    4.65    2.49
   7  -1 -15    7.49    2.26
   7   1 -15    3.46    2.48
   7  -1 -15    5.76    2.36
   7  -1 -14   11.68    2.56
   7   1 -14    7.38    2.33
   7  -1 -14    9.64    2.62
   7  -1 -14   11.41    2.70
   7   1 -14   11.98    2.99
   7  -1 -14   15.63    2.86
   7   1 -14    9.84    2.47
   7   1 -13    7.20    2.46
   7  -1 -13    9.02    2.23
   7   1 -13    6.59    2.25
   7  -1 -13    5.92    2.07
   7   1 -13    7.82    2.51
   7   1 -13    5.08    1.78
   7   1 -12   18.27    3.26
   7  -1 -12   17.94    2.74
   7   1 -12   15.18    2.77
   7   1 -11  132.51    7.98
   7  -1 -11  120.01    6.89
   7   1 -11  106.92    6.98
   7   1 -10  126.99    7.38
   7  -1 -10  109.78    6.39
   7   1 -10  116.70    6.86
   7  -1  -9 3061.05   72.35
   7   1  -9 3018.05   72.91
   7  -1  -8   61.84    3.97
   7  -1  -8   61.86    4.22
   7   1  -8   61.82    4.33
   7  -1  -7 3197.67   73.50
   7   1  -7 3082.11   74.41
   7  -1  -7 3116.22   73.86
   7   1  -7 3272.72   74.55
   7  -1  -6  271.68    9.03
   7   1  -6  264.71    9.64
   7  -1  -6  261.99    9.27
   7   1  -6  259.43    9.45
   7  -1  -6  271.23    8.90
   7  -1  -5  856.87   21.89
   7   1  -5  846.46   22.61
   7  -1  -5  804.53   23.00
   7   1  -5  887.67   22.61
   7  -1  -5  847.60   22.02
   7   1  -5  825.97   21.67
   7  -1  -5  862.71   22.31
   7   1  -4  990.01   25.68
   7   1  -4  969.72   24.95
   7  -1  -4 1001.90   24.89
   7   1  -4  997.15   25.46
   7  -1  -4  922.01   25.79
   7   1  -4 1000.85   25.41
   7  -1  -4  984.58   25.27
   7  -1  -4 1024.33   25.69
   7  -1  -4 1006.89   25.17
   7   1  -4  997.35   24.85
   7  -1  -3   62.98    3.44
   7   1  -3   59.37    3.79
   7   1  -3   56.47    3.40
   7  -1  -3   58.36    3.26
   7  -1  -3   54.52    3.58
   7  -1  -3   55.05    3.49
   7  -1  -3   51.19    3.12
   7  -1  -2  158.89    6.02
   7   1  -2  180.37    7.28
   7  -1  -2  159.08    6.42
   7  -1  -2  157.53    6.18
   7   1  -2  148.42    6.24
   7   1  -2  156.27    6.16
   7  -1  -2  157.48    6.40
   7   1  -1 1918.10   45.28
   7  -1  -1 1917.93   45.40
   7  -1  -1 1930.91   45.68
   7  -1  -1 1924.39   45.62
   7  -1  -1 1860.44   44.97
   7  -1   0    4.30    1.09
   7  -1   0    2.62    0.98
   7  -1   1 1020.89   26.91
   7   1   1  996.21   26.72
   7  -1   1 1007.56   25.41
   7  -1   1 1028.08   25.84
   7  -1   1 1079.03   26.59
   7  -1   2 1525.37   36.68
   7   1   2 1424.90   36.42
   7  -1   2 1392.28   35.32
   7  -1   2 1474.28   35.23
   7  -1   2 1456.02   35.90
   7  -1   3  951.34   24.87
   7   1   3  907.00   24.78
   7  -1   3  916.85   24.12
   7   1   3  905.27   23.55
   7  -1   3  908.44   23.44
   7  -1   3  895.36   23.98
   7  -1   4   95.62    5.27
   7   1   4   93.41    5.36
   7  -1   4   94.16    5.16
   7   1   4   89.34    5.46
   7   1   4   90.30    4.80
   7  -1   4  100.57    4.76
   7  -1   4   92.06    4.84
   7   1   5 1420.03   36.95
   7  -1   5 1424.84   36.82
   7   1   5 1442.15   37.62
   7  -1   6  125.99    6.85
   7   1   6  127.10    7.24
   7   1   6  140.83    6.85
   7  -1   6  124.41    6.19
   7  -1   7 3515.23   85.00
   7   1   7 3654.37   86.16
   7  -1   7 3526.41   83.60
   7  -1   8  121.62    7.40
   7   1   8  134.66    8.09
   7  -1   8  118.80    6.72
   7  -1   9 1441.63   39.89
   7   1   9 1442.80   40.40
   7  -1   9 1394.19   38.09
   7   1  10  246.36   12.72
   7  -1  10  271.77   12.32
   7  -1  10  248.52   12.40
   7   1  10  258.75   12.81
   7  -1  10  246.14   11.27
   7   1  10  260.94   11.79
   7   1  11  488.86   19.84
   7  -1  11  490.01   18.79
   7  -1  11  507.26   19.60
   7   1  11  520.28   20.11
   7  -1  11  489.62   18.03
   7   1  11  465.01   18.04
   7   1  12  402.18   18.00
   7  -1  12  398.41   16.79
   7   1  12  380.74   16.25
   7  -1  12  401.67   17.53
   7   1  12  415.42   17.98
   7  -1  12  414.51   16.39
   7   1  12  376.31   16.14
   7   1  13   11.33    3.16
   7  -1  13    6.74    2.36
   7   1  13    8.62    2.73
   7  -1  13    5.64    2.26
   7   1  13    5.26    2.32
   7  -1  13    9.86    2.53
   7   1  13    6.49    2.17
   7   1  14   24.14    4.57
   7   1  14   34.62    4.70
   7  -1  14   29.83    4.66
   7   1  15    7.95    2.79
   7   1  15   10.48    3.20
   7  -1  16  132.81    9.44
   7   1  16  118.39    9.54
   7   1  16  132.07    9.07
   7  -1  17  106.31    8.24
   7   1  17  100.86    8.51
   7   1  17  103.68    7.82
   7   1  18   15.50    3.46
   7  -1  18   13.75    3.10
   7   1  18   18.10    3.34
   7   1  19  258.21   12.76
   7  -1  19  295.18   12.60
   7  -1  20    4.10    1.63
   7  -1  21   34.95    3.22
   7  -1  21   33.03    3.11
   7   1  21   35.10    3.04
   7   3 -23    5.09    1.44
   7  -3 -22   42.47    4.11
   7   3 -22   56.38    4.81
   7  -3 -22   53.29    4.55
   7   3 -21   30.31    4.04
   7  -3 -21   37.79    4.36
   7  -3 -21   30.29    3.89
   7  -3 -20  108.29    7.94
   7   3 -20  103.49    7.93
   7  -3 -19  344.51   15.95
   7   3 -19  342.71   16.28
   7   3 -18  353.95   17.25
   7  -3 -18  389.53   17.41
   7   3 -17  100.00    8.12
   7  -3 -17   90.20    7.82
   7  -3 -17   88.98    7.87
   7   3 -17  104.37    8.94
   7   3 -16   52.33    6.00
   7  -3 -16   49.94    5.96
   7  -3 -16   46.94    5.63
   7   3 -15   31.86    4.92
   7  -3 -15   31.97    4.63
   7  -3 -15   32.32    4.75
   7  -3 -14  149.09    9.74
   7  -3 -14  118.36    8.63
   7   3 -14  134.98    9.92
   7   3 -14  140.19    9.77
   7  -3 -14  140.57   11.32
   7  -3 -14  151.85    9.84
   7  -3 -14  147.73    9.59
   7   3 -14  151.32   10.71
   7  -3 -14  163.51   10.61
   7  -3 -13  154.24    9.89
   7  -3 -13  155.51    9.62
   7   3 -13  152.17   10.26
   7   3 -13  168.03   10.51
   7  -3 -13  148.22   11.56
   7  -3 -13  170.96   10.15
   7  -3 -13  179.67   10.25
   7  -3 -13  182.92   10.92
   7  -3 -12  465.54   18.38
   7  -3 -12  459.22   17.87
   7   3 -12  447.14   18.81
   7   3 -12  489.06   19.19
   7  -3 -12  430.17   20.15
   7  -3 -12  479.41   18.24
   7  -3 -12  483.60   18.15
   7  -3 -12  471.80   18.78
   7  -3 -11  280.93   13.05
   7  -3 -11  267.62   12.49
   7  -3 -11  282.43   12.55
   7   3 -11  299.05   13.82
   7   3 -11  262.43   13.08
   7  -3 -11  229.72   13.69
   7  -3 -11  278.54   12.45
   7  -3 -11  274.76   12.55
   7  -3 -11  309.63   13.61
   7  -3 -10  214.13   10.27
   7   3 -10  202.63   10.81
   7   3 -10  208.94   11.03
   7  -3 -10  218.82   12.22
   7  -3 -10  200.14   11.88
   7  -3 -10  202.16   10.36
   7  -3 -10  203.90   10.43
   7  -3 -10  211.78   10.63
   7   3  -9 1197.92   34.79
   7   3  -9 1183.51   33.96
   7  -3  -9 1195.75   33.31
   7   3  -9 1159.24   34.33
   7  -3  -9 1252.98   34.23
   7   3  -8  502.43   17.84
   7   3  -8  473.77   16.82
   7  -3  -8  487.97   16.53
   7   3  -8  486.72   17.56
   7  -3  -8  499.63   17.10
   7   3  -7  696.13   22.31
   7  -3  -7  734.12   21.44
   7   3  -7  696.47   21.55
   7  -3  -7  721.54   22.54
   7   3  -7  704.60   22.39
   7  -3  -7  724.84   21.87
   7   3  -6  221.09    9.97
   7  -3  -6  243.08    9.50
   7  -3  -6  221.83   10.23
   7   3  -6  231.42   10.24
   7  -3  -6  225.17    9.63
   7   3  -5   43.07    3.97
   7  -3  -5   39.85    3.49
   7  -3  -5   44.19    4.14
   7  -3  -5   46.80    4.24
   7  -3  -5   44.26    3.49
   7   3  -5   51.86    4.29
   7  -3  -4  855.68   24.46
   7  -3  -4  800.90   24.29
   7  -3  -4  832.84   22.80
   7  -3  -4  874.42   24.40
   7  -3  -3  243.70   10.27
   7  -3  -3  257.09   10.21
   7  -3  -3  256.86   10.34
   7  -3  -2 1369.22   36.09
   7  -3  -2 1343.81   35.71
   7  -3  -2 1410.72   36.35
   7  -3  -1   13.75    2.18
   7  -3  -1   12.84    2.05
   7  -3  -1    8.05    1.82
   7  -3   0 1588.86   40.07
   7  -3   0 1519.20   39.49
   7  -3   1 1121.76   29.75
   7  -3   1 1047.65   29.05
   7  -3   2  160.32    7.74
   7  -3   2  152.77    7.33
   7  -3   3  218.97    9.54
   7   3   4  620.93   20.01
   7  -3   4  654.09   20.05
   7   3   5   14.83    2.63
   7  -3   5   16.50    2.63
   7   3   6  148.25    8.46
   7  -3   6  164.58    8.47
   7   3   7   27.24    3.82
   7  -3   7   29.74    3.60
   7  -3   7   30.28    3.92
   7   3   8  289.58   13.37
   7  -3   8  257.90   11.89
   7  -3   8  283.69   13.30
   7   3   9 1687.48   46.99
   7  -3   9 1613.63   45.30
   7  -3   9 1592.39   43.81
   7  -3   9 1557.27   44.40
   7   3  10  906.12   30.59
   7  -3  10  893.01   29.23
   7  -3  10  833.61   28.24
   7   3  11   65.15    6.91
   7  -3  11   54.68    5.88
   7   3  12   93.32    8.46
   7  -3  12   95.48    7.96
   7  -3  12   88.76    7.66
   7  -3  13  115.21    8.77
   7  -3  14  614.35   23.37
   7   3  15   10.92    3.10
   7  -3  15   12.65    3.18
   7  -3  15   12.62    3.28
   7   3  16  124.34    8.90
   7  -3  16  126.40    8.70
   7  -3  16  123.53    8.65
   7   3  17  128.88    8.68
   7  -3  17  146.97    9.02
   7  -3  17  159.06    9.21
   7   3  18   89.12    6.61
   7  -3  18   99.11    6.71
   7  -3  18   94.98    6.58
   7   3  19  152.09    7.86
   7   3  19  152.65    7.90
   7  -3  19  163.24    8.04
   7  -3  19  156.83    7.91
   7   3  20   52.77    3.82
   7  -3  20   64.10    4.14
   7  -5 -20  134.28    6.89
   7   5 -20  114.64    6.68
   7  -5 -19    1.24    1.36
   7   5 -19    3.26    1.94
   7  -5 -18   65.07    5.81
   7   5 -18   67.80    6.02
   7  -5 -17    3.74    2.17
   7   5 -17    1.78    2.23
   7  -5 -16  146.35    9.67
   7  -5 -15   15.47    4.27
   7  -5 -15   19.08    3.76
   7  -5 -14  201.49   14.05
   7  -5 -14  189.15   11.32
   7  -5 -14  201.24   11.86
   7   5 -13  198.77   11.91
   7  -5 -13  198.68   11.72
   7  -5 -13  203.13   11.88
   7  -5 -13  173.29   13.08
   7  -5 -12    9.63    4.11
   7   5 -12   16.40    3.85
   7  -5 -12   16.55    3.76
   7  -5 -12   16.05    3.58
   7   5 -11  142.17    9.98
   7  -5 -11  115.37   10.43
   7  -5 -11  119.91   10.73
   7  -5 -11  137.60    9.61
   7  -5 -11  134.87    9.35
   7   5 -10  242.87   13.84
   7   5 -10  256.26   13.80
   7  -5 -10  230.73   14.47
   7  -5 -10  222.66   14.58
   7  -5 -10  238.05   12.53
   7  -5 -10  218.50   12.46
   7   5  -9  109.84    8.72
   7   5  -9  121.77    9.46
   7  -5  -9  118.82    9.86
   7  -5  -9  115.69   10.11
   7  -5  -9  106.00    8.15
   7  -5  -9  101.99    8.06
   7  -5  -9  110.66    8.11
   7   5  -8  683.25   24.79
   7   5  -8  668.65   24.73
   7  -5  -8  615.41   25.29
   7  -5  -8  641.35   25.83
   7  -5  -8  674.12   23.91
   7  -5  -8  661.26   23.56
   7   5  -7    0.96    2.11
   7   5  -7    1.90    2.27
   7  -5  -7    1.14    2.28
   7  -5  -7    2.59    2.82
   7  -5  -7   -0.55    2.12
   7  -5  -7    1.31    1.23
   7  -5  -7    0.42    1.42
   7  -5  -6  351.16   16.63
   7   5  -6  322.21   15.61
   7   5  -6  373.74   16.34
   7  -5  -6  352.27   17.23
   7  -5  -6  337.46   16.49
   7  -5  -6  367.77   15.81
   7  -5  -6  379.05   15.68
   7   5  -5  208.82   11.58
   7   5  -5  216.53   11.59
   7  -5  -5  170.31   11.45
   7  -5  -5  189.87   11.62
   7  -5  -5  193.42   10.73
   7  -5  -5  188.42   10.97
   7  -5  -5  222.58   11.16
   7   5  -4  434.70   17.86
   7  -5  -4  412.46   18.13
   7  -5  -4  419.88   17.46
   7   5  -3  292.04   13.91
   7  -5  -3  295.07   14.59
   7  -5  -3  286.49   13.73
   7   5  -2  469.37   18.64
   7  -5  -2  463.73   18.46
   7  -5  -2  479.06   19.52
   7  -5  -1    1.89    1.96
   7  -5  -1    2.05    1.81
   7  -5  -1    0.81    1.56
   7  -5   0  505.49   20.49
   7  -5   0  504.09   19.42
   7  -5   0  529.10   19.50
   7  -5   1    9.90    2.79
   7  -5   1    5.29    2.05
   7  -5   2  589.90   22.26
   7  -5   2  595.39   21.89
   7  -5   2  590.13   21.56
   7  -5   2  597.87   21.65
   7   5   3   61.54    6.29
   7  -5   3   67.22    6.47
   7  -5   3   66.44    6.34
   7  -5   3   65.93    6.52
   7  -5   3   60.51    5.94
   7   5   4   97.22    7.82
   7  -5   4   90.90    7.65
   7  -5   4   93.57    7.61
   7  -5   4   79.30    7.16
   7   5   4   88.79    7.54
   7  -5   4   86.38    7.24
   7   5   5  125.86    9.24
   7  -5   5  123.36    9.16
   7  -5   5  124.88    9.20
   7  -5   5  141.21    9.52
   7   5   5  137.62    9.56
   7  -5   5  140.30    9.26
   7   5   6  802.99   27.82
   7  -5   6  752.36   27.22
   7  -5   6  782.64   27.46
   7   5   6  760.76   27.34
   7  -5   6  798.42   27.11
   7   5   7   56.43    6.46
   7  -5   7   55.04    6.23
   7  -5   7   59.31    6.37
   7  -5   7   67.21    6.53
   7   5   7   52.73    6.17
   7   5   8  673.55   25.53
   7  -5   8  702.55   25.22
   7  -5   8  648.46   24.84
   7   5   9    2.17    2.24
   7  -5   9    3.09    2.27
   7  -5   9    0.98    2.03
   7   5  10  459.84   20.08
   7  -5  10  449.45   19.41
   7   5  11   21.46    4.31
   7  -5  11   22.25    4.09
   7   5  12  517.11   21.52
   7  -5  12  557.94   21.40
   7   5  13   82.23    7.45
   7  -5  13   83.88    7.15
   7   5  14   83.51    7.24
   7  -5  14   89.80    6.95
   7   5  15  119.33    8.11
   7  -5  15  101.72    7.05
   7   5  16    9.21    2.39
   7  -5  16    6.30    1.84
   7   5  17   74.07    5.25
   7  -5  17   72.55    4.81
   7   7 -16   37.12    3.43
   7  -7 -15  155.51    7.70
   7  -7 -14    7.70    2.75
   7  -7 -14   10.49    2.15
   7  -7 -13  180.21   11.13
   7  -7 -13  169.48    9.47
   7  -7 -12   41.65    5.74
   7  -7 -12   33.76    4.30
   7  -7 -11  135.17   10.30
   7  -7 -11  126.39    8.54
   7  -7 -10  101.71    8.97
   7  -7 -10  108.77    9.43
   7  -7 -10  105.09    7.87
   7   7  -9    1.81    2.06
   7  -7  -9    4.88    3.45
   7  -7  -9    3.51    2.50
   7  -7  -9    1.32    1.63
   7   7  -8    4.79    2.45
   7  -7  -8    4.37    3.06
   7  -7  -8    1.79    2.47
   7  -7  -8    2.67    1.90
   7   7  -7   10.45    3.15
   7  -7  -7    3.79    3.88
   7  -7  -7    3.01    2.57
   7  -7  -7    8.40    2.63
   7   7  -6  113.93    9.10
   7  -7  -6  104.94    9.37
   7  -7  -6  104.96    9.73
   7   7  -5  237.46   13.42
   7  -7  -5  250.13   14.67
   7  -7  -5  241.19   14.85
   7   7  -4    6.32    2.93
   7  -7  -4   12.02    4.00
   7  -7  -4    7.28    3.73
   7   7  -3  588.50   23.30
   7  -7  -3  612.18   25.08
   7  -7  -3  563.88   24.16
   7   7  -2  163.97   10.99
   7  -7  -2  164.60   12.05
   7  -7  -2  161.67   11.65
   7  -7  -2  131.56    9.91
   7   7  -1   33.76    5.13
   7  -7  -1   33.48    5.70
   7  -7  -1   42.30    5.46
   7   7   0  208.32   12.59
   7  -7   0  206.12   13.21
   7  -7   0  191.46   11.90
   7   7   1  194.59   12.06
   7  -7   1  189.01   12.55
   7  -7   1  206.38   12.23
   7   7   2  175.76   11.13
   7  -7   2  174.49   11.92
   7  -7   2  153.99   10.57
   7   7   3  237.38   13.32
   7  -7   3  247.92   14.15
   7  -7   3  242.28   13.40
   7   7   4  154.02   10.39
   7  -7   4  142.18    9.95
   7  -7   4  167.86   11.16
   7  -7   5  174.89   10.83
   7  -7   5  182.11   11.59
   7  -7   6   78.55    6.99
   7  -7   6   62.06    6.62
   7  -7   7   56.86    5.81
   7  -7   7   53.98    6.02
   7  -7   8  276.29   12.82
   7  -7   8  245.31   12.72
   7  -7   9    3.16    1.72
   7  -7  13  184.01    8.13
   7  -9  -6   22.49    2.94
   7  -9  -5  238.10   10.52
   7  -9  -4   19.02    2.84
   7   9  -3   67.24    4.74
   7  -9  -3   83.56    5.85
   7   9  -2    3.53    1.49
   7  -9  -2    4.79    1.75
   7   9  -1   87.55    5.66
   7  -9  -1  125.01    7.17
   7   9   0   10.33    2.09
   7  -9   0   16.89    2.78
   7  -9   0   13.28    2.43
   7   9   1   12.74    2.24
   7  -9   1   17.69    2.64
   7  -9   1   17.49    2.67
   7   9   2    5.67    1.63
   7  -9   2    5.08    1.59
   7   9   3   84.19    5.13
   8   0 -24   96.62    5.68
   8   0 -23   -0.30    1.13
   8   0 -22  228.04   10.77
   8   0 -21   -0.46    1.78
   8   0 -21    0.39    1.51
   8   0 -20   14.20    3.26
   8   0 -20   15.82    3.59
   8   0 -20   15.07    3.26
   8   0 -19    0.97    1.73
   8   0 -19    1.08    1.91
   8   0 -19   -0.48    1.90
   8   0 -18    7.45    2.55
   8   0 -18    7.09    2.86
   8   0 -18    5.40    2.35
   8   0 -17    0.49    1.81
   8   0 -17   -1.28    1.77
   8   0 -17   -0.53    1.89
   8   0 -16   12.91    2.92
   8   0 -16    7.12    2.61
   8   0 -15   -0.40    1.12
   8   0 -15    1.42    1.68
   8   0 -14  617.70   22.76
   8   0 -14  641.09   21.94
   8   0 -14  668.07   23.77
   8   0 -13   -0.35    1.11
   8   0 -13    1.95    1.67
   8   0 -13   -0.79    1.69
   8   0 -13    0.41    1.38
   8   0 -13    1.10    1.51
   8   0 -12 2937.33   71.41
   8   0 -12 2741.14   70.08
   8   0 -11   -0.32    1.36
   8   0 -11    0.60    1.20
   8   0 -10 1596.04   41.08
   8   0 -10 1536.03   40.67
   8   0 -10 1537.87   39.76
   8   0  -9    0.72    0.96
   8   0  -9    0.97    1.07
   8   0  -9    1.67    0.95
   8   0  -8  588.95   17.50
   8   0  -8  619.31   17.91
   8   0  -8  578.41   17.90
   8   0  -7    0.51    0.77
   8   0  -7    0.87    0.72
   8   0  -7    0.20    0.86
   8   0  -7   -0.16    0.54
   8   0  -6 1807.65   43.62
   8   0  -6 1782.01   44.00
   8   0  -6 1820.86   43.17
   8   0  -5    1.01    0.67
   8   0  -5    0.16    0.76
   8   0  -5    0.60    0.68
   8   0  -5    1.43    0.62
   8   0  -4 4131.14   93.72
   8   0  -4 4205.04   94.01
   8   0  -4 4011.69   93.77
   8   0  -3    1.01    0.65
   8   0  -3    0.60    0.78
   8   0  -2  437.43   13.17
   8   0  -2  474.04   13.87
   8   0  -2  455.73   13.55
   8   0  -2  473.40   14.15
   8   0  -1    1.23    0.88
   8   0  -1    1.24    0.91
   8   0  -1   -0.17    0.60
   8   0  -1    1.14    0.72
   8   0   0   99.39    5.53
   8   0   0   96.09    5.16
   8   0   0   93.67    4.23
   8   0   0   91.92    4.97
   8   0   1    4.04    1.34
   8   0   1    0.60    0.88
   8   0   1    2.85    0.96
   8   0   1    2.00    0.89
   8   0   2 2195.17   53.33
   8   0   2 2159.97   52.76
   8   0   2 2130.40   51.81
   8   0   2 2172.48   52.17
   8   0   3    0.25    0.89
   8   0   3   -0.20    0.92
   8   0   3   -0.20    0.79
   8   0   4 6508.96  145.20
   8   0   4 6143.22  144.46
   8   0   4 6421.09  144.08
   8   0   4 6230.39  143.34
   8   0   5    2.23    1.26
   8   0   5    2.72    1.40
   8   0   5    0.25    1.15
   8   0   5    0.43    0.79
   8   0   6 3112.35   76.40
   8   0   6 3185.27   76.23
   8   0   7    2.57    1.29
   8   0   7    0.95    1.27
   8   0   8 3704.26   91.06
   8   0   8 3824.98   91.47
   8   0   9    0.39    1.52
   8   0  10  210.99   11.38
   8   0  10  211.04   11.64
   8   0  11    1.83    1.90
   8   0  11    0.47    1.42
   8   0  11   -1.55    1.75
   8   0  12  152.74   10.25
   8   0  12  151.01    9.57
   8   0  13    0.52    1.76
   8   0  13    1.32    2.10
   8   0  13    1.08    1.73
   8   0  14  369.95   17.44
   8   0  14  355.41   16.03
   8   0  15   -0.54    1.99
   8   0  15    2.27    2.00
   8   0  16  218.68   12.66
   8   0  16  203.57   11.41
   8   0  17   -0.48    1.62
   8   0  18   14.85    3.06
   8   0  19    1.77    1.47
   8   0  20    4.36    1.47
   8   2 -23   27.94    3.31
   8  -2 -23   18.86    2.68
   8  -2 -23   21.51    2.83
   8  -2 -22  113.60    7.33
   8   2 -22  113.60    7.49
   8  -2 -22  100.11    6.94
   8  -2 -21   27.09    3.98
   8   2 -21   25.57    3.97
   8  -2 -21   26.55    3.88
   8   2 -20  136.74    9.49
   8  -2 -20  137.54    9.32
   8  -2 -19   78.30    7.19
   8   2 -19   72.28    7.17
   8  -2 -19   73.03    6.90
   8  -2 -18   25.73    4.33
   8  -2 -18   22.92    4.04
   8   2 -18   28.23    4.88
   8  -2 -17   37.85    5.19
   8   2 -17   35.48    5.07
   8   2 -17   49.16    6.20
   8  -2 -17   30.48    4.67
   8   2 -16   14.80    3.67
   8   2 -16   11.20    3.19
   8  -2 -16   20.89    3.83
   8  -2 -15  464.07   19.13
   8   2 -15  488.31   20.03
   8   2 -15  429.99   19.32
   8  -2 -15  464.74   18.76
   8   2 -15  443.55   19.43
   8   2 -15  472.26   20.05
   8  -2 -15  489.47   19.57
   8   2 -15  523.06   21.35
   8  -2 -15  527.51   20.86
   8  -2 -14  825.29   27.71
   8   2 -14  786.15   27.99
   8  -2 -14  797.57   27.01
   8   2 -14  784.86   28.08
   8   2 -14  861.15   28.68
   8  -2 -14  864.10   27.63
   8  -2 -14  885.99   28.59
   8  -2 -14  857.27   27.93
   8   2 -14  895.83   29.75
   8  -2 -13  346.34   15.13
   8  -2 -13  361.95   14.98
   8   2 -13  314.67   15.02
   8   2 -13  344.91   15.56
   8  -2 -13  316.70   16.86
   8  -2 -13  355.63   15.28
   8  -2 -13  354.21   15.08
   8  -2 -13  337.95   14.61
   8   2 -13  360.02   16.14
   8  -2 -12 1133.74   33.14
   8   2 -12 1149.09   34.47
   8   2 -12 1199.04   34.97
   8  -2 -12 1071.92   36.18
   8  -2 -12 1150.08   33.66
   8  -2 -12 1159.82   33.57
   8  -2 -12 1154.09   33.35
   8  -2 -12 1115.01   33.69
   8  -2 -11  170.27    9.41
   8  -2 -11  174.93    9.12
   8   2 -11  171.76    9.61
   8   2 -10  241.58   11.28
   8  -2 -10  253.33   10.91
   8   2 -10  243.33   11.36
   8  -2  -9  404.40   14.58
   8   2  -9  406.57   15.13
   8  -2  -9  414.71   14.72
   8   2  -9  423.09   15.37
   8  -2  -8  127.33    6.67
   8   2  -8  122.72    7.00
   8  -2  -8  122.19    6.65
   8   2  -8  131.92    7.27
   8  -2  -7  828.96   22.70
   8   2  -7  812.05   23.43
   8  -2  -7  827.94   23.05
   8   2  -7  812.75   23.71
   8  -2  -7  757.27   22.35
   8  -2  -6  224.93    8.92
   8   2  -6  219.10    9.13
   8  -2  -6  227.20    9.90
   8   2  -6  237.88    9.62
   8  -2  -6  214.35    8.87
   8  -2  -5  155.31    7.35
   8  -2  -5  153.79    6.73
   8   2  -5  150.26    6.95
   8  -2  -5  141.64    7.33
   8   2  -5  155.53    7.23
   8  -2  -5  134.97    6.69
   8  -2  -4  917.74   25.11
   8  -2  -4  935.97   24.11
   8   2  -4  907.76   24.30
   8  -2  -4  881.77   25.21
   8  -2  -4  852.96   24.43
   8  -2  -3  273.64   10.54
   8  -2  -3  278.75    9.56
   8   2  -3  280.15    9.78
   8  -2  -3  277.74   10.48
   8  -2  -3  257.14    9.97
   8  -2  -2 2894.63   69.97
   8  -2  -2 2966.46   69.94
   8   2  -2 2979.65   68.90
   8  -2  -2 2916.54   69.58
   8  -2  -2 2960.80   68.50
   8  -2  -1  951.16   25.14
   8   2  -1  929.55   24.58
   8  -2  -1  937.82   25.40
   8  -2  -1  915.84   25.30
   8  -2   0  405.18   13.45
   8  -2   0  411.04   13.34
   8  -2   0  399.79   13.33
   8  -2   1  330.04   11.42
   8  -2   1  326.81   11.51
   8  -2   2 1448.47   37.24
   8  -2   2 1489.85   37.46
   8  -2   3  974.06   26.07
   8  -2   3  941.50   26.03
   8  -2   4 3491.74   81.96
   8  -2   5  302.36   11.74
   8   2   5  305.89   11.77
   8  -2   5  328.15   11.72
   8  -2   6 2350.43   59.43
   8   2   6 2443.91   59.64
   8  -2   6 2393.19   58.69
   8  -2   7  314.83   13.04
   8  -2   8  191.50    9.96
   8   2   8  184.38   10.66
   8  -2   9  125.27    8.29
   8   2   9  134.62    9.18
   8  -2  10   33.26    4.43
   8   2  10   31.21    4.76
   8   2  11   14.81    3.54
   8  -2  11    9.81    2.70
   8   2  11   12.56    2.88
   8   2  12  251.94   14.11
   8  -2  12  225.30   12.83
   8   2  13  761.14   28.47
   8   2  14  719.14   27.44
   8   2  15   59.46    6.79
   8  -2  15   53.38    5.95
   8   2  16  265.74   14.32
   8  -2  16  243.07   12.80
   8  -2  17   90.93    7.08
   8  -2  18    1.72    1.43
   8  -2  18    8.26    2.30
   8  -2  19   49.04    4.43
   8  -2  19   46.91    4.31
   8   2  20    1.76    1.20
   8  -2  20    2.54    1.30
   8  -2  20    2.04    1.13
   8  -4 -21   39.80    3.74
   8   4 -21   35.88    3.77
   8  -4 -20    0.31    1.11
   8  -4 -20    0.32    1.27
   8   4 -20    1.41    1.60
   8  -4 -19   23.37    3.66
   8   4 -19   28.65    4.27
   8  -4 -18   34.65    4.73
   8  -4 -18   48.24    5.42
   8   4 -18   40.19    5.29
   8   4 -17  122.77    8.83
   8  -4 -17  138.22    9.50
   8   4 -17  123.03    9.31
   8  -4 -17  126.76    9.11
   8  -4 -16    1.47    1.57
   8   4 -16    0.49    2.08
   8  -4 -16   -0.49    1.97
   8   4 -15  235.96   13.05
   8  -4 -15  225.55   15.10
   8  -4 -15  219.72   12.51
   8  -4 -15  221.22   12.67
   8   4 -14   49.00    5.98
   8  -4 -14   52.55    7.48
   8  -4 -14   45.79    5.53
   8  -4 -14   46.73    5.64
   8  -4 -13  466.81   19.56
   8  -4 -13  506.47   20.45
   8   4 -13  505.40   20.77
   8  -4 -13  487.02   22.87
   8  -4 -13  461.11   19.44
   8  -4 -12   79.85    7.14
   8  -4 -12   97.89    7.78
   8  -4 -12   86.98    7.14
   8   4 -12   87.65    7.86
   8   4 -12   83.23    7.73
   8  -4 -12   90.30    9.00
   8  -4 -12   79.24    6.95
   8  -4 -12  104.52    8.25
   8  -4 -11  889.30   29.41
   8  -4 -11  906.94   29.56
   8  -4 -11  909.33   28.71
   8   4 -11  834.25   29.78
   8   4 -11  979.77   31.06
   8  -4 -11  903.35   32.05
   8  -4 -11  866.30   31.94
   8  -4 -11  861.57   28.64
   8  -4 -11  970.93   30.45
   8  -4 -10   44.77    5.10
   8  -4 -10   50.30    5.36
   8  -4 -10   46.48    4.80
   8   4 -10   41.33    5.16
   8   4 -10   43.35    5.37
   8  -4 -10   56.00    6.79
   8  -4 -10   50.92    5.32
   8  -4 -10   38.68    4.58
   8  -4 -10   44.42    4.98
   8   4  -9  413.36   17.43
   8   4  -9  445.84   17.22
   8   4  -9  422.89   17.84
   8   4  -9  420.38   17.44
   8  -4  -9  403.24   18.70
   8  -4  -9  419.47   17.17
   8  -4  -9  426.66   16.88
   8  -4  -9  421.91   18.42
   8  -4  -9  402.44   16.77
   8   4  -8    5.00    1.99
   8   4  -8    7.17    2.17
   8   4  -8   -0.43    1.52
   8   4  -8    0.41    1.62
   8  -4  -8    2.50    2.00
   8  -4  -8    1.57    1.18
   8  -4  -8    2.30    1.53
   8  -4  -8    1.09    1.29
   8  -4  -8    0.94    2.29
   8  -4  -8    0.44    1.40
   8   4  -7  813.05   26.39
   8   4  -7  817.57   25.86
   8   4  -7  831.30   26.87
   8  -4  -7  773.54   27.48
   8  -4  -7  814.29   26.07
   8  -4  -7  811.49   25.83
   8  -4  -7  789.63   26.78
   8   4  -6  181.64   10.20
   8  -4  -6  167.91    9.40
   8  -4  -6  183.70   10.44
   8  -4  -6  184.44    9.71
   8  -4  -6  188.40   10.94
   8  -4  -5  608.78   21.17
   8  -4  -4  124.02    7.92
   8  -4  -4  132.57    7.83
   8  -4  -3  540.41   19.22
   8  -4  -3  551.60   19.00
   8  -4  -2    3.04    1.61
   8  -4  -2    3.30    1.50
   8  -4  -1   28.49    3.63
   8  -4  -1   33.62    3.93
   8  -4   0  267.63   11.95
   8  -4   0  259.39   11.91
   8  -4   1   75.43    5.87
   8  -4   2   59.99    5.45
   8  -4   2   61.09    5.34
   8   4   3  785.01   25.50
   8  -4   3  768.30   25.40
   8  -4   3  692.70   24.48
   8  -4   3  769.77   25.08
   8  -4   3  779.99   24.58
   8   4   4   59.84    5.84
   8  -4   4   61.34    5.92
   8  -4   4   55.01    5.55
   8  -4   4   55.38    5.45
   8   4   4   60.89    5.58
   8  -4   4   58.42    5.36
   8   4   5  738.38   25.75
   8  -4   5  724.21   25.21
   8  -4   5  750.67   25.67
   8  -4   5  779.57   25.48
   8   4   5  743.13   24.94
   8  -4   5  778.13   25.00
   8   4   6  610.57   23.33
   8  -4   6  633.80   23.14
   8  -4   6  654.03   23.57
   8  -4   6  681.05   23.29
   8   4   6  647.38   22.94
   8  -4   6  679.57   22.85
   8   4   7 1179.57   36.71
   8  -4   7 1214.47   36.58
   8  -4   7 1154.31   36.15
   8  -4   7 1167.45   35.50
   8   4   7 1157.19   35.76
   8  -4   7 1229.18   35.63
   8   4   8   96.99    8.07
   8  -4   8  103.85    8.15
   8  -4   8   87.13    7.58
   8   4   8   80.28    7.30
   8  -4   8  101.29    7.65
   8   4   9  894.29   30.97
   8  -4   9  918.41   30.66
   8  -4   9  904.15   30.54
   8  -4   9  929.16   29.87
   8   4  10   65.47    7.08
   8  -4  10   77.93    7.34
   8  -4  10   66.31    6.73
   8   4  11  500.29   20.90
   8  -4  11  473.26   20.03
   8   4  12   52.99    6.34
   8  -4  12   49.05    5.86
   8   4  13   39.82    5.49
   8   4  13   43.00    5.37
   8  -4  13   39.58    5.22
   8   4  14  177.45   11.12
   8   4  14  173.09   10.63
   8  -4  14  195.25   11.13
   8   4  15  174.31   10.53
   8   4  15  168.15    9.91
   8  -4  15  171.20    9.92
   8   4  16   33.77    4.37
   8   4  16   37.18    4.33
   8  -4  16   34.62    4.17
   8   4  17   90.43    6.41
   8  -4  17   91.98    6.21
   8   4  18   53.06    4.37
   8  -4  18   57.38    4.33
   8  -6 -18   44.94    3.91
   8   6 -18   42.28    3.88
   8  -6 -17   69.70    5.43
   8   6 -17   65.58    5.35
   8  -6 -16  196.99   10.11
   8  -6 -15  148.60   10.57
   8  -6 -15  129.42    8.40
   8  -6 -14   -0.59    2.45
   8  -6 -14    2.53    1.91
   8  -6 -14    1.64    1.45
   8   6 -13  274.58   13.66
   8  -6 -13  277.68   13.83
   8  -6 -13  293.30   13.85
   8  -6 -13  272.27   15.82
   8  -6 -12    1.30    2.60
   8   6 -12    2.38    2.21
   8  -6 -12    5.19    2.42
   8  -6 -12    0.44    1.49
   8   6 -11  170.05   11.00
   8  -6 -11  179.67   12.34
   8  -6 -11  169.90   12.66
   8  -6 -11  160.67   10.54
   8   6 -10   61.27    6.84
   8  -6 -10   82.72    8.46
   8  -6 -10   73.07    8.34
   8  -6 -10   59.59    6.37
   8   6  -9   96.64    8.44
   8  -6  -9   96.92    9.03
   8  -6  -9   83.77    8.89
   8  -6  -9   88.64    7.62
   8   6  -8  234.75   13.48
   8  -6  -8  244.60   14.59
   8  -6  -8  218.97   14.30
   8  -6  -8  229.42   12.74
   8   6  -7    9.67    3.25
   8  -6  -7    5.13    3.69
   8  -6  -7   13.12    3.17
   8  -6  -7    6.39    3.05
   8   6  -6   92.98    8.23
   8  -6  -6   63.84    7.55
   8  -6  -6   75.23    8.32
   8  -6  -6   81.66    7.10
   8   6  -5  878.67   30.02
   8  -6  -5  882.13   31.56
   8   6  -4  181.21   11.54
   8  -6  -4  181.21   12.43
   8  -6  -4  172.07   12.08
   8   6  -3  246.13   13.44
   8  -6  -3  235.59   14.10
   8  -6  -3  198.01   12.96
   8  -6  -3  201.46   12.26
   8   6  -2   59.48    6.62
   8  -6  -2   57.05    6.98
   8  -6  -2   55.57    6.34
   8   6  -1  266.64   14.31
   8  -6  -1  303.23   16.01
   8  -6  -1  284.50   14.71
   8   6   0  686.69   24.91
   8  -6   0  618.86   25.30
   8  -6   0  649.97   24.40
   8   6   1  168.11   10.97
   8  -6   1  189.79   12.39
   8  -6   1  192.15   11.65
   8  -6   2  256.12   14.75
   8  -6   2  284.12   14.41
   8  -6   3  205.65   12.93
   8  -6   3  190.99   11.71
   8  -6   4    4.61    2.96
   8  -6   4    8.85    2.88
   8  -6   5  759.00   28.60
   8  -6   5  791.35   27.45
   8  -6   6    1.12    2.32
   8  -6   6    6.18    2.54
   8  -6   7  330.14   16.56
   8  -6   7  340.03   15.62
   8  -6   8    7.88    3.13
   8   6   9   43.24    5.67
   8  -6   9   38.23    5.39
   8  -6   9   29.60    4.47
   8   6  10  107.30    8.39
   8  -6  10  115.40    8.57
   8  -6  10  105.54    8.01
   8   6  11   57.60    6.05
   8  -6  11   59.75    5.96
   8  -6  11   61.58    5.79
   8  -6  15  140.08    7.10
   8  -8 -12   19.07    2.98
   8  -8 -11    9.65    2.61
   8  -8 -10  272.68   12.77
   8  -8  -9   24.08    4.12
   8   8  -8  210.63   10.31
   8  -8  -8  224.52   12.01
   8   8  -7   61.77    5.57
   8  -8  -7   80.56    7.22
   8   8  -6   62.44    5.81
   8  -8  -6   72.20    6.96
   8   8  -5    0.78    1.72
   8  -8  -5    3.39    2.54
   8   8  -4   32.63    4.45
   8  -8  -4   33.30    4.99
   8  -8  -4   32.65    4.79
   8   8  -3   60.91    6.01
   8  -8  -3   64.71    6.76
   8   8  -2    8.74    2.78
   8  -8  -2   10.71    3.17
   8   8  -1   10.83    3.20
   8  -8  -1   15.82    3.60
   8  -8  -1   19.47    4.26
   8   8   0  300.38   14.03
   8  -8   0  327.87   15.36
   8  -8   0  304.67   14.85
   8   8   1   21.88    3.81
   8  -8   1   19.98    3.79
   8  -8   1   25.69    4.36
   8   8   2  192.99   10.66
   8  -8   2  215.52   11.64
   8  -8   2  185.52   10.94
   8  -8   2  200.00   10.64
   8   8   3   13.61    3.06
   8  -8   3   10.30    2.80
   8  -8   3   15.95    3.45
   8  -8   3   12.88    2.74
   8   8   4   38.37    4.52
   8  -8   4   30.71    4.23
   8  -8   4   37.79    4.59
   8  -8   4   33.36    4.12
   8   8   5   28.43    3.77
   8  -8   5   23.10    3.61
   8  -8   5   21.58    3.18
   8   8   6   38.85    4.25
   8  -8   6   39.55    4.28
   8  -8   6   44.04    4.18
   8  -8   7   18.96    2.64
   8   8   7   18.56    2.86
   8   8   8  101.98    5.94
   8  -8   8  105.17    5.73
   8  -8   8   98.07    6.19
   8  -8   9   14.51    2.20
   9   1 -24   38.23    3.33
   9  -1 -23    1.98    1.28
   9  -1 -23    4.20    1.50
   9  -1 -22    3.90    1.78
   9   1 -22    5.17    2.01
   9  -1 -22    7.79    2.34
   9  -1 -21    2.81    1.71
   9  -1 -21    1.66    1.66
   9   1 -21    2.25    1.65
   9   1 -21    3.91    2.13
   9  -1 -21    5.83    2.13
   9   1 -20    8.18    2.72
   9   1 -20    5.33    2.43
   9  -1 -20    6.78    2.37
   9  -1 -20    6.02    2.38
   9   1 -19  245.67   13.62
   9   1 -19  252.48   13.26
   9  -1 -19  260.31   14.03
   9  -1 -19  266.95   13.70
   9  -1 -19  231.13   13.01
   9  -1 -18  126.51    9.59
   9   1 -18  143.73   10.17
   9  -1 -18  121.03    9.20
   9  -1 -17  900.92   29.30
   9  -1 -17  870.15   30.08
   9  -1 -17  849.52   29.53
   9   1 -17  852.35   30.06
   9   1 -16   14.49    3.51
   9   1 -16   13.65    3.34
   9  -1 -16   12.58    2.93
   9  -1 -16    8.94    2.87
   9  -1 -16   12.12    3.03
   9   1 -16   15.01    3.63
   9   1 -15  476.35   20.35
   9   1 -15  562.21   21.70
   9   1 -15  569.25   21.65
   9  -1 -15  569.64   21.48
   9  -1 -15  551.47   21.09
   9  -1 -15  532.79   20.53
   9   1 -15  561.09   22.00
   9   1 -14    4.88    2.28
   9   1 -14    5.70    2.25
   9  -1 -14    3.83    1.99
   9   1 -14    5.02    2.29
   9  -1 -14    4.03    1.83
   9   1 -14    4.17    2.10
   9   1 -14    6.79    2.27
   9   1 -13    8.21    2.53
   9  -1 -13    9.84    2.29
   9   1 -13    8.28    2.50
   9  -1 -13   10.86    2.57
   9   1 -13   10.13    2.68
   9   1 -13   13.90    3.12
   9  -1 -12   66.17    5.62
   9   1 -12   52.78    5.26
   9  -1 -12   55.51    5.00
   9   1 -12   63.25    5.41
   9   1 -12   58.08    5.59
   9   1 -12   54.91    5.23
   9  -1 -12   61.33    5.38
   9   1 -12   62.33    5.70
   9   1 -11   35.57    3.98
   9   1 -11   15.84    2.80
   9  -1 -11   27.08    3.34
   9   1 -10  133.21    7.79
   9  -1 -10  142.87    7.58
   9   1 -10  144.98    7.80
   9   1  -9 1447.48   39.26
   9  -1  -9 1527.92   38.90
   9   1  -9 1473.47   38.89
   9  -1  -8   15.11    2.23
   9   1  -8   16.25    2.58
   9  -1  -8   15.49    2.36
   9   1  -8   18.26    2.46
   9  -1  -7 3800.45   88.87
   9   1  -7 3827.71   89.93
   9   1  -7 3839.42   89.52
   9  -1  -7 3880.95   89.39
   9  -1  -6  722.93   20.30
   9   1  -6  743.20   21.12
   9   1  -6  733.30   20.77
   9  -1  -6  687.05   20.19
   9  -1  -6  754.28   20.78
   9   1  -6  754.21   20.35
   9  -1  -5 3345.87   76.81
   9   1  -5 3363.08   77.47
   9   1  -5 3459.26   77.32
   9  -1  -5 3219.63   77.03
   9  -1  -5 3406.36   77.19
   9   1  -4  176.88    7.76
   9   1  -4  169.95    7.20
   9  -1  -4  171.27    6.98
   9   1  -4  166.04    7.21
   9  -1  -4  168.14    7.64
   9  -1  -4  167.56    7.30
   9  -1  -4  173.69    7.12
   9  -1  -3 1907.24   46.54
   9   1  -3 1982.06   47.14
   9   1  -3 1869.33   46.67
   9  -1  -3 1920.98   47.27
   9  -1  -3 1865.73   46.86
   9  -1  -3 1934.59   46.80
   9   1  -3 2072.53   48.38
   9   1  -2  408.41   13.20
   9   1  -2  401.75   12.81
   9  -1  -2  388.65   12.85
   9  -1  -2  390.10   12.90
   9  -1  -2  413.38   13.17
   9   1  -2  421.29   14.10
   9   1  -1 3020.17   70.66
   9  -1  -1 2973.79   69.20
   9   1  -1 2904.24   69.07
   9  -1  -1 2952.80   68.43
   9  -1  -1 2774.53   68.79
   9   1   0   10.07    2.00
   9  -1   0    8.33    1.60
   9   1   0    5.31    1.43
   9  -1   0    5.85    1.35
   9  -1   1 3324.59   76.66
   9   1   1 3085.31   75.89
   9  -1   1 3254.73   74.75
   9  -1   1 3214.02   75.71
   9  -1   2  201.53    9.14
   9   1   2  207.29    9.14
   9   1   2  204.82    8.96
   9  -1   2  217.22    8.16
   9  -1   2  230.64    8.99
   9  -1   3  974.36   26.44
   9  -1   3  923.25   26.53
   9   1   3  944.12   26.34
   9  -1   3  888.70   24.93
   9   1   3  882.26   25.62
   9  -1   3  903.67   25.25
   9  -1   4  465.53   15.32
   9  -1   4  443.01   15.85
   9   1   4  428.86   15.27
   9  -1   4  422.39   14.50
   9   1   4  431.00   14.96
   9  -1   4  426.38   14.30
   9  -1   5  132.86    7.79
   9   1   5  123.75    7.21
   9  -1   5  119.04    6.79
   9   1   5  127.54    7.00
   9  -1   6  431.56   16.53
   9  -1   6  453.22   15.90
   9   1   6  442.86   16.39
   9   1   6  413.44   15.10
   9  -1   7  598.49   21.59
   9  -1   7  633.31   20.97
   9   1   7  636.54   21.73
   9  -1   8   75.68    6.47
   9  -1   8   73.66    6.04
   9   1   8   67.20    6.07
   9   1   9 1216.74   36.97
   9  -1   9 1230.48   35.33
   9  -1   9 1189.65   36.80
   9  -1   9 1233.63   36.49
   9   1   9 1281.42   37.38
   9   1  10  323.03   15.45
   9  -1  10  320.99   14.21
   9  -1  10  331.35   15.46
   9  -1  10  325.70   15.06
   9   1  10  315.13   15.23
   9   1  11 1895.57   53.65
   9  -1  11 1844.50   52.85
   9   1  11 1962.70   53.98
   9   1  12  141.24   10.27
   9  -1  12  152.72   10.46
   9   1  13  299.15   15.77
   9   1  14    2.82    2.33
   9   1  15   12.09    3.63
   9   1  16   14.97    3.58
   9   1  16    9.14    2.70
   9  -1  17   29.15    4.03
   9  -1  18   35.32    4.07
   9  -1  19  191.27    8.98
   9  -1  20    0.60    0.93
   9   3 -22   38.35    3.81
   9  -3 -22   38.28    3.81
   9  -3 -21    8.10    2.11
   9   3 -21    7.98    2.26
   9  -3 -21    9.35    2.32
   9   3 -20  158.82    9.71
   9  -3 -20  168.82    9.75
   9  -3 -20  158.41    9.36
   9  -3 -19  114.55    8.27
   9   3 -19   88.06    7.65
   9   3 -18  296.89   14.66
   9  -3 -18  294.39   14.37
   9   3 -18  292.28   14.95
   9  -3 -18  289.57   14.43
   9   3 -17  298.78   15.08
   9  -3 -17  296.88   14.83
   9   3 -17  307.28   15.51
   9  -3 -17  312.76   15.11
   9   3 -16  251.89   13.75
   9  -3 -16  238.35   13.13
   9   3 -16  233.29   13.41
   9  -3 -16  257.63   13.49
   9   3 -15   86.42    7.85
   9  -3 -15   81.78    7.26
   9  -3 -15   82.57    7.25
   9  -3 -15   96.05    7.92
   9   3 -14  445.57   19.64
   9  -3 -14  466.53   18.90
   9   3 -14  464.39   20.12
   9   3 -14  499.50   20.33
   9  -3 -14  492.51   19.35
   9  -3 -14  489.74   19.31
   9  -3 -14  465.65   19.39
   9  -3 -14  444.90   21.61
   9   3 -13    5.80    2.53
   9  -3 -13   10.62    2.69
   9   3 -13    4.02    2.08
   9  -3 -13    1.26    2.42
   9  -3 -13    0.42    1.35
   9  -3 -13    9.25    2.42
   9   3 -13    0.98    2.10
   9  -3 -13    1.38    1.78
   9   3 -12  171.17   10.46
   9  -3 -12  174.54    9.96
   9   3 -12  168.22   10.54
   9   3 -12  177.44   10.70
   9  -3 -12  162.77    9.53
   9  -3 -12  160.17    9.90
   9  -3 -12  162.94    9.95
   9  -3 -12  142.58   10.87
   9  -3 -11   16.75    3.00
   9   3 -11    8.84    2.43
   9  -3 -11   12.92    3.42
   9   3 -11   19.52    3.75
   9  -3 -11   15.94    3.74
   9  -3 -11   12.77    2.82
   9  -3 -11   16.72    3.16
   9   3 -10  338.60   14.74
   9  -3 -10  368.38   14.63
   9   3 -10  352.83   15.36
   9   3 -10  359.23   15.57
   9  -3 -10  358.09   16.68
   9  -3 -10  360.39   15.09
   9  -3 -10  323.97   15.71
   9  -3 -10  369.49   15.22
   9  -3 -10  340.06   14.73
   9   3  -9  478.97   17.85
   9  -3  -9  525.22   17.77
   9   3  -9  477.54   18.33
   9   3  -9  536.17   18.77
   9   3  -9  492.02   18.67
   9  -3  -9  490.69   18.27
   9  -3  -9  486.53   18.11
   9  -3  -9  458.40   19.02
   9  -3  -9  494.18   18.20
   9  -3  -9  461.53   19.23
   9  -3  -8  265.34   11.26
   9   3  -8  256.67   11.53
   9   3  -8  264.88   12.08
   9  -3  -7  894.01   25.28
   9   3  -7  836.17   25.41
   9  -3  -7  827.88   26.54
   9   3  -7  860.51   26.44
   9  -3  -6  641.65   19.49
   9  -3  -6  613.07   21.01
   9   3  -6  622.49   20.58
   9  -3  -5 1124.46   32.06
   9  -3  -5 1122.35   30.01
   9  -3  -5 1175.66   31.76
   9  -3  -4 1426.17   38.91
   9  -3  -4 1389.49   38.11
   9  -3  -4 1432.08   36.81
   9  -3  -4 1494.13   38.83
   9  -3  -3  712.02   22.02
   9  -3  -3  669.57   21.49
   9  -3  -3  722.94   22.13
   9  -3  -2  581.94   19.11
   9  -3  -2  580.72   18.80
   9  -3  -2  585.72   19.25
   9  -3  -1  210.71    9.66
   9  -3  -1  199.50    9.32
   9  -3  -1  230.12   10.23
   9  -3   0  360.07   13.62
   9  -3   0  388.55   14.04
   9  -3   1  645.06   20.20
   9  -3   1  615.79   19.75
   9  -3   2  405.51   14.43
   9  -3   2  355.24   13.57
   9  -3   3  125.95    7.32
   9  -3   4  422.60   15.49
   9  -3   5    9.82    2.25
   9  -3   5    7.25    2.36
   9   3   6  203.71   10.96
   9  -3   6  209.49   10.75
   9  -3   6  201.39   10.63
   9  -3   6  198.13   10.02
   9  -3   6  194.72   10.49
   9   3   7    3.80    1.97
   9  -3   7    3.63    1.88
   9  -3   7    4.53    1.79
   9  -3   7    7.95    2.48
   9   3   8  191.34   11.27
   9  -3   8  218.16   11.61
   9  -3   8  216.00   11.40
   9   3   9 1840.86   53.67
   9  -3   9 2087.29   54.41
   9   3  10  550.16   21.91
   9  -3  10  574.25   21.79
   9   3  11  552.56   22.07
   9  -3  11  564.63   21.87
   9   3  12  338.69   16.51
   9  -3  12  389.73   17.17
   9   3  13  135.43    9.77
   9  -3  13  170.58   10.62
   9   3  14  369.57   16.99
   9  -3  14  411.02   17.40
   9   3  15   28.94    4.42
   9  -3  15   25.44    4.01
   9   3  16   58.14    5.64
   9  -3  16   66.50    5.89
   9   3  17    0.66    1.49
   9   3  17    1.37    1.56
   9  -3  17    1.32    1.36
   9   3  18   38.31    3.89
   9   3  18   38.08    3.80
   9  -3  18   35.66    3.71
   9   3  19   85.02    5.05
   9  -3  19   91.94    5.12
   9  -5 -20  111.25    6.03
   9   5 -20   87.31    5.45
   9  -5 -19    3.86    1.62
   9   5 -19    4.12    1.70
   9  -5 -18  210.43   10.62
   9   5 -18  216.13   10.82
   9   5 -17   56.35    5.48
   9  -5 -17   62.32    5.78
   9   5 -17   60.52    5.82
   9   5 -16  172.81   10.23
   9  -5 -16  189.96   10.95
   9  -5 -15   28.82    5.54
   9   5 -15   24.14    4.10
   9  -5 -15   26.89    4.21
   9   5 -14  162.58   10.67
   9  -5 -14  166.84   12.52
   9  -5 -14  153.99   10.19
   9  -5 -14  168.24   10.57
   9   5 -13  137.87   10.01
   9  -5 -13  145.93   11.78
   9  -5 -13  146.36    9.90
   9  -5 -13  146.48   10.06
   9   5 -12  128.90    9.63
   9  -5 -12  117.53    8.99
   9  -5 -12  123.43    9.01
   9  -5 -12  127.05   10.88
   9  -5 -11    0.66    3.00
   9  -5 -11    6.82    2.33
   9   5 -11    3.19    2.41
   9  -5 -11    3.30    1.88
   9  -5 -11    0.49    1.66
   9   5 -10  360.62   17.30
   9  -5 -10  350.13   18.42
   9  -5 -10  367.20   16.78
   9  -5 -10  376.24   16.90
   9  -5 -10  376.91   16.48
   9   5  -9   69.72    7.16
   9  -5  -9   74.02    8.12
   9  -5  -9   69.29    6.71
   9  -5  -9   79.24    7.05
   9  -5  -9   71.53    7.72
   9   5  -8 1798.61   51.52
   9  -5  -8 1762.61   53.05
   9  -5  -8 1874.32   51.02
   9  -5  -8 1750.57   52.28
   9  -5  -8 1814.84   50.48
   9   5  -7  193.48   11.72
   9  -5  -7  197.45   12.71
   9  -5  -7  194.75   11.30
   9  -5  -7  203.83   11.41
   9   5  -6  443.06   18.81
   9  -5  -6  428.70   19.53
   9  -5  -6  476.79   18.60
   9  -5  -6  450.25   17.92
   9   5  -5   21.58    4.03
   9   5  -5   23.71    3.91
   9  -5  -5   17.88    4.00
   9  -5  -5   14.25    3.67
   9  -5  -5   19.02    3.36
   9  -5  -5   18.86    3.40
   9   5  -4  332.50   14.96
   9   5  -4  339.19   15.55
   9  -5  -4  357.73   16.55
   9  -5  -4  312.16   15.69
   9  -5  -4  327.95   14.82
   9  -5  -4  335.73   15.45
   9  -5  -4  343.48   16.28
   9   5  -3  168.49   10.11
   9   5  -3  191.65   10.91
   9  -5  -3  155.08   10.62
   9  -5  -3  185.33   10.78
   9  -5  -3  182.56   11.13
   9  -5  -3  155.91    9.96
   9   5  -2  238.61   12.28
   9   5  -2  234.63   12.34
   9  -5  -2  224.79   12.91
   9  -5  -2  244.35   12.65
   9  -5  -2  249.41   13.13
   9  -5  -2  246.38   12.58
   9   5  -1   12.94    3.03
   9  -5  -1   19.71    4.01
   9  -5  -1    8.32    2.78
   9  -5  -1   14.24    3.17
   9  -5  -1   11.23    2.86
   9   5   0  676.59   24.03
   9  -5   0  702.02   25.84
   9  -5   0  698.95   24.65
   9  -5   0  682.91   24.19
   9  -5   0  702.92   24.62
   9  -5   1    2.86    2.28
   9  -5   1    2.59    2.42
   9  -5   1    7.33    2.77
   9  -5   1    1.72    2.11
   9  -5   1    4.02    2.02
   9  -5   2  310.00   14.92
   9  -5   2  281.15   14.52
   9  -5   2  318.11   14.53
   9  -5   2  297.66   14.40
   9  -5   3   15.88    3.57
   9  -5   3   11.62    3.29
   9  -5   3   16.67    3.47
   9  -5   3   19.20    3.67
   9  -5   3   13.89    3.13
   9   5   4  400.67   17.90
   9  -5   4  382.52   17.50
   9  -5   4  374.87   17.21
   9  -5   4  386.40   17.31
   9  -5   4  403.57   17.30
   9  -5   4  383.68   16.65
   9   5   5   57.93    6.68
   9  -5   5   61.61    6.44
   9  -5   5   56.42    6.40
   9  -5   5   58.94    6.36
   9  -5   5   57.48    6.08
   9   5   6  132.66    9.77
   9  -5   6  120.67    9.23
   9  -5   6  113.92    8.97
   9  -5   6  134.47    9.57
   9   5   7   16.14    3.83
   9  -5   7   12.90    3.19
   9  -5   7   18.68    3.97
   9  -5   7   22.92    4.22
   9   5   8  551.89   22.27
   9  -5   8  530.04   21.59
   9  -5   8  490.31   20.84
   9   5   9    0.54    2.31
   9  -5   9    1.00    1.86
   9  -5   9    1.53    2.24
   9   5  10  303.34   15.52
   9  -5  10  305.69   14.91
   9  -5  10  290.98   14.81
   9   5  11  338.99   16.16
   9  -5  11  323.68   15.35
   9  -5  11  303.46   14.63
   9   5  12  190.80   11.40
   9  -5  12  178.42   10.63
   9   5  13    9.59    2.84
   9  -5  13    8.72    2.48
   9   5  14  144.10    8.88
   9  -5  14  137.04    8.25
   9  -5  15  122.66    7.47
   9   5  15  125.87    7.64
   9  -5  15  119.69    7.11
   9   5  16   20.61    2.90
   9  -5  16   14.04    2.24
   9  -7 -15   57.35    4.36
   9   7 -15   47.29    3.99
   9  -7 -14    2.01    2.10
   9  -7 -13  228.07   12.47
   9   7 -12   65.25    5.70
   9  -7 -12   80.93    7.45
   9   7 -11  210.73   11.10
   9  -7 -11  218.75   12.91
   9   7 -10  133.52    8.92
   9  -7 -10  136.97   10.29
   9  -7 -10  145.41    9.12
   9   7  -9   36.40    4.94
   9  -7  -9   39.39    5.78
   9  -7  -9   36.87    4.59
   9   7  -8   71.22    6.93
   9  -7  -8   80.50    8.21
   9  -7  -8   82.86    6.82
   9   7  -7    9.30    3.23
   9  -7  -7    7.68    3.40
   9  -7  -7   10.51    2.92
   9  -7  -7    6.92    3.22
   9   7  -6  550.16   22.01
   9  -7  -6  509.23   22.67
   9  -7  -6  580.73   23.07
   9   7  -5  152.76   10.56
   9  -7  -5  157.27   11.36
   9   7  -4   75.99    7.41
   9  -7  -4   67.71    7.66
   9  -7  -4   74.66    7.93
   9   7  -3  671.22   24.57
   9  -7  -3  669.81   25.63
   9   7  -2  139.63   10.14
   9  -7  -2  168.15   11.56
   9  -7  -2  142.52   10.85
   9   7  -1  194.71   11.93
   9  -7  -1  208.96   12.77
   9  -7  -1  187.13   12.51
   9  -7  -1  159.41   10.81
   9   7   0   95.77    8.28
   9  -7   0  100.01    9.04
   9  -7   0  113.76    8.80
   9   7   1   29.29    4.82
   9  -7   1   31.90    5.21
   9  -7   1   31.24    4.88
   9   7   2  146.18   10.05
   9  -7   2  146.45   10.68
   9  -7   2  148.44    9.99
   9   7   3   94.04    7.95
   9  -7   3  100.57    8.72
   9  -7   3  101.44    8.01
   9   7   4   22.77    4.10
   9  -7   4   30.22    4.82
   9  -7   4   20.16    4.01
   9   7   5  140.00    9.25
   9  -7   5  144.98   10.06
   9  -7   5  149.48    9.43
   9   7   6   33.55    4.70
   9  -7   6   31.72    4.62
   9  -7   6   34.63    4.42
   9   7   7   26.50    4.01
   9  -7   7   23.73    4.01
   9  -7   7   32.77    4.12
   9   7   8    3.77    1.97
   9  -7   8    5.87    2.37
   9  -7   9    6.57    2.16
   9  -7  10   51.99    4.68
   9  -7  11    7.67    1.83
   9  -7  11    5.35    1.73
   9  -7  12  148.74    7.18
   9  -7  12  141.68    6.97
   9   9  -3   52.99    3.85
   9   9  -2   -0.20    1.06
   9   9  -1  104.07    5.65
   9   9   0    0.60    1.00
  10   0 -23    1.10    1.17
  10   0 -22   62.72    5.38
  10   0 -21    2.03    1.63
  10   0 -21    1.27    1.63
  10   0 -21    1.20    1.48
  10   0 -20  264.34   13.43
  10   0 -20  253.83   13.33
  10   0 -20  262.35   13.38
  10   0 -19   -0.49    1.66
  10   0 -19   -0.49    1.73
  10   0 -19   -0.50    1.69
  10   0 -18   62.31    6.59
  10   0 -18   52.00    5.94
  10   0 -18   54.04    6.11
  10   0 -18   57.32    5.89
  10   0 -17   -0.51    1.71
  10   0 -17    0.91    1.45
  10   0 -17    2.01    1.94
  10   0 -16   12.76    2.99
  10   0 -16   19.62    3.55
  10   0 -16   20.74    3.77
  10   0 -15   -0.47    1.80
  10   0 -15    0.43    1.21
  10   0 -14   76.53    6.79
  10   0 -14   95.99    7.22
  10   0 -13    1.14    1.47
  10   0 -13    0.41    1.59
  10   0 -13    0.77    1.31
  10   0 -12 1829.31   48.91
  10   0 -12 1803.04   48.40
  10   0 -11   -0.66    1.36
  10   0 -10 2309.39   57.42
  10   0 -10 2336.40   58.39
  10   0  -9    3.30    1.53
  10   0  -9    1.45    1.15
  10   0  -8 3559.42   83.93
  10   0  -8 3586.79   84.61
  10   0  -7    0.93    1.13
  10   0  -7    0.21    0.81
  10   0  -6  809.96   22.19
  10   0  -6  770.75   22.29
  10   0  -5    0.20    0.79
  10   0  -5    0.20    0.90
  10   0  -5    0.96    1.04
  10   0  -4 1827.21   45.28
  10   0  -4 1943.80   46.37
  10   0  -4 1888.24   46.35
  10   0  -3    0.42    0.78
  10   0  -3    1.16    1.08
  10   0  -2  896.23   24.86
  10   0  -2  957.26   26.04
  10   0  -1    1.06    0.90
  10   0  -1    0.70    1.00
  10   0  -1    1.54    0.88
  10   0   0   40.72    3.69
  10   0   0   37.25    3.41
  10   0   1    0.28    0.91
  10   0   1    1.03    1.13
  10   0   1   -0.23    1.06
  10   0   2   53.70    4.57
  10   0   2   53.21    4.43
  10   0   2   48.99    4.01
  10   0   3    0.62    0.99
  10   0   3    1.72    1.34
  10   0   3   -0.25    0.96
  10   0   4 3068.35   74.26
  10   0   4 3007.53   73.97
  10   0   4 2991.78   73.00
  10   0   4 3012.86   72.58
  10   0   5   -0.34    0.81
  10   0   5    0.33    1.19
  10   0   5   -0.30    1.03
  10   0   5   -0.27    0.99
  10   0   6 3374.05   82.64
  10   0   6 3346.76   82.17
  10   0   7    0.77    1.36
  10   0   7    0.74    1.32
  10   0   8 1727.61   46.80
  10   0   8 1759.71   47.99
  10   0   8 1719.70   47.80
  10   0   9   -0.45    1.51
  10   0  10  221.04   12.48
  10   0  11    0.49    1.38
  10   0  11    0.52    1.46
  10   0  12   25.17    4.29
  10   0  12   28.66    4.76
  10   0  13    1.05    1.59
  10   0  14  101.80    8.46
  10   0  15    1.01    1.79
  10   0  16  352.70   16.07
  10   0  18  127.66    7.32
  10   0  19    0.23    1.00
  10  -2 -23   52.47    4.10
  10  -2 -23   51.60    4.24
  10   2 -23   45.16    3.90
  10  -2 -23   42.83    3.72
  10  -2 -22  184.34    9.45
  10  -2 -22  177.89    9.11
  10   2 -22  199.24    9.61
  10  -2 -21   49.28    5.19
  10  -2 -21   60.25    5.45
  10   2 -21   54.76    5.37
  10  -2 -20  236.23   12.56
  10   2 -20  273.58   13.27
  10  -2 -20  248.65   12.60
  10   2 -20  257.47   12.49
  10  -2 -19   53.33    5.81
  10  -2 -19   57.31    5.98
  10   2 -19   51.59    5.84
  10  -2 -19   48.31    5.61
  10  -2 -18   15.65    3.39
  10   2 -18   22.08    4.03
  10  -2 -18   21.64    3.92
  10  -2 -17   30.06    4.51
  10  -2 -17   28.87    4.52
  10   2 -17   25.82    4.65
  10   2 -17   26.44    4.52
  10   2 -16    2.50    2.14
  10  -2 -16    3.26    1.72
  10   2 -16    4.73    2.25
  10  -2 -16    2.93    2.34
  10  -2 -16    1.94    1.80
  10   2 -15   58.40    6.51
  10   2 -15   58.66    6.28
  10  -2 -15   68.61    6.46
  10  -2 -15   69.28    6.59
  10  -2 -15   56.88    5.92
  10  -2 -15   67.38    6.60
  10   2 -15   66.07    6.71
  10   2 -14   67.73    6.83
  10   2 -14   61.59    6.37
  10   2 -14   79.85    7.26
  10  -2 -14   78.02    6.70
  10  -2 -14   64.56    6.18
  10  -2 -14   69.09    6.31
  10  -2 -14   72.98    6.72
  10   2 -13  528.50   21.16
  10   2 -13  580.15   21.49
  10   2 -13  593.49   21.91
  10  -2 -13  558.25   23.49
  10  -2 -13  577.11   20.75
  10  -2 -13  549.00   20.51
  10  -2 -13  555.86   20.59
  10  -2 -13  518.42   22.25
  10  -2 -13  592.69   21.50
  10   2 -12  637.92   22.81
  10   2 -12  637.19   22.72
  10   2 -12  657.23   23.19
  10  -2 -12  651.05   24.96
  10  -2 -12  641.40   21.95
  10  -2 -12  655.47   22.10
  10  -2 -12  607.41   23.90
  10  -2 -12  627.37   21.92
  10  -2 -12  642.43   22.68
  10  -2 -12  620.71   24.28
  10   2 -11  158.04    9.42
  10   2 -11  152.77    9.15
  10   2 -11  157.49    9.45
  10  -2 -11  162.71    8.89
  10  -2 -11  151.08    9.15
  10  -2 -11  161.02   10.48
  10  -2 -11  151.64    8.76
  10  -2 -11  153.35   10.23
  10  -2 -11  143.33    9.96
  10  -2 -10  453.89   18.66
  10  -2 -10  486.02   17.68
  10  -2 -10  479.53   17.01
  10   2 -10  444.43   17.23
  10   2 -10  468.46   17.50
  10  -2  -9  226.88   10.21
  10   2  -9  202.16   10.19
  10   2  -9  218.00   10.46
  10  -2  -8  359.74   13.34
  10   2  -8  331.09   13.44
  10   2  -8  354.60   13.72
  10  -2  -7  623.51   18.95
  10   2  -7  612.56   19.37
  10   2  -7  600.63   19.39
  10  -2  -7  550.47   18.32
  10  -2  -6  852.74   23.53
  10   2  -6  825.19   23.83
  10  -2  -6  784.98   24.57
  10  -2  -6  765.63   23.32
  10   2  -5   35.30    3.49
  10  -2  -5   34.88    3.79
  10  -2  -5   33.53    3.38
  10  -2  -5   45.90    3.70
  10  -2  -5   36.38    3.67
  10   2  -4 2259.87   54.96
  10  -2  -4 2230.87   56.09
  10  -2  -4 2121.96   55.16
  10  -2  -4 2363.81   54.80
  10  -2  -4 2250.41   55.86
  10   2  -3 1302.82   35.55
  10   2  -3 1425.65   35.62
  10  -2  -3 1364.29   36.36
  10  -2  -3 1316.79   35.89
  10  -2  -3 1406.05   36.47
  10  -2  -3 1392.24   35.10
  10  -2  -2 2708.69   65.19
  10   2  -2 2556.48   64.46
  10   2  -2 2661.46   63.95
  10  -2  -2 2681.10   64.81
  10  -2  -2 2592.74   64.75
  10  -2  -1  638.41   19.56
  10  -2  -1  667.83   19.82
  10  -2  -1  608.59   19.47
  10  -2   0   13.89    2.30
  10  -2   0   16.25    2.48
  10  -2   0   13.19    2.24
  10  -2   1  445.91   15.85
  10  -2   1  457.21   15.15
  10  -2   1  451.27   15.42
  10  -2   2  253.12   11.31
  10  -2   2  262.71   10.51
  10  -2   3  268.86   11.98
  10  -2   3  268.58   10.75
  10  -2   4  121.51    7.82
  10  -2   4  119.85    6.67
  10  -2   5   44.88    4.86
  10   2   5   48.37    4.74
  10  -2   6 1011.00   30.70
  10  -2   6 1069.55   32.43
  10   2   6 1018.22   30.64
  10  -2   7  744.59   25.51
  10  -2   7  692.50   23.63
  10  -2   8 1133.03   33.30
  10  -2   8 1066.44   34.76
  10  -2   8 1116.60   33.35
  10  -2   9  358.31   15.43
  10  -2   9  341.72   16.55
  10  -2   9  360.34   15.84
  10   2  10    5.37    2.37
  10  -2  10   10.52    2.74
  10  -2  10    3.28    1.81
  10  -2  11   24.28    4.13
  10  -2  11   23.32    4.19
  10  -2  11   28.50    4.41
  10  -2  12   60.12    6.18
  10  -2  13   31.53    4.63
  10  -2  14  246.43   12.87
  10  -2  15  108.69    8.04
  10  -2  16  325.58   14.28
  10  -2  17   41.09    4.39
  10   2  18   59.02    4.93
  10  -2  18   66.51    5.04
  10   2  19   38.79    3.50
  10  -2  19   42.22    3.49
  10  -4 -21   75.09    4.94
  10   4 -21   67.77    4.86
  10  -4 -20  107.86    6.60
  10  -4 -20  109.38    6.95
  10   4 -20  107.79    6.92
  10  -4 -19   23.37    3.37
  10  -4 -19   30.65    4.02
  10   4 -19   18.55    3.31
  10  -4 -18    0.42    1.55
  10   4 -18    0.83    1.66
  10   4 -18    1.68    2.01
  10   4 -17   45.25    5.45
  10  -4 -17   45.90    5.37
  10   4 -17   40.33    5.25
  10  -4 -17   51.51    5.46
  10   4 -16   54.60    6.19
  10  -4 -16   54.19    5.75
  10  -4 -16   40.28    5.27
  10   4 -15  250.17   13.67
  10  -4 -15  228.33   15.08
  10  -4 -15  261.65   13.66
  10  -4 -15  221.51   12.30
  10  -4 -14   -0.69    3.02
  10   4 -14    1.06    2.26
  10  -4 -14    2.00    2.07
  10   4 -13  311.62   15.64
  10  -4 -13  300.79   14.90
  10  -4 -13  301.62   14.91
  10  -4 -13  277.70   16.44
  10  -4 -12   12.69    3.04
  10   4 -12   10.26    3.06
  10  -4 -12    8.32    3.43
  10   4 -12   15.06    3.77
  10  -4 -12    8.06    2.44
  10  -4 -12   11.00    3.11
  10  -4 -12    8.13    2.85
  10   4 -11 1312.50   41.11
  10   4 -11 1363.18   41.05
  10  -4 -11 1285.20   42.50
  10  -4 -11 1405.68   40.70
  10  -4 -11 1274.46   41.80
  10  -4 -11 1351.10   40.07
  10  -4 -11 1377.40   40.58
  10  -4 -11 1368.50   39.35
  10   4 -10  382.46   17.40
  10   4 -10  420.72   17.44
  10   4 -10  428.66   18.11
  10  -4 -10  352.85   17.88
  10  -4 -10  384.07   16.91
  10  -4 -10  394.59   16.94
  10  -4 -10  350.22   17.70
  10  -4 -10  423.27   17.15
  10  -4 -10  369.30   15.78
  10   4  -9 1168.93   35.25
  10   4  -9 1176.14   35.97
  10  -4  -9 1121.36   36.92
  10  -4  -9 1174.61   35.39
  10  -4  -9 1147.37   35.18
  10  -4  -9 1117.73   36.73
  10  -4  -9 1090.68   35.67
  10  -4  -9 1184.05   34.88
  10   4  -8  186.41   10.63
  10   4  -8  182.51   10.82
  10  -4  -8  194.01   11.78
  10  -4  -8  174.41   10.27
  10  -4  -8  195.47   10.82
  10  -4  -8  190.30   11.76
  10  -4  -8  178.21   11.12
  10  -4  -7  500.94   20.53
  10   4  -7  563.43   20.67
  10   4  -7  577.68   21.12
  10  -4  -7  583.07   22.09
  10  -4  -7  543.71   20.35
  10  -4  -7  570.33   20.56
  10  -4  -7  582.56   21.94
  10  -4  -7  540.27   21.69
  10  -4  -6   32.44    4.56
  10  -4  -6   37.10    4.32
  10  -4  -6   37.96    4.51
  10  -4  -6   35.75    4.73
  10   4  -6   33.07    4.49
  10   4  -6   28.83    4.07
  10  -4  -5  341.30   15.48
  10  -4  -5  378.38   15.33
  10  -4  -5  386.99   15.26
  10  -4  -5  369.64   16.36
  10   4  -5  358.43   15.25
  10   4  -5  372.17   15.66
  10  -4  -4  110.78    7.89
  10  -4  -4  111.74    7.42
  10  -4  -4  122.41    7.96
  10  -4  -4  109.46    8.10
  10   4  -4  102.80    7.41
  10   4  -4  108.25    7.56
  10  -4  -3  340.93   14.84
  10   4  -3  343.88   14.58
  10   4  -3  351.77   14.66
  10  -4  -3  341.43   14.08
  10  -4  -3  361.30   14.94
  10  -4  -3  322.70   14.26
  10  -4  -3  363.60   15.64
  10  -4  -2  120.31    8.11
  10   4  -2  125.49    8.02
  10   4  -2  124.28    8.02
  10  -4  -2  127.25    8.59
  10  -4  -2  128.57    8.27
  10  -4  -2  135.14    8.32
  10  -4  -2  132.52    8.65
  10  -4  -1  238.88   11.79
  10   4  -1  238.51   11.56
  10  -4  -1  255.43   12.11
  10  -4  -1  260.83   12.41
  10  -4  -1  253.35   11.92
  10  -4  -1  257.95   12.54
  10  -4   0  304.80   13.34
  10  -4   0  274.58   12.55
  10   4   0  307.85   13.23
  10  -4   0  283.49   13.26
  10  -4   0  284.83   13.21
  10  -4   0  289.15   13.35
  10  -4   0  279.34   12.79
  10   4   1  278.60   12.59
  10  -4   1  250.06   12.56
  10  -4   1  224.76   11.87
  10  -4   1  255.69   12.54
  10  -4   1  264.26   12.36
  10  -4   1  249.39   11.73
  10  -4   1  282.09   12.37
  10   4   2  455.19   17.81
  10   4   2  525.06   19.44
  10  -4   2  427.70   17.70
  10  -4   2  456.08   18.45
  10  -4   2  489.46   18.67
  10  -4   2  489.03   18.21
  10  -4   2  446.32   18.11
  10   4   3 1004.47   31.00
  10   4   3 1034.04   32.08
  10  -4   3  959.79   31.45
  10  -4   3  978.62   31.08
  10  -4   3 1027.02   31.64
  10  -4   3 1017.07   30.82
  10  -4   3  975.35   31.12
  10   4   4   31.30    4.59
  10   4   4   29.84    4.32
  10  -4   4   27.87    4.25
  10  -4   4   29.33    4.32
  10  -4   4   35.16    4.66
  10  -4   4   30.30    4.10
  10  -4   4   25.78    3.92
  10  -4   5  771.23   25.22
  10   4   5  702.38   24.91
  10   4   5  751.55   26.11
  10  -4   5  706.14   25.06
  10  -4   5  729.06   25.89
  10  -4   5  704.20   25.10
  10  -4   6  750.01   25.62
  10   4   6  757.58   26.07
  10   4   6  745.33   26.66
  10  -4   6  721.05   25.91
  10  -4   6  789.21   27.09
  10  -4   6  757.65   26.19
  10  -4   7 1205.27   35.81
  10   4   7 1141.33   35.91
  10   4   7 1152.06   36.70
  10  -4   7 1164.54   36.70
  10  -4   7 1167.92   36.16
  10  -4   7 1144.44   35.77
  10  -4   8  193.85   11.31
  10   4   8  207.97   11.96
  10   4   8  199.85   12.11
  10  -4   8  203.61   12.05
  10  -4   8  185.38   11.42
  10   4   9  249.53   13.89
  10   4   9  227.20   12.91
  10  -4   9  251.43   13.45
  10  -4   9  236.32   13.29
  10   4  10   29.78    4.95
  10   4  10   36.79    5.13
  10  -4  10   37.62    5.20
  10  -4  10   39.72    5.31
  10   4  11   96.88    8.35
  10   4  11   87.90    7.76
  10  -4  11   83.46    7.53
  10  -4  11  101.45    8.15
  10   4  12  142.54    9.74
  10   4  12  141.53    9.98
  10  -4  12  154.72   10.06
  10  -4  12  139.19    9.55
  10   4  13   52.80    5.65
  10   4  13   43.67    5.47
  10  -4  13   38.20    4.92
  10   4  14   20.79    3.71
  10   4  14   20.46    3.46
  10  -4  14   22.62    3.70
  10   4  15   17.26    3.13
  10   4  15   12.21    2.65
  10  -4  15   13.18    2.74
  10   4  16  103.77    6.46
  10   4  16   97.90    6.52
  10  -4  16   96.66    6.35
  10   4  17  119.08    6.30
  10   4  17  123.61    6.57
  10  -4  17  122.75    6.42
  10  -6 -18    1.34    1.04
  10  -6 -17   31.66    3.57
  10   6 -17   28.55    3.24
  10   6 -16  133.92    7.74
  10   6 -16  147.35    8.14
  10  -6 -16  153.77    8.36
  10  -6 -16  138.36    7.86
  10   6 -15   74.03    6.11
  10  -6 -15   84.46    7.82
  10  -6 -15   80.07    6.20
  10   6 -14   39.58    4.75
  10  -6 -14   32.69    5.29
  10  -6 -14   41.42    4.64
  10   6 -13  227.58   12.21
  10  -6 -13  225.69   11.69
  10  -6 -13  247.83   14.36
  10   6 -12    6.62    2.90
  10  -6 -12    5.49    2.92
  10   6 -11  364.62   16.90
  10  -6 -11  347.55   18.20
  10  -6 -11  366.70   16.58
  10   6 -10  109.86    8.88
  10  -6 -10  118.70   10.16
  10  -6 -10  110.19    8.52
  10   6  -9  259.72   14.10
  10  -6  -9  245.67   14.91
  10  -6  -9  272.84   13.81
  10  -6  -9  230.53   14.07
  10   6  -8   74.69    7.44
  10  -6  -8   68.90    7.86
  10  -6  -8   74.51    6.94
  10  -6  -8   62.87    7.29
  10   6  -7  253.99   13.96
  10  -6  -7  236.14   14.49
  10  -6  -7  237.66   12.79
  10  -6  -7  227.64   14.08
  10   6  -6  336.66   16.62
  10  -6  -6  308.42   16.57
  10  -6  -6  369.11   18.11
  10   6  -5  785.05   27.94
  10  -6  -5  703.07   27.78
  10  -6  -5  791.54   29.02
  10   6  -4   16.23    4.05
  10  -6  -4   20.74    4.41
  10  -6  -4   16.51    4.47
  10   6  -3  318.59   15.90
  10  -6  -3  353.26   17.25
  10  -6  -3  297.48   16.21
  10   6  -2    9.73    3.19
  10   6  -2    9.37    3.01
  10  -6  -2    3.90    2.86
  10  -6  -2   10.61    3.68
  10  -6  -2    8.56    2.90
  10   6  -1  338.04   15.75
  10   6  -1  330.12   16.10
  10  -6  -1  328.76   17.07
  10  -6  -1  326.53   15.89
  10   6   0  235.33   12.92
  10   6   0  246.05   13.44
  10  -6   0  219.77   13.71
  10  -6   0  266.53   13.80
  10   6   1  269.47   14.04
  10  -6   1  256.80   14.84
  10  -6   1  267.64   13.95
  10   6   2  237.22   13.13
  10  -6   2  249.27   14.46
  10  -6   2  250.85   13.37
  10   6   3   73.95    7.04
  10  -6   3   70.64    6.89
  10  -6   3   69.63    7.74
  10  -6   4   10.82    2.99
  10  -6   4   13.30    3.87
  10  -6   5  461.84   19.00
  10  -6   5  475.18   20.77
  10  -6   6   -0.55    2.21
  10  -6   7   11.65    3.36
  10  -6   8   14.53    3.60
  10  -6   9   37.65    5.08
  10  -6  10   78.39    6.83
  10  -6  11   67.28    5.89
  10  -6  12  133.22    7.68
  10  -6  12  107.04    7.11
  10  -6  13   29.75    3.30
  10  -6  13   22.36    3.10
  10  -6  14   -0.23    0.88
  10  -8 -11   24.56    3.26
  10  -8 -11   19.26    2.37
  10   8 -10   63.94    4.68
  10  -8 -10   64.25    5.49
  10  -8 -10   66.78    4.62
  10   8  -9   67.17    5.18
  10  -8  -9   96.76    6.85
  10   8  -8  169.65    8.83
  10  -8  -8  190.49   10.27
  10   8  -7   50.48    4.89
  10  -8  -7   59.78    5.86
  10   8  -6  179.59    9.70
  10  -8  -6  191.96   10.76
  10  -8  -6  208.69   10.72
  10   8  -5   32.87    4.14
  10  -8  -5   27.52    4.18
  10  -8  -5   27.65    4.01
  10   8  -4   23.15    3.67
  10  -8  -4   35.21    4.72
  10  -8  -4   31.47    4.50
  10   8  -3  148.53    8.96
  10  -8  -3  151.33    9.42
  10  -8  -3  144.31    9.31
  10   8  -2   24.72    3.91
  10  -8  -2   32.09    4.37
  10  -8  -2   30.26    4.40
  10   8  -1  112.71    7.75
  10  -8  -1  100.91    7.95
  10  -8  -1  112.99    7.90
  10   8   0  171.77    9.69
  10  -8   0  166.07   10.13
  10  -8   0  197.56   10.51
  10   8   1    1.06    1.93
  10  -8   1    1.21    2.16
  10   8   2  205.16   10.28
  10  -8   2  201.97   10.81
  10   8   3   10.22    2.50
  10  -8   3   13.02    2.95
  10   8   4  180.56    9.09
  10  -8   4  184.37    9.58
  10  -8   5    5.45    1.68
  10   8   5    4.01    1.72
  10  -8   5    5.13    1.99
  10  -8   6   67.54    5.08
  10   8   6   66.02    4.73
  10  -8   6   70.64    5.16
  10  -8   7   46.32    3.92
  10  -8   7   44.87    3.83
  11  -1 -23   61.56    4.54
  11   1 -23   53.98    4.21
  11  -1 -23   57.89    4.63
  11  -1 -22    1.24    1.28
  11   1 -22    0.31    1.10
  11   1 -22    0.97    1.29
  11  -1 -22    2.03    1.49
  11   1 -21   10.00    2.50
  11  -1 -21    3.54    1.79
  11   1 -21   10.98    2.63
  11  -1 -21   11.43    2.56
  11  -1 -21    8.04    2.40
  11  -1 -20   13.69    2.92
  11   1 -20   11.28    2.94
  11   1 -20   11.74    2.91
  11  -1 -20   10.23    2.90
  11  -1 -20   17.64    3.56
  11   1 -19   56.65    6.16
  11   1 -19   51.88    5.76
  11  -1 -19   55.85    6.12
  11  -1 -19   57.48    6.25
  11   1 -18   34.37    4.97
  11  -1 -18   37.72    5.05
  11  -1 -18   38.59    5.17
  11  -1 -18   39.02    5.01
  11  -1 -18   34.91    5.08
  11  -1 -17  280.20   14.08
  11  -1 -17  277.65   14.42
  11   1 -17  267.60   14.07
  11  -1 -17  246.29   13.79
  11  -1 -16   74.04    6.76
  11   1 -16   59.87    6.10
  11  -1 -16   65.46    6.67
  11   1 -16   78.79    7.22
  11  -1 -16   68.27    6.84
  11   1 -15 1051.47   33.52
  11   1 -15 1039.96   33.09
  11   1 -15  933.09   32.33
  11  -1 -15 1058.05   32.84
  11   1 -15 1001.81   32.05
  11  -1 -15 1051.05   33.12
  11   1 -14    7.76    2.45
  11  -1 -14    9.53    2.62
  11   1 -14   11.75    3.02
  11   1 -14    7.93    2.74
  11  -1 -14    6.05    2.20
  11   1 -13  244.24   12.73
  11   1 -13  261.00   13.07
  11  -1 -13  261.59   12.63
  11  -1 -13  252.81   12.14
  11  -1 -13  243.77   12.55
  11   1 -13  261.33   12.93
  11   1 -12   15.40    3.12
  11  -1 -12   20.27    3.20
  11   1 -12   14.96    3.08
  11  -1 -12   19.25    3.22
  11  -1 -12   18.29    3.29
  11   1 -12   17.27    3.15
  11   1 -11    9.39    2.45
  11  -1 -11   10.21    2.34
  11   1 -11    5.56    1.99
  11  -1 -11    8.43    3.40
  11  -1 -11    5.18    2.62
  11  -1 -11    5.96    2.04
  11   1 -11   14.57    2.88
  11  -1 -10  194.28    9.39
  11   1 -10  171.70    9.49
  11  -1  -9   35.08    3.65
  11   1  -9   38.21    4.03
  11   1  -9   34.68    3.63
  11  -1  -8   36.33    3.68
  11  -1  -8   37.98    3.60
  11   1  -8   35.49    3.84
  11   1  -8   43.74    3.92
  11  -1  -7 1097.62   29.75
  11  -1  -7 1068.67   29.26
  11   1  -7 1068.90   30.07
  11  -1  -6  233.12    9.44
  11  -1  -6  218.68    9.06
  11   1  -6  217.80    9.51
  11  -1  -5 1746.85   43.78
  11   1  -5 1753.33   44.39
  11  -1  -5 1715.37   44.15
  11  -1  -5 1784.06   44.11
  11   1  -4   92.82    5.96
  11   1  -4   81.43    5.16
  11  -1  -4   73.91    5.24
  11   1  -4   83.30    5.26
  11  -1  -4   81.47    5.16
  11  -1  -4   73.36    4.83
  11   1  -3  802.04   22.99
  11   1  -3  768.07   22.48
  11  -1  -3  758.40   22.75
  11  -1  -3  749.06   22.40
  11  -1  -3  809.65   22.94
  11   1  -3  851.67   24.37
  11   1  -2 1532.76   39.45
  11  -1  -2 1472.73   38.62
  11  -1  -2 1462.10   38.63
  11  -1  -2 1558.70   39.44
  11   1  -2 1565.78   40.82
  11   1  -1  640.39   20.26
  11  -1  -1  605.15   18.98
  11   1  -1  598.50   18.93
  11  -1  -1  576.34   18.03
  11  -1  -1  586.57   18.78
  11   1   0   22.12    3.19
  11  -1   0   26.23    3.20
  11   1   0   25.38    3.09
  11  -1   0   22.43    2.65
  11  -1   0   22.91    2.80
  11   1   1 3240.09   77.74
  11  -1   1 3183.14   76.39
  11   1   1 3116.78   75.77
  11  -1   1 3062.06   75.24
  11   1   2  140.20    8.39
  11  -1   2  123.15    7.41
  11   1   2  125.06    7.16
  11  -1   2  111.01    6.58
  11   1   3  507.40   18.78
  11  -1   3  482.98   17.89
  11   1   3  507.76   17.91
  11   1   3  529.29   17.72
  11  -1   3  494.78   16.82
  11   1   4  379.97   15.99
  11  -1   4  366.68   15.10
  11   1   4  371.20   14.86
  11   1   4  366.47   14.25
  11  -1   4  374.45   13.80
  11   1   5   56.61    5.78
  11  -1   5   77.96    6.31
  11   1   5   67.86    5.78
  11  -1   5   72.62    5.57
  11   1   5   69.18    5.56
  11   1   6  161.70   10.00
  11  -1   6  147.53    9.34
  11  -1   6  135.70    8.33
  11   1   7    7.43    2.28
  11   1   7   10.06    2.62
  11  -1   7    9.96    2.39
  11  -1   7   10.27    2.66
  11  -1   7    8.56    2.32
  11   1   8    6.33    2.22
  11  -1   8    9.26    2.51
  11  -1   8    8.55    2.54
  11  -1   8   12.80    2.92
  11   1   9  269.81   13.81
  11  -1   9  239.39   12.49
  11  -1   9  276.29   14.09
  11  -1   9  251.80   13.18
  11   1  10   67.37    6.83
  11  -1  10   72.34    7.08
  11  -1  10   66.99    6.75
  11   1  11  897.63   31.01
  11  -1  11  867.36   30.31
  11   1  12   57.98    6.61
  11   1  13  982.97   33.32
  11  -1  15   93.79    7.27
  11  -1  16    7.65    2.31
  11  -1  17    3.73    1.79
  11  -1  18   14.96    2.45
  11   1  19   51.02    3.82
  11  -1  19   58.49    3.91
  11  -3 -22   17.27    2.55
  11   3 -22   13.76    2.23
  11  -3 -21    4.01    1.65
  11  -3 -21    3.77    1.49
  11   3 -21    5.96    1.97
  11  -3 -20   72.46    5.98
  11   3 -20   77.86    6.21
  11  -3 -20   68.83    5.73
  11  -3 -19    0.41    1.50
  11  -3 -19    1.97    1.51
  11   3 -19    0.41    1.51
  11  -3 -19    1.23    1.80
  11   3 -18  208.55   12.01
  11  -3 -18  201.67   11.37
  11  -3 -18  230.48   11.94
  11   3 -18  200.43   11.52
  11  -3 -18  236.73   12.47
  11   3 -17  231.30   12.96
  11  -3 -17  213.38   11.89
  11  -3 -17  216.31   12.31
  11  -3 -16  262.30   14.06
  11   3 -16  290.36   14.86
  11   3 -15  129.76    9.70
  11  -3 -15  131.50    9.15
  11  -3 -15  121.26    9.21
  11   3 -14  584.11   22.99
  11  -3 -14  596.40   21.94
  11  -3 -14  537.13   23.77
  11  -3 -14  600.73   22.84
  11  -3 -14  592.35   25.25
  11   3 -13    4.02    2.28
  11  -3 -13    0.89    1.71
  11   3 -13    2.57    1.74
  11   3 -13    1.01    1.70
  11  -3 -13    3.34    1.73
  11  -3 -13   -0.59    3.10
  11  -3 -13    4.32    2.29
  11  -3 -13    5.63    3.27
  11   3 -12   25.18    4.12
  11  -3 -12   25.84    3.90
  11   3 -12   22.11    3.85
  11  -3 -12   17.56    4.13
  11  -3 -12   23.96    3.85
  11   3 -12   23.67    4.22
  11  -3 -12   25.05    5.04
  11  -3 -12   21.19    3.81
  11   3 -11  135.92    9.25
  11   3 -11  132.04    9.26
  11   3 -11  135.14    9.39
  11  -3 -11  150.06   10.66
  11  -3 -11  142.94    9.41
  11  -3 -11  140.48   10.38
  11  -3 -11  154.81    9.26
  11  -3 -11  158.38    9.78
  11   3 -10  182.39   10.49
  11   3 -10  164.56   10.11
  11   3 -10  182.99   10.39
  11   3 -10  165.98   10.15
  11  -3 -10  164.62   10.11
  11  -3 -10  177.39   10.33
  11  -3 -10  168.89    9.59
  11  -3 -10  159.71   10.85
  11  -3 -10  176.62   11.40
  11  -3 -10  166.28    9.93
  11   3  -9  122.70    8.28
  11   3  -9  118.01    8.26
  11   3  -9  116.92    7.95
  11   3  -9  126.18    8.41
  11  -3  -9  113.78    8.00
  11  -3  -9  119.36    8.18
  11  -3  -9  129.70    8.52
  11  -3  -9  110.77    8.74
  11  -3  -9  118.08    8.00
  11  -3  -9  123.88    9.23
  11  -3  -9  124.52    7.80
  11   3  -8  124.26    8.16
  11   3  -8  112.47    7.92
  11   3  -8  116.28    7.62
  11  -3  -8  140.53    8.67
  11  -3  -8  122.66    8.11
  11  -3  -8  130.91    8.35
  11  -3  -8  119.21    8.82
  11  -3  -8  124.09    7.54
  11  -3  -8  126.03    9.16
  11  -3  -8  123.92    7.88
  11  -3  -8  119.84    8.36
  11   3  -7  220.64   11.10
  11  -3  -7  216.20   10.93
  11  -3  -7  223.90   11.03
  11  -3  -7  202.10   11.55
  11  -3  -7  222.44   10.27
  11  -3  -7  255.36   12.75
  11  -3  -7  207.20   11.29
  11   3  -7  215.10   10.46
  11  -3  -7  214.86   11.48
  11  -3  -6  360.27   13.41
  11  -3  -6  335.28   14.64
  11  -3  -6  321.02   13.69
  11  -3  -5  727.66   22.99
  11  -3  -5  700.35   21.21
  11  -3  -5  682.73   23.16
  11  -3  -4 2488.85   61.18
  11  -3  -4 2484.16   58.95
  11  -3  -4 2360.54   61.06
  11  -3  -3  124.79    7.80
  11  -3  -3  102.89    6.95
  11  -3  -3  117.59    7.48
  11  -3  -2  574.90   19.51
  11  -3  -2  539.55   19.06
  11  -3  -2  578.50   19.78
  11  -3  -1  114.42    7.29
  11  -3  -1  109.46    7.04
  11  -3  -1  113.44    7.44
  11  -3   0 2010.44   50.93
  11  -3   0 1893.96   50.46
  11  -3   1   11.09    2.50
  11  -3   1    7.05    1.92
  11  -3   2 1594.70   41.65
  11  -3   2 1466.65   40.90
  11  -3   2 1521.20   42.33
  11  -3   3  951.98   28.27
  11   3   3  907.18   28.68
  11   3   3  937.06   29.06
  11  -3   3  952.65   29.09
  11  -3   3  870.83   28.51
  11  -3   3  918.67   29.23
  11  -3   3  956.75   29.54
  11  -3   4  364.32   14.64
  11   3   4  349.30   15.07
  11   3   4  350.95   15.21
  11  -3   4  369.66   15.48
  11  -3   4  356.38   15.29
  11  -3   4  374.44   15.81
  11  -3   4  347.65   15.66
  11  -3   5   64.83    5.63
  11   3   5   66.94    6.07
  11   3   5   57.84    5.80
  11  -3   5   51.79    5.37
  11  -3   5   65.95    5.84
  11  -3   5   65.04    6.13
  11  -3   5   58.30    5.70
  11  -3   5   72.18    6.70
  11   3   6  189.50   10.89
  11   3   6  166.55   10.32
  11  -3   6  181.05   10.36
  11  -3   6  186.09   10.57
  11  -3   6  204.07   11.30
  11  -3   6  188.32   10.73
  11  -3   6  194.57   11.62
  11   3   7   77.51    6.95
  11   3   7   75.03    6.87
  11   3   7   77.15    6.98
  11  -3   7   77.62    6.78
  11  -3   7   80.86    6.87
  11  -3   7   83.24    7.09
  11  -3   7   90.33    7.47
  11  -3   7   83.42    7.67
  11   3   8    7.58    2.64
  11  -3   8   13.83    3.17
  11  -3   8   11.87    2.90
  11  -3   9   74.52    6.89
  11  -3   9   63.93    6.43
  11  -3   9   58.22    6.89
  11   3  10  193.27   11.74
  11  -3  10  199.83   11.66
  11   3  11  643.06   23.81
  11  -3  11  595.06   22.82
  11   3  12  310.26   15.34
  11  -3  12  345.50   15.71
  11   3  13  231.35   12.61
  11  -3  13  258.89   12.99
  11   3  14  219.95   11.95
  11   3  14  213.23   11.50
  11  -3  14  216.98   11.56
  11   3  15    1.47    1.67
  11   3  15    1.97    1.88
  11  -3  15    1.48    1.42
  11   3  16   19.15    3.17
  11  -3  16   26.04    3.42
  11   3  17   15.41    2.59
  11  -3  17   13.92    2.35
  11   3  18   42.50    3.50
  11  -3  18   48.93    3.58
  11  -5 -19   46.06    4.21
  11   5 -18   94.38    6.52
  11  -5 -18  118.20    7.32
  11   5 -17   53.09    5.23
  11  -5 -17   47.20    4.91
  11   5 -16  166.14    9.93
  11  -5 -16  173.29   10.02
  11  -5 -16  152.61    9.25
  11  -5 -15   19.53    4.50
  11   5 -15   24.71    4.30
  11  -5 -15   29.72    4.38
  11   5 -14  226.63   12.66
  11  -5 -14  215.34   12.09
  11  -5 -14  234.72   14.52
  11  -5 -13   18.69    4.59
  11  -5 -13   20.52    3.71
  11   5 -13   27.62    4.76
  11  -5 -13   26.02    4.35
  11   5 -12  593.41   23.39
  11  -5 -12  577.02   24.89
  11  -5 -12  608.97   23.02
  11  -5 -12  588.97   22.50
  11   5 -11  227.42   13.37
  11  -5 -11  238.10   14.61
  11  -5 -11  233.71   13.09
  11  -5 -11  260.57   13.68
  11  -5 -11  221.18   13.96
  11  -5 -11  241.06   12.75
  11   5 -10   85.67    7.96
  11  -5 -10   94.61    9.14
  11  -5 -10   87.99    7.74
  11  -5 -10   86.85    7.68
  11  -5 -10   81.94    8.52
  11   5  -9  556.40   21.85
  11   5  -9  569.27   22.71
  11  -5  -9  576.86   24.05
  11  -5  -9  583.60   22.51
  11  -5  -9  576.64   22.23
  11  -5  -9  544.12   23.41
  11   5  -8  378.55   16.98
  11   5  -8  367.17   17.29
  11  -5  -8  372.79   18.28
  11  -5  -8  372.12   16.94
  11  -5  -8  373.23   16.81
  11  -5  -8  379.05   18.36
  11   5  -7  110.64    8.48
  11   5  -7  107.58    8.68
  11  -5  -7  104.68    9.08
  11  -5  -7  126.35    8.97
  11  -5  -7  123.57    8.84
  11  -5  -7  125.62   10.03
  11  -5  -6  620.29   23.34
  11  -5  -6  681.85   23.86
  11  -5  -6  619.41   25.02
  11   5  -6  629.74   23.51
  11   5  -6  672.71   24.40
  11  -5  -5    9.67    3.09
  11   5  -5    9.24    2.89
  11   5  -5   14.85    3.40
  11  -5  -5   15.74    3.20
  11  -5  -5   10.97    3.17
  11  -5  -4  246.11   13.63
  11   5  -4  270.35   13.61
  11   5  -4  268.78   13.66
  11  -5  -4  247.56   13.81
  11  -5  -4  258.09   12.98
  11  -5  -4  263.62   14.36
  11  -5  -3  111.45    8.66
  11   5  -3   98.04    7.95
  11   5  -3   99.67    7.95
  11  -5  -3   94.20    8.37
  11  -5  -3  107.29    7.82
  11  -5  -3  109.14    8.72
  11   5  -2  951.48   29.61
  11   5  -2  872.20   28.77
  11  -5  -2  868.81   29.37
  11  -5  -2  865.58   28.82
  11  -5  -2  867.20   29.79
  11   5  -1   65.29    6.36
  11   5  -1   57.02    5.98
  11  -5  -1   50.30    6.22
  11  -5  -1   56.21    6.10
  11  -5  -1   55.34    6.09
  11  -5  -1   66.98    6.43
  11   5   0 1133.85   34.59
  11  -5   0 1107.17   36.36
  11  -5   0 1097.44   35.45
  11  -5   0 1103.56   35.34
  11  -5   0 1158.69   35.06
  11  -5   0 1139.67   35.59
  11  -5   1   11.99    3.45
  11  -5   1    7.58    2.92
  11  -5   1   16.24    3.76
  11  -5   1   11.98    3.08
  11  -5   1   12.48    3.13
  11  -5   2  432.91   19.22
  11  -5   2  454.94   19.41
  11  -5   2  461.04   18.55
  11  -5   2  461.04   19.13
  11  -5   3   69.13    7.03
  11  -5   3   72.35    7.14
  11  -5   3   86.23    7.49
  11  -5   4  547.64   22.20
  11  -5   4  536.95   21.63
  11  -5   4  556.78   21.98
  11  -5   5   54.95    6.32
  11  -5   5   53.98    6.07
  11  -5   5   47.55    5.91
  11   5   6   53.52    6.44
  11  -5   6   48.99    6.09
  11  -5   6   44.12    5.70
  11  -5   6   48.41    5.95
  11   5   7  238.99   13.42
  11  -5   7  187.37   11.64
  11  -5   7  224.95   12.65
  11  -5   7  221.85   12.81
  11   5   8  288.48   15.04
  11  -5   8  274.87   14.40
  11  -5   8  270.45   13.97
  11  -5   8  274.02   14.20
  11   5   9   63.61    6.80
  11  -5   9   71.26    6.79
  11  -5   9   59.25    6.26
  11   5  10   48.30    5.79
  11  -5  10   40.78    5.31
  11  -5  10   39.01    4.96
  11   5  11  155.57    9.95
  11  -5  11  130.27    8.89
  11  -5  11  139.12    9.05
  11   5  12   77.28    6.74
  11  -5  12   75.68    6.16
  11  -5  12   77.45    6.34
  11  -5  13    9.84    2.61
  11   5  13   16.37    3.08
  11  -5  13   18.88    3.08
  11  -5  14  197.73    9.39
  11  -5  14  216.88   10.12
  11  -5  15   13.83    2.18
  11  -5  15   11.64    2.20
  11  -7 -15    0.42    0.88
  11   7 -14    7.68    1.84
  11  -7 -14   11.23    2.24
  11   7 -13   33.57    3.80
  11  -7 -13   47.04    5.11
  11  -7 -13   43.36    4.24
  11   7 -12   53.18    4.97
  11  -7 -12   56.45    5.77
  11   7 -11  109.92    7.63
  11  -7 -11  129.30    9.08
  11   7 -10   60.62    5.87
  11  -7 -10   74.41    7.11
  11   7  -9   74.45    6.62
  11  -7  -9   69.49    7.03
  11  -7  -9   58.86    6.34
  11   7  -8  228.04   12.39
  11  -7  -8  241.68   13.29
  11   7  -7  106.54    8.41
  11  -7  -7  116.19    9.16
  11  -7  -7  115.32    9.05
  11   7  -6  269.04   13.76
  11  -7  -6  262.51   14.29
  11  -7  -6  266.18   14.41
  11   7  -5  114.53    8.73
  11  -7  -5   99.37    8.62
  11  -7  -5  110.77    9.31
  11   7  -4  204.14   12.02
  11  -7  -4  184.71   12.20
  11   7  -3  292.04   14.81
  11  -7  -3  283.75   15.42
  11   7  -2  124.60    9.21
  11  -7  -2  116.88    9.53
  11   7  -1  420.14   18.02
  11  -7  -1  401.79   18.79
  11   7   0   48.08    5.63
  11  -7   0   42.78    5.93
  11   7   1   13.07    3.25
  11  -7   1   21.29    4.31
  11   7   2  170.47   10.41
  11  -7   2  168.25   11.16
  11  -7   2  178.30   10.43
  11   7   3  114.54    8.04
  11   7   3  126.81    8.61
  11  -7   3  125.45    9.31
  11  -7   3  123.07    8.41
  11   7   4   36.28    4.62
  11   7   4   24.67    3.89
  11  -7   4   40.03    5.22
  11  -7   4   40.90    4.71
  11   7   5  140.70    8.58
  11   7   5  132.72    8.35
  11  -7   5  127.07    9.09
  11  -7   5  138.51    8.46
  11   7   6   46.72    4.78
  11  -7   6   43.72    5.17
  11  -7   7   80.94    6.65
  11   7   7   74.37    5.81
  11  -7   7   80.60    6.49
  11  -7   8    3.94    1.88
  11   7   8    2.64    1.75
  11  -7   8    6.73    2.22
  11  -7   9   76.39    5.77
  11  -7   9   79.23    5.64
  11   7   9   78.34    5.39
  11  -7   9   80.50    5.75
  11  -7  10   45.59    4.09
  11  -7  10   49.48    4.06
  11   7  10   47.08    3.87
  11  -7  10   44.75    3.92
  12   0 -22   31.75    3.82
  12   0 -22   31.40    3.79
  12   0 -21    0.78    1.62
  12   0 -21   -0.39    1.44
  12   0 -20  236.34   12.49
  12   0 -20  242.00   12.64
  12   0 -19   -0.49    1.87
  12   0 -19   -0.48    1.70
  12   0 -19    1.74    1.68
  12   0 -18  677.28   25.18
  12   0 -18  667.62   24.28
  12   0 -18  687.38   25.24
  12   0 -17    2.06    2.34
  12   0 -17   -0.47    1.83
  12   0 -16    7.65    2.67
  12   0 -16    6.63    2.48
  12   0 -15    1.48    1.90
  12   0 -15    1.38    1.48
  12   0 -14  117.57    8.75
  12   0 -14  118.59    8.52
  12   0 -13   -0.42    1.42
  12   0 -13   -0.42    1.60
  12   0 -12 1150.57   34.29
  12   0 -12 1160.93   34.38
  12   0 -12 1164.13   34.97
  12   0 -11   -0.36    1.34
  12   0 -11    0.41    1.16
  12   0 -11    1.52    1.35
  12   0 -11    4.15    1.85
  12   0 -10 1340.07   36.62
  12   0 -10 1334.88   37.34
  12   0  -9   -0.31    1.34
  12   0  -9    0.28    1.09
  12   0  -8 1774.79   45.22
  12   0  -8 1735.16   45.63
  12   0  -7   33.02    3.48
  12   0  -7    1.28    0.99
  12   0  -6 1393.95   36.25
  12   0  -6 1351.15   36.33
  12   0  -5    1.52    1.08
  12   0  -5    0.25    1.08
  12   0  -4  875.65   24.86
  12   0  -4  862.99   25.09
  12   0  -3    0.27    0.90
  12   0  -2 2339.82   58.04
  12   0  -1   -0.33    1.36
  12   0  -1    2.50    1.29
  12   0   0  448.14   16.64
  12   0   0  459.48   16.39
  12   0   0  438.77   15.68
  12   0   1    0.70    1.05
  12   0   1   -0.32    1.19
  12   0   1    0.29    0.88
  12   0   2  203.17   10.42
  12   0   2  204.60   10.31
  12   0   2  224.04   10.14
  12   0   3    0.75    0.98
  12   0   3    0.36    1.27
  12   0   3    0.31    0.87
  12   0   4  518.65   19.24
  12   0   4  526.70   19.30
  12   0   4  526.86   18.21
  12   0   5    1.20    1.13
  12   0   5    0.32    0.98
  12   0   5    0.40    1.49
  12   0   6 1763.79   48.63
  12   0   6 1821.77   49.92
  12   0   6 1831.12   49.09
  12   0   7   -0.40    1.55
  12   0   7    1.81    1.60
  12   0   7    1.69    1.63
  12   0   8 2454.95   64.46
  12   0   8 2528.07   65.82
  12   0   8 2410.18   64.83
  12   0   9   -0.44    1.55
  12   0   9    0.49    1.48
  12   0  10 1062.21   34.77
  12  -2 -23   37.86    3.36
  12  -2 -23   37.39    3.43
  12  -2 -22   60.56    4.87
  12  -2 -22   56.55    4.78
  12   2 -22   52.05    4.42
  12  -2 -21   63.10    5.58
  12   2 -21   60.84    5.25
  12  -2 -20  336.23   14.65
  12   2 -20  304.71   13.93
  12  -2 -19   52.21    5.60
  12  -2 -19   44.50    5.25
  12  -2 -18  136.54    9.54
  12  -2 -18  148.51    9.83
  12  -2 -17   23.53    4.15
  12   2 -17   28.11    4.64
  12  -2 -17   15.43    3.41
  12  -2 -17   24.37    4.29
  12   2 -16  143.06   10.13
  12  -2 -16  143.02    9.75
  12  -2 -16  146.94    9.78
  12  -2 -16  137.67    9.77
  12  -2 -16  124.97    9.24
  12  -2 -15   14.52    3.18
  12   2 -15   11.34    3.23
  12  -2 -15   16.21    3.26
  12  -2 -15   13.39    3.37
  12  -2 -15   15.80    3.44
  12   2 -14   11.70    3.13
  12  -2 -14   12.97    3.11
  12  -2 -14   10.56    2.87
  12  -2 -14   13.94    3.31
  12  -2 -14   10.96    2.86
  12   2 -14   13.92    3.33
  12  -2 -14   12.14    3.25
  12   2 -13  364.01   16.91
  12   2 -13  409.57   17.33
  12   2 -13  407.16   17.45
  12  -2 -13  385.23   16.53
  12  -2 -13  379.09   16.36
  12  -2 -13  344.41   17.90
  12  -2 -13  408.65   16.81
  12  -2 -13  399.76   17.31
  12  -2 -13  360.26   18.41
  12   2 -12   75.75    6.98
  12   2 -12   73.81    6.63
  12   2 -12   81.88    7.06
  12  -2 -12   88.41    6.94
  12  -2 -12   94.32    7.52
  12  -2 -12   79.20    6.62
  12  -2 -12   75.01    7.70
  12  -2 -12   98.18    7.30
  12  -2 -12   93.54    7.49
  12  -2 -12   72.52    7.83
  12   2 -11   59.93    5.77
  12   2 -11   65.81    6.10
  12   2 -11   60.37    5.79
  12  -2 -11   55.19    5.65
  12  -2 -11   50.51    5.10
  12  -2 -11   51.15    6.43
  12  -2 -11   47.78    4.99
  12  -2 -11   55.26    6.65
  12  -2 -11   52.14    5.51
  12   2 -10  585.01   20.64
  12   2 -10  549.21   20.29
  12   2 -10  570.75   20.35
  12  -2 -10  553.59   20.64
  12  -2 -10  535.23   21.59
  12  -2 -10  535.57   21.95
  12  -2 -10  557.51   20.34
  12  -2 -10  556.04   19.71
  12   2  -9  439.76   17.02
  12   2  -9  415.64   16.65
  12   2  -9  445.44   16.95
  12  -2  -9  444.62   17.04
  12  -2  -9  443.28   18.39
  12  -2  -9  454.84   16.63
  12  -2  -9  408.70   18.13
  12  -2  -9  451.02   17.47
  12  -2  -8  119.65    7.20
  12   2  -8  105.07    7.18
  12  -2  -7 1228.55   32.81
  12   2  -7 1240.19   33.45
  12  -2  -6  861.27   24.83
  12   2  -6  851.43   25.13
  12  -2  -6  801.29   25.95
  12  -2  -6  778.07   24.74
  12   2  -5 1085.16   30.52
  12  -2  -5 1081.38   31.65
  12  -2  -5 1143.47   30.39
  12  -2  -5 1108.09   31.20
  12   2  -4  325.25   12.79
  12  -2  -4  328.77   13.63
  12  -2  -4  339.65   13.46
  12  -2  -4  343.79   13.60
  12  -2  -4  358.59   12.88
  12  -2  -3  643.08   21.04
  12   2  -3  667.43   20.92
  12  -2  -3  639.55   21.01
  12  -2  -3  618.65   20.91
  12   2  -3  706.41   22.28
  12  -2  -2 1220.55   34.84
  12   2  -2 1267.35   34.89
  12  -2  -2 1307.78   35.07
  12  -2  -2 1179.71   34.55
  12   2  -2 1338.48   36.57
  12  -2  -1  523.00   18.36
  12   2  -1  571.62   20.03
  12   2  -1  550.61   18.69
  12  -2  -1  549.77   18.23
  12  -2  -1  509.76   18.21
  12   2   0  964.32   28.97
  12  -2   0  890.29   26.86
  12   2   0  900.63   27.17
  12  -2   0  899.85   26.22
  12   2   1  392.08   16.39
  12   2   1  361.13   14.66
  12  -2   1  365.39   13.78
  12  -2   1  358.08   14.10
  12  -2   1  368.47   14.82
  12   2   2   46.25    4.71
  12  -2   2   37.58    3.88
  12  -2   2   51.43    5.03
  12   2   3  222.00   11.14
  12  -2   3  231.45   11.67
  12   2   4   55.17    5.37
  12   2   4   56.54    5.27
  12  -2   4   56.48    5.37
  12  -2   4   56.79    5.44
  12  -2   4   58.37    5.52
  12  -2   4   61.30    5.83
  12  -2   5  156.72    9.39
  12  -2   5  167.71    9.65
  12   2   5  169.00    9.75
  12  -2   5  144.74    9.47
  12  -2   5  171.45    9.85
  12  -2   5  158.20   10.05
  12  -2   6  534.10   19.56
  12   2   6  503.95   19.23
  12  -2   6  520.93   19.52
  12  -2   6  458.72   18.86
  12  -2   6  508.31   20.48
  12  -2   7  454.70   18.46
  12  -2   7  452.64   19.69
  12  -2   7  470.28   18.34
  12  -2   8 1344.31   41.74
  12  -2   8 1350.22   39.93
  12  -2   9  221.79   13.37
  12  -2   9  240.33   12.58
  12  -2  10  454.21   19.83
  12  -2  11  107.23    8.13
  12  -2  12   52.58    5.69
  12  -2  13   52.58    5.55
  12  -2  14   39.34    4.68
  12  -2  15   72.46    5.95
  12   2  16  144.00    8.49
  12  -2  16  161.90    8.52
  12   2  17   16.92    2.74
  12  -2  17   16.45    2.51
  12   2  18  148.92    7.05
  12  -2  18  155.71    6.79
  12  -4 -21  127.25    6.51
  12  -4 -20  143.82    7.74
  12  -4 -19   47.97    4.77
  12  -4 -18   46.08    5.03
  12   4 -18   46.45    5.16
  12  -4 -17   54.50    5.87
  12   4 -17   51.42    5.77
  12  -4 -16   26.38    4.15
  12   4 -16   20.29    4.06
  12   4 -15  172.99   11.14
  12  -4 -15  172.76   10.91
  12  -4 -15  177.48   10.62
  12  -4 -14   14.97    4.25
  12  -4 -14   12.17    4.18
  12  -4 -14   17.47    3.63
  12   4 -14   19.76    4.21
  12  -4 -13   19.21    4.41
  12  -4 -13   18.48    4.44
  12  -4 -13   25.86    4.34
  12  -4 -13   24.02    4.10
  12   4 -13   24.09    4.47
  12  -4 -12    4.96    3.04
  12   4 -12    7.26    2.88
  12  -4 -12    6.06    2.35
  12  -4 -12    3.06    3.07
  12  -4 -12    4.90    2.16
  12   4 -11 1222.61   37.85
  12  -4 -11 1229.68   39.61
  12  -4 -11 1200.01   37.48
  12  -4 -11 1176.26   36.06
  12  -4 -11 1166.38   39.11
  12  -4 -11 1213.50   37.06
  12  -4 -10   21.07    3.84
  12  -4 -10   20.97    4.56
  12  -4 -10   23.02    4.23
  12  -4 -10   20.44    3.69
  12   4 -10   20.73    3.98
  12   4 -10   28.00    4.46
  12  -4  -9  412.20   17.76
  12  -4  -9  386.94   18.72
  12  -4  -9  425.86   17.39
  12  -4  -9  413.38   18.70
  12   4  -9  423.21   18.04
  12   4  -9  421.86   18.05
  12  -4  -8    8.25    2.46
  12  -4  -8    9.19    3.27
  12  -4  -8   11.09    3.15
  12  -4  -8    7.16    3.12
  12   4  -8   10.07    2.94
  12   4  -8   10.52    2.86
  12  -4  -7  234.31   13.16
  12  -4  -7  262.67   13.10
  12  -4  -7  256.74   14.33
  12  -4  -7  243.17   13.72
  12  -4  -7  250.60   13.82
  12   4  -7  285.41   13.72
  12   4  -7  263.14   13.14
  12  -4  -6    2.40    2.05
  12  -4  -6    0.42    1.10
  12  -4  -6   -1.51    2.21
  12  -4  -6    2.04    2.17
  12  -4  -6   -0.52    2.36
  12   4  -6   -0.42    1.91
  12   4  -6    2.60    1.91
  12  -4  -5  289.74   14.57
  12  -4  -5  343.26   15.06
  12  -4  -5  305.61   13.99
  12  -4  -5  338.05   16.19
  12  -4  -5  325.28   15.68
  12   4  -5  312.19   14.49
  12   4  -5  296.47   14.00
  12  -4  -4   60.80    6.10
  12  -4  -4   67.01    6.14
  12  -4  -4   51.27    5.20
  12  -4  -4   63.07    6.06
  12  -4  -4   62.56    6.42
  12   4  -4   77.59    6.61
  12   4  -4   55.25    5.53
  12  -4  -3 1178.04   36.04
  12  -4  -3 1198.47   36.00
  12  -4  -3 1223.51   35.70
  12  -4  -3 1182.55   36.80
  12   4  -3 1160.08   35.39
  12  -4  -2  259.50   13.13
  12  -4  -2  268.23   13.17
  12   4  -2  283.96   13.39
  12   4  -2  284.61   13.39
  12  -4  -2  303.01   14.07
  12  -4  -2  265.39   12.91
  12  -4  -2  266.64   12.86
  12  -4  -2  305.20   14.46
  12  -4  -1  624.95   21.94
  12  -4  -1  516.98   20.47
  12   4  -1  633.93   21.78
  12  -4  -1  552.95   21.16
  12  -4  -1  588.52   21.77
  12  -4  -1  578.61   20.80
  12  -4  -1  606.40   22.13
  12   4   0  132.94    8.72
  12  -4   0  123.61    8.67
  12  -4   0  123.35    8.73
  12  -4   0  133.15    8.91
  12  -4   0  138.02    8.74
  12   4   1  846.62   27.03
  12  -4   1  782.19   26.89
  12  -4   1  763.95   26.82
  12  -4   1  841.31   27.59
  12  -4   1  819.78   26.86
  12  -4   1  740.31   25.61
  12   4   2   66.94    6.37
  12  -4   2   68.66    6.58
  12  -4   2   60.70    6.39
  12  -4   2   58.16    5.90
  12  -4   2   68.67    6.64
  12  -4   2   66.48    6.19
  12   4   3  749.81   25.38
  12  -4   3  695.39   25.28
  12  -4   3  682.82   25.41
  12  -4   3  691.64   24.62
  12  -4   3  717.25   25.54
  12  -4   3  732.22   24.96
  12   4   4  102.93    8.09
  12   4   4  106.41    8.45
  12  -4   4  101.58    8.11
  12  -4   4  110.75    8.66
  12  -4   4   94.83    7.68
  12  -4   4  111.87    8.47
  12  -4   4  109.11    8.12
  12   4   5  433.81   18.27
  12   4   5  441.31   18.81
  12  -4   5  430.90   18.63
  12  -4   5  382.96   17.23
  12  -4   5  409.17   17.99
  12  -4   5  446.06   18.61
  12  -4   5  411.61   17.53
  12   4   6  157.95   10.90
  12   4   6  174.56   10.92
  12   4   6  171.20   11.16
  12  -4   6  183.18   11.48
  12  -4   6  178.69   11.04
  12  -4   6  159.50   10.37
  12  -4   6  162.23   10.49
  12  -4   6  177.90   11.65
  12   4   7 1116.44   35.30
  12   4   7 1139.36   35.98
  12  -4   7 1118.69   35.86
  12  -4   7 1075.72   34.60
  12  -4   7 1083.33   34.82
  12   4   8  335.07   15.88
  12   4   8  337.45   16.21
  12  -4   8  296.38   15.39
  12  -4   8  320.34   15.26
  12  -4   8  307.27   15.13
  12   4   9  254.16   13.74
  12   4   9  269.31   14.22
  12  -4   9  270.53   14.14
  12  -4   9  238.13   13.05
  12   4  10    1.01    2.09
  12   4  10    2.43    2.26
  12  -4  10    4.45    2.36
  12  -4  10    3.28    2.06
  12   4  11  289.02   14.42
  12   4  11  294.85   14.70
  12  -4  11  304.32   14.66
  12  -4  11  315.29   14.67
  12  -4  12   45.12    5.55
  12   4  12   42.29    5.20
  12   4  12   45.66    5.37
  12  -4  12   49.15    5.42
  12  -4  12   54.29    5.47
  12  -4  13   23.68    3.87
  12   4  13   23.35    3.75
  12   4  13   25.27    3.87
  12  -4  13   27.95    3.79
  12  -4  13   24.54    3.66
  12  -4  14    0.71    1.31
  12   4  14    1.02    1.45
  12   4  14    0.34    1.52
  12  -4  14    1.30    1.25
  12   4  15    3.89    1.65
  12  -4  15    5.36    1.70
  12   4  16   49.38    3.88
  12  -4  16   46.65    3.68
  12   6 -17   48.52    3.93
  12  -6 -17   51.13    3.97
  12  -6 -17   51.75    4.13
  12   6 -16   31.83    3.65
  12  -6 -16   29.82    3.46
  12  -6 -16   34.71    3.64
  12   6 -15   43.16    4.56
  12  -6 -15   44.55    4.38
  12  -6 -15   43.57    4.56
  12   6 -14   97.90    7.20
  12  -6 -14   97.71    8.13
  12  -6 -14   96.73    6.79
  12  -6 -14   96.19    6.97
  12   6 -13   86.64    7.04
  12  -6 -13   79.39    7.78
  12   6 -12   54.50    5.95
  12  -6 -12   55.23    6.59
  12   6 -11  141.89    9.64
  12  -6 -11  129.49   10.03
  12  -6 -11  141.78   10.53
  12  -6 -10   30.22    5.20
  12   6 -10   22.52    4.16
  12  -6 -10   30.69    5.26
  12   6  -9  267.68   14.16
  12  -6  -9  270.53   15.05
  12  -6  -9  256.75   14.71
  12   6  -8  127.57    9.11
  12   6  -8  158.72   10.62
  12  -6  -8  139.38   10.49
  12  -6  -8  138.12   10.76
  12   6  -7  193.69   11.48
  12   6  -7  207.95   12.47
  12  -6  -7  213.13   13.07
  12  -6  -7  214.29   13.34
  12   6  -6  394.77   17.46
  12   6  -6  387.93   17.95
  12  -6  -6  427.18   19.59
  12   6  -5  233.00   12.79
  12   6  -5  235.78   13.18
  12  -6  -5  216.52   13.34
  12  -6  -5  245.92   14.34
  12   6  -4   84.39    7.49
  12   6  -4   87.02    7.85
  12  -6  -4   63.65    7.36
  12   6  -3  397.32   17.42
  12   6  -3  369.74   17.26
  12  -6  -3  376.04   18.15
  12   6  -2   23.20    4.48
  12   6  -2   26.57    4.30
  12  -6  -2   35.05    5.69
  12   6  -1  607.58   22.78
  12   6  -1  574.18   22.34
  12  -6  -1  562.23   23.53
  12   6   0   13.86    3.56
  12   6   0   21.32    4.00
  12  -6   0   19.63    4.29
  12  -6   0   17.81    3.66
  12   6   1  356.58   16.34
  12   6   1  356.48   16.12
  12  -6   1  341.31   17.31
  12  -6   1  332.43   15.78
  12   6   2  380.02   16.86
  12  -6   2  400.06   17.32
  12  -6   2  412.37   19.10
  12  -6   3   63.57    6.28
  12  -6   3   62.59    6.98
  12  -6   4   67.40    7.26
  12  -6   5  180.97   11.72
  12  -6   6  204.69   12.37
  12  -6   7   23.73    4.23
  12  -6   8    0.93    1.66
  12  -6   8    0.45    1.79
  12  -6   9  517.20   20.14
  12  -6   9  533.85   20.17
  12  -6   9  581.24   20.72
  12  -6  10   11.37    2.67
  12  -6  10    7.08    2.26
  12  -6  10   10.78    2.61
  12  -6  11  130.49    7.79
  12  -6  11  132.00    7.68
  12  -6  11  134.92    7.77
  12  -6  12  164.60    8.38
  12  -6  12  187.74    8.49
  12  -6  13   63.42    4.32
  12   8 -10   32.94    3.14
  12   8  -9   19.21    2.66
  12  -8  -9   18.25    2.75
  12   8  -8  103.75    6.33
  12  -8  -8  120.89    7.20
  12  -8  -7   18.28    2.94
  12   8  -7   18.68    2.84
  12  -8  -7   18.44    3.03
  12  -8  -6  259.97   11.38
  12  -8  -6  245.56   11.33
  12   8  -5   40.38    4.26
  12  -8  -5   44.95    4.71
  12   8  -4   83.85    6.11
  12  -8  -4   82.22    6.41
  12   8  -3   11.99    2.59
  12  -8  -3   20.58    3.49
  12   8  -2   15.07    2.80
  12  -8  -2   12.23    2.89
  12   8  -1  118.77    7.27
  12  -8  -1  122.03    7.84
  12   8   0  123.22    7.32
  12  -8   0  117.84    7.76
  12  -8   0  135.61    8.12
  12   8   1    7.92    2.17
  12  -8   1    9.08    2.42
  12  -8   1   10.11    2.40
  12   8   2  151.65    7.79
  12  -8   2  140.09    8.15
  12   8   3    6.97    1.88
  12  -8   3    9.14    2.32
  12  -8   4  603.23   19.22
  12  -8   5   26.62    3.08
  13   1 -23   80.47    5.01
  13  -1 -23   89.86    5.51
  13   1 -22    0.29    1.18
  13  -1 -22    1.75    1.32
  13  -1 -22   -0.31    1.15
  13  -1 -21   82.60    6.53
  13   1 -21  100.68    7.12
  13  -1 -21   89.85    6.73
  13  -1 -21   95.40    6.98
  13   1 -20   46.37    5.21
  13  -1 -20   54.60    5.46
  13  -1 -20   45.67    5.17
  13  -1 -20   44.69    5.24
  13  -1 -19   99.53    7.89
  13   1 -19  110.79    7.80
  13   1 -19  109.01    8.32
  13   1 -19  101.16    8.01
  13  -1 -19  101.23    8.18
  13   1 -18   24.18    3.91
  13  -1 -18   27.30    4.30
  13  -1 -18   20.70    3.91
  13   1 -18   19.59    3.73
  13  -1 -18   25.40    4.22
  13  -1 -17  202.53   11.87
  13   1 -17  201.75   11.57
  13  -1 -17  204.00   11.88
  13   1 -17  200.61   12.04
  13  -1 -17  189.97   11.76
  13   1 -16   16.93    3.54
  13  -1 -16   12.18    3.31
  13  -1 -16   16.01    3.53
  13   1 -16   21.51    4.04
  13  -1 -16   17.32    3.79
  13   1 -15 2007.77   56.16
  13  -1 -15 2028.29   55.54
  13  -1 -15 2129.15   56.29
  13  -1 -15 2032.21   56.01
  13   1 -15 1946.12   55.97
  13  -1 -15 1993.92   56.03
  13   1 -14   35.69    4.98
  13   1 -14   32.18    4.60
  13   1 -14   33.18    4.91
  13  -1 -14   35.27    4.83
  13   1 -14   29.79    4.60
  13  -1 -14   30.41    4.40
  13  -1 -14   27.11    4.31
  13   1 -13  889.02   30.13
  13   1 -13  955.85   30.22
  13   1 -13  929.97   30.26
  13   1 -13  965.02   30.73
  13  -1 -13  897.92   29.97
  13  -1 -13  912.22   29.86
  13  -1 -13  897.04   29.19
  13  -1 -13  942.93   30.48
  13   1 -12   60.38    6.04
  13   1 -12   49.68    5.33
  13  -1 -12   57.15    5.58
  13   1 -12   52.26    5.69
  13  -1 -12   50.57    5.62
  13  -1 -12   60.82    5.67
  13  -1 -12   56.17    5.82
  13  -1 -12   44.50    6.37
  13   1 -12   55.14    5.69
  13   1 -12   51.66    5.53
  13  -1 -12   57.11    5.68
  13   1 -11  157.34    9.59
  13  -1 -11  152.78    9.72
  13  -1 -11  123.76   10.06
  13  -1 -11  156.44    9.59
  13  -1 -11  167.73    9.36
  13   1 -11  160.11    9.64
  13   1 -11  152.62    9.49
  13  -1 -11  170.66    9.68
  13   1 -10  557.88   20.07
  13  -1 -10  563.14   20.71
  13  -1 -10  503.34   21.10
  13  -1 -10  483.63   21.06
  13  -1 -10  553.21   20.20
  13  -1 -10  566.34   19.49
  13  -1 -10  551.59   19.80
  13   1 -10  543.96   19.97
  13   1 -10  566.29   20.26
  13  -1 -10  577.54   19.92
  13   1  -9   10.10    2.57
  13  -1  -9   11.19    2.34
  13  -1  -9   12.17    2.66
  13  -1  -9   11.13    2.61
  13  -1  -9    5.79    2.74
  13  -1  -9    8.02    3.03
  13  -1  -9    9.61    2.47
  13   1  -9   12.89    2.73
  13   1  -9    8.46    2.40
  13  -1  -8   45.30    4.34
  13   1  -8   37.22    4.17
  13  -1  -7  253.21   10.94
  13  -1  -7  238.88   10.59
  13   1  -7  243.09   11.11
  13   1  -6    2.13    1.38
  13  -1  -6    1.98    1.32
  13  -1  -6    1.79    1.10
  13  -1  -5 1496.44   39.84
  13   1  -5 1513.84   40.17
  13  -1  -4  433.62   15.16
  13   1  -4  440.84   15.49
  13  -1  -4  409.71   15.51
  13   1  -4  430.06   15.42
  13  -1  -3  839.95   25.26
  13  -1  -3  861.64   25.82
  13   1  -3  888.23   26.21
  13   1  -3  941.62   27.74
  13  -1  -2   52.66    4.48
  13   1  -2   56.05    4.81
  13  -1  -2   47.78    4.25
  13  -1  -2   56.18    4.87
  13   1  -2   60.54    5.39
  13  -1  -1  401.25   15.05
  13   1  -1  392.64   15.04
  13  -1  -1  383.92   14.16
  13  -1  -1  400.65   15.23
  13   1  -1  392.51   15.93
  13  -1   0   75.04    5.74
  13   1   0   82.23    6.13
  13  -1   0   88.10    6.40
  13   1   0   84.12    6.64
  13   1   1 1538.78   42.87
  13  -1   1 1578.11   42.75
  13  -1   1 1656.13   44.01
  13   1   1 1620.54   44.77
  13   1   2  120.87    7.71
  13  -1   2  123.65    7.52
  13  -1   2  126.89    8.19
  13   1   2  114.20    8.20
  13   1   3 2309.24   59.87
  13  -1   3 2316.11   59.09
  13  -1   3 2388.65   61.04
  13   1   3 2287.05   61.64
  13  -1   4  329.67   13.85
  13   1   4  353.17   14.74
  13  -1   4  343.68   15.35
  13  -1   4  341.41   14.64
  13  -1   4  359.53   15.75
  13   1   4  372.30   16.30
  13   1   5 1249.89   36.40
  13   1   5 1271.51   38.51
  13  -1   5 1218.32   36.64
  13  -1   5 1238.83   37.94
  13   1   5 1282.89   37.67
  13  -1   5 1266.45   37.82
  13   1   6  112.94    8.71
  13  -1   6   92.02    7.42
  13  -1   6  108.52    8.46
  13  -1   6  119.37    8.68
  13  -1   7   97.51    7.75
  13   1   7  103.83    7.98
  13  -1   7  118.24    8.97
  13  -1   7  101.25    8.21
  13  -1   8   56.33    5.94
  13   1   8   56.49    5.96
  13  -1   8   52.04    6.17
  13  -1   8   51.36    5.95
  13  -1   9   14.89    3.35
  13   1   9   16.32    3.47
  13  -1   9   13.14    3.52
  13  -1  10    3.28    2.30
  13   1  10    3.28    2.30
  13   1  16   12.69    2.53
  13   1  17   44.09    3.96
  13   1  18    0.17    0.74
  13  -3 -22   14.18    2.17
  13  -3 -22   18.17    2.34
  13  -3 -21   16.92    2.69
  13  -3 -21   15.76    2.56
  13   3 -21   16.30    2.56
  13  -3 -20   69.22    5.59
  13  -3 -20   77.06    5.87
  13  -3 -19   12.68    2.66
  13  -3 -19   12.78    2.82
  13   3 -18  125.56    8.92
  13  -3 -18  126.46    8.54
  13  -3 -18  134.40    9.07
  13   3 -17  119.43    9.00
  13  -3 -17  117.40    8.37
  13  -3 -17  128.20    9.09
  13   3 -16  167.70   10.82
  13  -3 -16  151.90    9.80
  13  -3 -16  166.61   10.78
  13  -3 -15   38.58    5.31
  13   3 -15   43.79    5.60
  13  -3 -14  162.10   12.05
  13  -3 -14  155.26   10.57
  13  -3 -14  166.10   10.58
  13   3 -14  175.90   11.13
  13  -3 -13  610.82   23.24
  13  -3 -13  604.36   23.03
  13  -3 -13  568.85   24.50
  13  -3 -13  537.42   24.27
  13  -3 -13  574.08   22.19
  13   3 -13  626.00   23.35
  13   3 -12   26.76    4.37
  13  -3 -12   20.67    3.67
  13   3 -12   22.34    3.99
  13  -3 -12   24.05    4.18
  13  -3 -12   27.24    5.16
  13  -3 -12   39.41    6.15
  13  -3 -12   30.51    4.57
  13   3 -11  144.40    9.81
  13  -3 -11  158.66   10.33
  13  -3 -11  151.93    9.62
  13  -3 -11  142.71   11.04
  13  -3 -11  133.09   10.54
  13  -3 -11  160.22   10.21
  13   3 -11  165.58   10.34
  13   3 -10  349.04   15.83
  13  -3 -10  378.40   16.45
  13  -3 -10  345.98   16.08
  13  -3 -10  350.34   15.79
  13  -3 -10  348.86   17.60
  13  -3 -10  361.16   17.56
  13  -3 -10  363.77   15.52
  13   3 -10  357.24   16.15
  13   3 -10  345.60   15.69
  13   3  -9   30.23    4.29
  13  -3  -9   22.05    3.50
  13  -3  -9   28.98    4.22
  13  -3  -9   25.22    3.95
  13  -3  -9   25.49    3.93
  13  -3  -9   21.01    4.49
  13  -3  -9   19.06    3.66
  13  -3  -9   27.07    4.90
  13   3  -9   31.53    4.43
  13   3  -9   25.42    4.07
  13   3  -8  297.50   13.62
  13  -3  -8  291.76   13.92
  13  -3  -8  298.38   14.23
  13  -3  -8  308.56   15.19
  13  -3  -8  319.45   13.55
  13  -3  -8  265.63   14.16
  13  -3  -8  302.52   13.72
  13  -3  -8  291.85   15.25
  13   3  -8  307.99   14.18
  13   3  -8  290.81   13.69
  13  -3  -7  151.05    9.40
  13  -3  -7  176.53   10.41
  13  -3  -7  180.15   10.20
  13  -3  -7  176.59   10.91
  13  -3  -7  192.78    9.79
  13  -3  -7  159.48   10.38
  13  -3  -7  173.33   11.10
  13   3  -7  186.90   10.39
  13  -3  -6  442.40   18.53
  13  -3  -6  425.60   17.58
  13  -3  -6  476.62   18.67
  13  -3  -6  465.82   17.95
  13  -3  -6  493.81   17.34
  13  -3  -6  497.11   19.42
  13  -3  -6  466.09   19.20
  13  -3  -6  469.14   19.57
  13   3  -6  496.27   18.47
  13  -3  -5  603.34   22.19
  13  -3  -5  535.91   20.81
  13  -3  -5  577.78   20.88
  13  -3  -5  641.25   22.20
  13  -3  -5  628.77   21.93
  13  -3  -5  622.00   20.32
  13  -3  -5  639.08   23.32
  13  -3  -5  661.51   22.91
  13  -3  -5  609.88   22.63
  13   3  -5  619.66   21.46
  13  -3  -4  878.25   28.28
  13  -3  -4  927.47   28.43
  13  -3  -4  888.76   28.12
  13  -3  -4  911.86   29.23
  13   3  -4  892.76   27.66
  13  -3  -3  170.30    9.70
  13  -3  -3  145.97    8.96
  13  -3  -3  167.38    9.41
  13  -3  -3  161.19    9.45
  13  -3  -3  154.09    9.72
  13   3  -3  154.87    9.03
  13   3  -3  149.40    9.08
  13   3  -2  639.14   22.07
  13  -3  -2  669.13   22.61
  13  -3  -2  594.66   21.80
  13   3  -2  704.82   22.80
  13  -3  -2  670.16   22.26
  13  -3  -2  653.21   23.11
  13  -3  -2  680.73   22.89
  13  -3  -2  656.05   23.19
  13  -3  -2  569.42   21.89
  13   3  -1   84.69    6.72
  13  -3  -1   84.28    6.60
  13  -3  -1   83.72    6.54
  13   3  -1   84.04    7.12
  13   3  -1   78.10    6.46
  13  -3  -1   84.97    6.59
  13  -3  -1   82.42    6.98
  13  -3  -1   83.35    6.71
  13  -3  -1   77.49    6.60
  13   3   0 1213.84   35.75
  13  -3   0 1213.80   35.05
  13  -3   0 1138.56   34.64
  13   3   0 1228.82   37.49
  13   3   0 1211.38   35.26
  13  -3   0 1186.13   35.38
  13  -3   0 1229.83   36.64
  13  -3   0 1203.24   35.65
  13  -3   0 1165.91   35.86
  13   3   1   54.72    5.64
  13  -3   1   63.89    5.66
  13  -3   1   55.76    5.32
  13   3   1   64.28    5.92
  13  -3   1   58.65    5.75
  13  -3   1   54.39    5.92
  13  -3   1   61.63    5.93
  13  -3   1   52.77    5.59
  13  -3   1   52.73    5.41
  13   3   2  709.12   24.70
  13  -3   2  745.73   25.22
  13  -3   2  729.05   25.37
  13  -3   2  724.74   24.92
  13   3   2  737.85   25.45
  13  -3   2  758.63   24.43
  13  -3   2  708.07   23.90
  13   3   3  646.93   23.66
  13  -3   3  655.50   22.43
  13   3   3  671.09   23.36
  13   3   3  690.68   23.64
  13  -3   3  656.00   23.43
  13  -3   3  622.06   23.01
  13  -3   3  663.84   23.93
  13  -3   3  645.47   23.78
  13   3   4  441.73   18.48
  13   3   4  449.97   18.11
  13   3   4  435.97   17.91
  13  -3   4  405.20   17.69
  13  -3   4  443.64   18.08
  13  -3   4  418.11   18.03
  13  -3   4  445.70   18.82
  13   3   5  799.17   27.80
  13   3   5  800.50   27.39
  13   3   5  802.21   27.28
  13  -3   5  824.88   27.67
  13  -3   5  778.29   27.23
  13  -3   5  844.72   28.23
  13  -3   5  790.17   28.37
  13  -3   6  249.28   13.21
  13  -3   6  236.98   13.14
  13   3   6  258.26   13.57
  13   3   6  271.68   13.74
  13   3   6  250.31   13.21
  13  -3   6  256.84   13.28
  13  -3   6  242.98   13.69
  13  -3   6  256.45   14.25
  13  -3   7    0.97    1.71
  13  -3   7    6.44    2.48
  13   3   7    4.72    2.31
  13   3   7    2.44    2.27
  13  -3   7    6.11    2.19
  13  -3   7    1.59    2.04
  13  -3   7    1.14    1.93
  13   3   8  342.45   16.17
  13   3   8  327.25   15.60
  13  -3   8  322.59   15.56
  13  -3   8  330.92   15.85
  13   3   9   50.97    5.99
  13   3   9   47.38    5.68
  13  -3   9   45.32    5.33
  13  -3   9   40.32    5.75
  13  -3   9   42.87    5.29
  13  -3   9   47.92    5.62
  13   3  10   79.21    7.43
  13   3  10   90.50    7.64
  13  -3  10   88.85    7.43
  13  -3  10   93.78    8.51
  13  -3  10   79.35    7.19
  13  -3  11  139.35    9.97
  13   3  11  130.59    9.46
  13  -3  11  135.52    9.20
  13  -3  12  254.19   13.57
  13   3  12  272.53   13.73
  13  -3  12  268.75   12.98
  13   3  13  236.13   12.28
  13  -3  13  237.82   12.18
  13  -3  13  250.49   11.99
  13   3  14  107.94    7.65
  13  -3  14  117.41    7.57
  13  -3  14  105.06    7.08
  13   3  15  155.86    8.50
  13  -3  15  150.94    8.02
  13   3  16   42.31    3.93
  13  -3  16   42.76    3.71
  13   3  17    7.90    1.54
  13  -5 -19   16.15    2.39
  13  -5 -18  116.48    6.95
  13   5 -18  108.07    6.70
  13  -5 -17    0.34    1.31
  13   5 -17    1.36    1.62
  13  -5 -16  226.17   11.29
  13  -5 -16  220.85   10.94
  13   5 -16  224.06   11.44
  13   5 -15    4.28    2.38
  13  -5 -15    5.98    2.34
  13  -5 -15    8.25    2.53
  13   5 -14  349.51   15.95
  13  -5 -14  336.85   15.23
  13  -5 -14  334.26   15.20
  13  -5 -14  342.80   17.10
  13  -5 -13   -0.58    2.41
  13   5 -13   -0.48    2.07
  13  -5 -13    1.90    1.53
  13  -5 -13   -0.45    1.52
  13  -5 -13    0.57    2.79
  13   5 -12  358.04   16.76
  13  -5 -12  338.92   17.53
  13  -5 -12  352.84   16.48
  13  -5 -12  341.01   17.69
  13  -5 -12  380.79   16.39
  13   5 -11  109.30    8.80
  13  -5 -11  112.06    9.49
  13  -5 -11  106.25    8.55
  13  -5 -11  104.17    9.40
  13   5 -10   17.92    3.96
  13  -5 -10   15.35    3.34
  13  -5 -10   15.70    4.62
  13  -5  -9   50.83    6.07
  13  -5  -9   71.45    7.93
  13   5  -9   79.54    7.37
  13   5  -9   69.79    7.05
  13  -5  -8  102.01    8.20
  13  -5  -8   90.15    8.62
  13   5  -8   80.92    7.51
  13   5  -8  100.67    8.33
  13  -5  -7   75.20    7.10
  13  -5  -7   70.00    7.80
  13  -5  -7   73.21    7.75
  13   5  -7   89.54    7.69
  13   5  -7   92.59    8.02
  13  -5  -6  683.12   24.40
  13  -5  -6  692.02   26.16
  13  -5  -6  635.06   25.56
  13  -5  -6  619.09   25.56
  13   5  -6  654.14   24.37
  13   5  -6  654.39   24.27
  13  -5  -5   34.83    4.64
  13  -5  -5   41.68    5.83
  13  -5  -5   37.13    5.70
  13  -5  -5   41.83    6.23
  13   5  -5   39.05    5.33
  13   5  -5   36.60    5.04
  13  -5  -4  301.95   15.71
  13  -5  -4  294.69   14.27
  13  -5  -4  351.55   17.23
  13  -5  -4  303.89   16.09
  13   5  -4  331.68   15.65
  13   5  -4  313.16   15.00
  13  -5  -3   21.17    4.18
  13  -5  -3   24.42    4.18
  13  -5  -3   18.20    3.94
  13   5  -3   23.69    4.09
  13   5  -3   20.06    3.77
  13  -5  -2  448.78   19.27
  13   5  -2  432.68   18.63
  13  -5  -2  423.42   18.57
  13  -5  -2  434.23   19.28
  13  -5  -1   39.58    5.15
  13   5  -1   42.92    5.42
  13  -5  -1   37.04    5.51
  13  -5  -1   38.96    5.27
  13   5   0  478.55   19.43
  13  -5   0  495.88   20.91
  13  -5   0  436.60   19.43
  13  -5   0  464.38   19.90
  13  -5   0  479.87   20.46
  13  -5   0  480.81   20.01
  13  -5   0  497.03   19.42
  13   5   1   69.43    6.65
  13  -5   1   67.30    7.20
  13  -5   1   54.03    6.30
  13  -5   1   59.83    6.45
  13   5   2  464.26   19.05
  13  -5   2  453.15   20.13
  13  -5   2  430.77   19.35
  13  -5   2  451.53   19.55
  13   5   3  100.49    8.16
  13  -5   3  110.86    8.87
  13  -5   3   92.80    8.24
  13   5   4  887.46   29.29
  13  -5   4  843.40   29.88
  13  -5   4  831.16   29.36
  13   5   5   17.44    3.64
  13  -5   5   14.34    3.60
  13  -5   5    7.16    3.00
  13   5   6  637.42   22.87
  13  -5   6  571.50   23.02
  13  -5   6  560.00   21.99
  13  -5   6  577.38   22.60
  13   5   7   50.14    5.71
  13  -5   7   51.08    6.09
  13  -5   7   57.99    6.11
  13  -5   7   70.35    6.72
  13  -5   8   94.21    8.37
  13   5   8  107.34    8.06
  13  -5   8  101.16    8.07
  13  -5   8   96.57    7.83
  13  -5   8  101.52    7.92
  13  -5   9   89.56    7.71
  13  -5   9  102.61    8.34
  13   5   9   96.25    7.41
  13  -5   9  111.91    8.28
  13  -5   9  100.63    7.61
  13  -5  10  229.13   12.34
  13  -5  10  218.13   11.76
  13   5  10  222.14   11.32
  13  -5  10  237.71   11.99
  13  -5  10  216.83   11.21
  13  -5  11    1.24    1.70
  13   5  11    1.02    1.54
  13  -5  11    1.73    1.48
  13  -5  11    1.08    1.34
  13  -5  12   34.43    4.23
  13   5  12   29.33    3.51
  13  -5  12   34.21    3.92
  13  -5  12   29.29    3.52
  13  -5  13   23.57    3.19
  13   5  13   20.13    2.76
  13  -5  14  169.66    7.82
  13  -5  14  190.98    8.13
  13   7 -14   77.53    4.91
  13  -7 -14   86.16    5.13
  13  -7 -13    4.09    1.68
  13   7 -13    2.77    1.45
  13  -7 -13    2.74    1.25
  13   7 -12   67.74    5.23
  13  -7 -12   65.07    5.69
  13  -7 -12   73.03    5.32
  13   7 -11   88.67    6.33
  13  -7 -11   89.97    6.21
  13  -7 -11   88.49    6.85
  13  -7 -10   21.01    3.65
  13   7 -10   26.65    3.74
  13  -7 -10   22.11    3.19
  13  -7 -10   25.67    4.01
  13   7  -9  221.44   11.35
  13  -7  -9  238.32   12.19
  13  -7  -9  226.39   12.13
  13  -7  -9  236.90   10.88
  13   7  -8  105.08    7.64
  13  -7  -8  103.36    8.15
  13   7  -7   70.14    6.44
  13  -7  -7   75.69    7.12
  13   7  -6   54.71    5.74
  13  -7  -6   50.07    6.02
  13   7  -5    2.12    2.17
  13  -7  -5    6.34    3.08
  13   7  -4   96.56    7.62
  13  -7  -4   94.87    7.98
  13  -7  -4  111.81    8.71
  13   7  -3   60.49    5.74
  13   7  -3   63.54    6.19
  13  -7  -3   53.19    6.16
  13   7  -2  121.44    8.20
  13   7  -2  136.22    8.91
  13  -7  -2  127.21    9.34
  13   7  -1  550.38   20.16
  13   7  -1  545.36   20.46
  13  -7  -1  573.36   21.92
  13   7   0    5.42    2.15
  13   7   0    5.57    2.29
  13  -7   0    7.16    2.84
  13  -7   0    8.39    2.82
  13   7   1   80.40    6.50
  13   7   1   75.14    6.33
  13  -7   1   80.71    7.25
  13   7   2  222.74   11.23
  13  -7   2  225.43   12.24
  13  -7   3   38.37    4.69
  13   7   3   40.10    4.49
  13  -7   3   37.96    4.91
  13  -7   4  140.51    8.94
  13   7   4  155.79    8.82
  13  -7   4  165.23    9.73
  13  -7   5    2.27    1.61
  13   7   5    0.32    1.49
  13  -7   5    2.64    1.80
  13  -7   6  167.64    9.27
  13   7   6  153.12    8.28
  13  -7   6  164.11    9.11
  13  -7   7   65.06    5.37
  13   7   7   64.89    4.98
  13  -7   7   67.08    5.31
  13  -7   8  130.56    7.21
  13   7   8  125.62    6.68
  13  -7   8  132.30    7.16
  13  -7   9  169.79    7.90
  13   7   9  178.16    7.57
  13  -7   9  179.82    7.87
  14   0 -22   45.77    4.31
  14   0 -21    0.35    1.61
  14   0 -21    1.09    1.23
  14   0 -20   67.06    6.14
  14   0 -20   64.45    6.07
  14   0 -19    1.80    1.93
  14   0 -19    1.72    1.83
  14   0 -19    1.79    1.85
  14   0 -19   -0.47    1.66
  14   0 -18 1092.58   33.75
  14   0 -18 1063.47   33.79
  14   0 -18 1030.64   33.57
  14   0 -18 1039.00   34.04
  14   0 -17   -0.48    1.55
  14   0 -17   -0.50    1.87
  14   0 -17   -1.03    2.07
  14   0 -16  317.85   15.41
  14   0 -16  323.45   15.76
  14   0 -16  305.20   15.56
  14   0 -15    0.97    1.72
  14   0 -15    0.51    1.95
  14   0 -15    0.51    1.90
  14   0 -14  870.66   29.57
  14   0 -14  861.79   29.55
  14   0 -13   -0.49    1.67
  14   0 -13    0.47    1.75
  14   0 -13    0.95    1.75
  14   0 -12  341.59   15.64
  14   0 -12  390.37   17.10
  14   0 -12  369.81   16.33
  14   0 -12  376.32   16.53
  14   0 -12  390.54   16.73
  14   0 -11   -0.40    1.36
  14   0 -11    1.83    1.55
  14   0 -11    0.42    1.43
  14   0 -11    0.43    1.29
  14   0 -11    1.27    1.43
  14   0 -10  871.35   27.66
  14   0 -10  927.71   29.19
  14   0 -10  897.14   27.18
  14   0 -10  870.20   28.14
  14   0 -10  885.26   28.04
  14   0 -10  904.75   28.17
  14   0  -9    1.45    1.55
  14   0  -9    1.00    1.42
  14   0  -9    2.06    1.32
  14   0  -9    0.38    1.28
  14   0  -9    1.11    1.31
  14   0  -9    1.86    1.64
  14   0  -9   -0.48    2.12
  14   0  -9   -0.39    1.49
  14   0  -8  942.51   29.01
  14   0  -8  977.54   29.06
  14   0  -8  960.89   29.43
  14   0  -8  919.68   28.87
  14   0  -8  982.93   29.06
  14   0  -7    7.21    1.99
  14   0  -6   92.52    6.42
  14   0  -5   -0.31    0.94
  14   0  -4  783.52   24.40
  14   0  -3    5.52    1.71
  14   0  -2 2290.51   58.35
  14   0  -1    0.34    1.25
  14   0   0 2403.75   61.26
  14   0   1    0.71    1.20
  14   0   1    1.97    1.58
  14   0   1    1.25    1.34
  14   0   2  799.81   25.96
  14   0   2  837.47   27.31
  14   0   2  851.43   27.67
  14   0   3    0.37    0.97
  14   0   3   -0.42    1.43
  14   0   3    0.76    1.29
  14   0   3    1.30    1.79
  14   0   3    0.44    1.05
  14   0   4   92.58    6.89
  14   0   4   94.58    7.59
  14   0   4   98.78    7.43
  14   0   4   92.43    7.55
  14   0   4   94.59    7.49
  14   0   5    0.93    1.11
  14   0   5    1.36    1.53
  14   0   5   -0.42    1.49
  14   0   5   -0.47    1.52
  14   0   6  522.71   20.42
  14   0   6  548.96   21.53
  14   0   7    1.37    1.55
  14   0   7    0.51    1.56
  14   0   8  640.99   23.76
  14   0   9   -0.95    2.16
  14   0  10  795.04   27.50
  14  -2 -22    2.30    1.22
  14  -2 -22    1.03    1.06
  14   2 -22    1.44    0.96
  14  -2 -21   20.27    3.14
  14  -2 -21   19.77    3.08
  14   2 -21   18.79    2.96
  14  -2 -20  175.92    9.79
  14  -2 -20  168.27    9.51
  14   2 -20  163.76    9.43
  14  -2 -19   25.19    3.79
  14  -2 -19   24.40    3.84
  14  -2 -18  296.87   14.37
  14  -2 -18  313.34   14.31
  14  -2 -18  288.09   14.15
  14   2 -17   39.87    5.50
  14  -2 -17   33.80    4.74
  14  -2 -17   44.62    5.37
  14  -2 -17   42.93    5.32
  14  -2 -17   33.76    4.85
  14   2 -16  639.33   23.71
  14  -2 -16  591.42   22.82
  14  -2 -16  576.02   22.90
  14  -2 -16  629.97   23.13
  14  -2 -16  620.19   22.73
  14   2 -16  597.71   22.38
  14  -2 -15    4.83    2.31
  14  -2 -15    7.13    2.67
  14  -2 -15    9.44    2.72
  14   2 -15    2.50    2.39
  14  -2 -14    2.36    1.82
  14  -2 -14    3.68    2.15
  14   2 -14    4.40    2.56
  14  -2 -14    4.11    1.98
  14   2 -13  186.00   11.59
  14   2 -13  201.87   11.53
  14  -2 -13  203.26   11.38
  14  -2 -13  172.18   10.52
  14  -2 -13  195.89   11.78
  14  -2 -13  188.37   13.21
  14  -2 -13  177.19   10.84
  14  -2 -13  176.41   11.21
  14  -2 -13  189.69   11.12
  14   2 -12  282.80   14.46
  14  -2 -12  294.43   14.72
  14  -2 -12  279.44   13.48
  14  -2 -12  268.76   15.97
  14  -2 -12  275.80   15.56
  14  -2 -12  283.35   13.79
  14  -2 -12  300.36   14.60
  14  -2 -12  283.43   14.01
  14   2 -12  301.10   14.22
  14   2 -11  177.51   10.85
  14   2 -11  194.08   10.75
  14  -2 -11  196.54   11.51
  14  -2 -11  152.29   11.29
  14  -2 -11  166.54   12.00
  14  -2 -11  189.42   11.09
  14  -2 -11  191.16   10.71
  14  -2 -11  195.27   11.06
  14   2 -10 1065.53   33.43
  14   2 -10 1028.16   32.96
  14  -2 -10 1114.97   34.24
  14  -2 -10 1091.44   33.41
  14  -2 -10 1061.82   35.36
  14  -2 -10 1106.44   33.70
  14  -2 -10 1049.25   35.70
  14  -2 -10 1116.38   33.01
  14   2  -9 1177.43   35.34
  14   2  -9 1170.75   35.23
  14   2  -9 1161.68   35.29
  14  -2  -9 1236.61   36.29
  14  -2  -9 1217.72   36.17
  14  -2  -9 1181.12   37.15
  14  -2  -9 1076.64   36.99
  14  -2  -9 1256.35   35.21
  14  -2  -9 1198.43   35.59
  14  -2  -9 1129.68   35.03
  14   2  -8 1003.78   31.08
  14   2  -8 1062.09   31.41
  14   2  -8  980.01   31.04
  14  -2  -8  962.78   31.29
  14  -2  -8 1081.76   32.51
  14  -2  -8 1020.11   32.88
  14  -2  -8 1057.64   30.89
  14  -2  -8  966.28   32.93
  14  -2  -8 1048.84   31.43
  14  -2  -8  996.96   31.11
  14   2  -7  574.61   20.23
  14   2  -7  587.45   20.16
  14  -2  -7  533.65   20.00
  14  -2  -7  597.76   21.36
  14  -2  -7  536.03   20.96
  14  -2  -7  571.22   19.71
  14  -2  -7  572.25   20.15
  14  -2  -7  549.37   21.68
  14  -2  -7  560.35   20.21
  14   2  -7  534.83   19.89
  14   2  -6  436.73   16.67
  14  -2  -6  402.28   16.31
  14  -2  -6  441.65   16.90
  14   2  -6  431.33   17.71
  14  -2  -6  444.76   17.67
  14  -2  -6  452.17   16.41
  14  -2  -6  428.82   17.59
  14  -2  -6  442.03   16.58
  14  -2  -6  443.49   16.88
  14  -2  -6  430.09   18.08
  14   2  -6  425.17   16.61
  14   2  -6  426.30   16.74
  14   2  -5  553.43   19.08
  14  -2  -5  547.44   19.91
  14  -2  -5  480.75   18.71
  14  -2  -5  557.40   19.46
  14  -2  -5  561.90   20.17
  14  -2  -5  509.60   19.70
  14  -2  -5  561.93   19.30
  14  -2  -5  561.67   20.78
  14   2  -5  509.67   18.78
  14  -2  -4  211.57   10.88
  14  -2  -4  176.33    9.96
  14  -2  -4  214.92   10.52
  14  -2  -4  203.77   10.91
  14   2  -3   60.02    5.37
  14  -2  -3   64.93    5.69
  14  -2  -3   60.82    5.53
  14  -2  -3   58.13    5.26
  14  -2  -3   54.79    5.45
  14   2  -3   73.13    6.29
  14   2  -2  999.61   30.38
  14  -2  -2 1051.91   30.48
  14  -2  -2  949.38   30.12
  14  -2  -2 1014.84   30.24
  14  -2  -2  963.66   30.56
  14   2  -2 1092.47   32.23
  14   2  -1   66.27    5.82
  14  -2  -1   67.56    5.64
  14  -2  -1   66.09    5.73
  14   2  -1   71.07    6.53
  14  -2  -1   77.69    6.06
  14  -2  -1   55.76    5.41
  14  -2   0 1703.94   46.57
  14  -2   0 1680.86   46.84
  14   2   0 1725.02   47.05
  14  -2   0 1672.07   46.44
  14   2   0 1810.19   49.20
  14   2   0 1708.86   46.11
  14  -2   0 1743.19   46.90
  14  -2   0 1693.63   47.87
  14  -2   0 1684.86   46.31
  14  -2   0 1770.84   47.17
  14  -2   1  368.53   15.68
  14  -2   1  392.15   16.41
  14   2   1  397.45   16.41
  14  -2   1  405.99   16.08
  14   2   1  395.53   17.50
  14   2   1  376.42   15.54
  14  -2   1  415.30   16.53
  14  -2   1  390.88   16.61
  14  -2   1  427.69   17.54
  14  -2   1  381.96   15.81
  14  -2   1  432.92   16.98
  14  -2   2  385.16   16.25
  14  -2   2  390.43   16.68
  14   2   2  406.99   16.77
  14  -2   2  397.71   16.01
  14   2   2  364.75   17.44
  14   2   2  397.59   16.05
  14  -2   2  422.82   16.80
  14  -2   2  426.17   17.58
  14  -2   2  414.26   17.45
  14  -2   2  390.81   16.25
  14  -2   2  400.05   16.95
  14  -2   3  185.05   10.63
  14  -2   3  201.99   11.26
  14   2   3  196.24   11.06
  14  -2   3  191.03   10.28
  14   2   3  202.47   12.29
  14   2   3  181.44   10.30
  14  -2   3  191.30   10.92
  14  -2   3  202.57   11.54
  14  -2   3  196.68   11.48
  14  -2   3  190.36   10.77
  14  -2   3  200.44   11.46
  14  -2   4  283.92   13.53
  14   2   4  264.30   13.19
  14   2   4  272.15   14.68
  14   2   4  252.77   12.62
  14  -2   4  280.44   13.41
  14  -2   4  238.62   13.36
  14  -2   4  252.39   13.45
  14  -2   4  229.93   12.47
  14  -2   4  272.15   13.94
  14  -2   5   20.31    3.69
  14   2   5   14.94    3.23
  14   2   5   15.62    3.62
  14   2   5   16.23    3.31
  14  -2   5   16.00    3.20
  14  -2   5   11.73    3.06
  14  -2   5   27.61    4.45
  14  -2   5   13.95    3.28
  14  -2   6    7.45    2.44
  14   2   6    8.72    2.74
  14   2   6    7.16    2.63
  14   2   6    5.36    2.24
  14  -2   6    9.98    2.66
  14  -2   6    3.71    2.05
  14  -2   6    7.05    2.72
  14  -2   7  152.92    9.96
  14   2   7  126.03   10.24
  14   2   7  130.52    9.25
  14  -2   7  148.47    9.74
  14  -2   7  139.88   10.23
  14  -2   7  142.07   10.46
  14  -2   8  531.60   20.81
  14  -2   8  504.14   21.55
  14  -2   8  502.95   21.91
  14   2   8  500.59   20.40
  14  -2   9  310.16   15.02
  14  -2   9  300.04   15.66
  14   2   9  326.92   15.50
  14   2   9  285.56   14.69
  14  -2  10 1113.56   34.49
  14  -2  10 1105.12   35.69
  14   2  10 1109.94   34.75
  14   2  10 1043.77   34.40
  14   2  11  330.77   15.64
  14   2  12  262.36   13.52
  14  -2  12  299.69   14.18
  14   2  13   44.67    5.10
  14   2  14    2.22    1.72
  14   2  15   54.79    4.92
  14   2  16   53.69    4.37
  14   2  17   28.70    2.77
  14  -4 -20    6.84    1.68
  14  -4 -20    6.20    1.70
  14  -4 -19   38.21    3.92
  14  -4 -19   44.28    4.37
  14  -4 -18   64.63    5.68
  14   4 -18   48.34    5.00
  14  -4 -17  112.26    8.00
  14   4 -17  108.53    7.89
  14  -4 -16   39.56    5.00
  14  -4 -16   42.25    4.97
  14   4 -16   42.87    5.22
  14  -4 -15  178.98   10.69
  14  -4 -15  191.67   11.36
  14   4 -15  197.05   11.56
  14   4 -14   24.56    4.13
  14  -4 -14   23.19    3.95
  14  -4 -14   31.29    4.68
  14  -4 -14   16.39    4.62
  14  -4 -14   28.71    4.59
  14  -4 -13  198.36   11.81
  14  -4 -13  171.99   12.38
  14  -4 -13  157.10   10.51
  14  -4 -13  185.17   11.22
  14   4 -13  170.73   11.07
  14  -4 -12   55.23    6.19
  14  -4 -12   54.74    7.26
  14  -4 -12   50.95    5.83
  14  -4 -12   62.58    6.57
  14   4 -12   52.46    6.16
  14  -4 -11  523.92   21.54
  14  -4 -11  510.18   22.78
  14  -4 -11  492.63   22.78
  14  -4 -11  559.59   21.43
  14   4 -11  562.88   21.73
  14  -4 -10  137.37    9.82
  14  -4 -10  157.91   11.54
  14  -4 -10  131.65   10.83
  14  -4 -10  126.66   10.00
  14  -4 -10  162.83   10.17
  14   4 -10  158.35   10.45
  14   4 -10  132.24    9.55
  14  -4  -9  285.39   14.64
  14  -4  -9  313.61   16.44
  14  -4  -9  282.93   16.10
  14  -4  -9  265.28   15.09
  14   4  -9  309.86   15.16
  14   4  -9  313.46   14.91
  14  -4  -8  244.29   13.02
  14  -4  -8  223.80   13.59
  14  -4  -8  232.84   13.74
  14  -4  -8  246.83   14.55
  14   4  -8  239.18   13.07
  14   4  -8  234.24   12.51
  14  -4  -7  537.72   21.08
  14  -4  -7  480.57   19.74
  14  -4  -7  491.29   21.22
  14  -4  -7  524.62   22.09
  14  -4  -7  478.36   21.18
  14   4  -7  500.87   20.16
  14   4  -7  490.66   19.52
  14  -4  -6    3.14    2.17
  14  -4  -6    3.44    1.82
  14  -4  -6    2.68    1.58
  14  -4  -6    4.25    2.78
  14  -4  -6    4.53    3.14
  14  -4  -6    5.57    2.53
  14   4  -6    3.72    2.05
  14  -4  -5  217.46   12.52
  14  -4  -5  222.24   12.26
  14  -4  -5  197.67   11.10
  14  -4  -5  210.99   12.92
  14  -4  -5  220.11   12.78
  14  -4  -5  223.20   13.02
  14   4  -5  186.24   11.29
  14  -4  -4    2.49    2.26
  14  -4  -4    3.25    1.72
  14  -4  -4    2.38    1.90
  14  -4  -4    1.64    2.74
  14  -4  -4    2.00    2.33
  14  -4  -4    1.60    1.81
  14   4  -4    2.25    1.67
  14  -4  -3  473.00   19.61
  14  -4  -3  489.10   19.20
  14  -4  -3  476.63   19.37
  14  -4  -3  482.51   20.23
  14   4  -3  490.95   19.28
  14  -4  -2   86.13    7.44
  14  -4  -2   65.88    6.39
  14   4  -2   65.44    6.44
  14   4  -2   71.77    6.70
  14  -4  -2   74.60    6.59
  14  -4  -2   68.15    6.64
  14  -4  -2   76.25    7.23
  14   4  -1  353.84   16.57
  14  -4  -1  407.62   17.44
  14  -4  -1  344.74   16.12
  14   4  -1  397.40   16.72
  14   4  -1  417.61   17.26
  14  -4  -1  347.10   16.32
  14  -4  -1  368.12   17.33
  14  -4  -1  400.00   17.31
  14  -4  -1  381.53   17.33
  14   4   0  428.86   17.68
  14  -4   0  374.83   17.19
  14  -4   0  401.34   18.29
  14  -4   0  427.73   18.14
  14   4   0  403.55   17.83
  14  -4   0  420.08   17.78
  14  -4   0  368.23   16.66
  14   4   1  733.13   25.16
  14  -4   1  664.12   24.90
  14  -4   1  648.23   24.64
  14  -4   1  690.36   26.04
  14  -4   1  727.88   25.67
  14   4   1  641.97   24.95
  14  -4   1  716.70   25.02
  14   4   2  112.00    9.02
  14  -4   2  117.07    8.63
  14   4   2  113.98    9.87
  14   4   2  116.07    8.71
  14  -4   2  104.88    8.45
  14  -4   2  127.03    9.28
  14  -4   2  129.72    9.83
  14  -4   2  112.54    8.73
  14  -4   2   91.38    8.10
  14   4   3  388.65   18.27
  14  -4   3  416.76   17.79
  14   4   3  403.66   17.75
  14  -4   3  406.40   18.10
  14  -4   3  417.90   18.34
  14  -4   3  419.94   19.28
  14  -4   3  420.19   18.65
  14  -4   3  410.25   18.33
  14   4   4   13.61    3.38
  14  -4   4   17.77    3.89
  14  -4   4   20.29    3.94
  14  -4   4    9.26    2.99
  14  -4   4   13.81    3.49
  14  -4   4   20.59    3.94
  14   4   5  646.29   24.10
  14  -4   5  640.05   24.53
  14  -4   5  642.90   24.19
  14  -4   5  608.74   25.04
  14  -4   5  644.12   25.18
  14  -4   5  652.80   24.42
  14   4   6  543.53   21.37
  14  -4   6  497.73   21.07
  14  -4   6  494.79   20.68
  14  -4   6  477.56   21.51
  14  -4   6  542.52   22.46
  14  -4   6  543.13   21.34
  14   4   7  472.52   19.65
  14  -4   7  477.68   20.10
  14  -4   7  458.83   18.78
  14  -4   7  467.26   19.45
  14  -4   7  459.20   20.40
  14  -4   7  450.21   20.44
  14  -4   7  463.45   19.39
  14   4   8  108.39    8.46
  14  -4   8  100.35    8.32
  14  -4   8   99.90    7.88
  14  -4   8   96.81    7.89
  14  -4   8  106.25    8.80
  14  -4   8   94.23    8.51
  14  -4   8  104.43    8.12
  14  -4   9   86.80    8.05
  14  -4   9   98.38    8.21
  14   4   9   97.11    7.91
  14  -4   9  104.81    8.36
  14  -4   9   99.47    7.69
  14  -4  10   66.15    6.82
  14   4  10   71.34    6.65
  14  -4  10   66.64    6.14
  14  -4  10   74.66    6.84
  14  -4  11  229.73   12.32
  14   4  11  221.31   11.56
  14  -4  11  209.35   11.39
  14  -4  11  223.52   11.19
  14  -4  12    2.81    1.97
  14   4  12    4.36    2.09
  14  -4  12    3.27    1.69
  14  -4  12    3.32    1.70
  14  -4  13  102.59    6.89
  14   4  13  102.91    6.71
  14  -4  13   99.84    6.59
  14  -4  13   89.08    6.06
  14  -4  14   -0.52    1.22
  14   4  14    0.76    1.09
  14  -4  14    0.46    1.07
  14   4  15   40.55    3.33
  14   6 -17   67.80    4.35
  14  -6 -16    0.24    0.98
  14  -6 -16    1.15    1.01
  14   6 -16    0.98    1.08
  14  -6 -15   50.60    4.30
  14  -6 -15   58.50    4.79
  14   6 -15   55.25    4.73
  14   6 -14   15.94    2.95
  14  -6 -14   17.77    3.01
  14   6 -13   29.82    4.06
  14  -6 -13   25.58    4.27
  14  -6 -13   28.47    3.85
  14  -6 -13   30.53    4.52
  14   6 -12   84.46    6.86
  14  -6 -12   82.22    7.20
  14  -6 -12   71.55    7.06
  14  -6 -12   79.43    6.49
  14  -6 -11  110.56    8.97
  14  -6 -11  103.53    7.59
  14   6 -11   95.57    7.57
  14  -6 -10    4.97    2.34
  14  -6 -10    3.15    2.97
  14   6 -10    0.44    1.89
  14   6  -9  272.88   14.00
  14  -6  -9  321.06   16.09
  14  -6  -9  285.43   13.61
  14   6  -8   50.61    5.69
  14   6  -8   59.55    6.35
  14  -6  -8   60.53    6.99
  14  -6  -8   55.75    5.69
  14   6  -7  153.44    9.86
  14   6  -7  153.22   10.08
  14  -6  -7  150.44   11.02
  14   6  -6  126.57    8.93
  14   6  -6  120.21    9.01
  14  -6  -6  112.31    9.40
  14   6  -5   66.29    6.85
  14   6  -5   83.62    7.41
  14  -6  -5   77.04    7.76
  14  -6  -5   81.45    7.90
  14   6  -4  229.52   12.71
  14   6  -4  237.06   12.84
  14  -6  -4  248.57   14.16
  14  -6  -4  254.25   14.21
  14   6  -3  214.31   12.08
  14   6  -3  190.46   11.40
  14   6  -2    9.98    3.09
  14   6  -2   10.83    3.13
  14  -6  -2    7.95    3.00
  14  -6  -2    5.66    3.21
  14   6  -1  325.18   15.44
  14  -6  -1  304.67   15.68
  14   6   0  104.39    8.26
  14  -6   0   97.98    8.52
  14  -6   1  159.94   10.76
  14   6   1  187.05   11.15
  14  -6   1  172.50   11.37
  14  -6   2   69.39    6.96
  14   6   2   71.40    6.73
  14  -6   2   64.17    6.99
  14  -6   3  175.16   11.31
  14   6   3  177.09   10.70
  14  -6   3  179.18   11.34
  14  -6   4  190.31   11.61
  14   6   4  165.46   10.24
  14  -6   4  169.20   10.90
  14  -6   5  110.64    8.68
  14  -6   5  115.97    8.68
  14  -6   6  139.85    9.57
  14  -6   6  151.73    9.75
  14  -6   7  169.29    9.88
  14  -6   7  191.19   10.76
  14  -6   7  182.86   10.43
  14  -6   8   55.19    5.26
  14  -6   8   55.60    5.45
  14  -6   8   56.35    5.39
  14  -6   9  409.89   15.75
  14  -6   9  409.54   15.83
  14  -6   9  457.48   16.29
  14  -6  10    1.41    1.31
  14  -6  10    0.82    1.24
  14  -6  10    2.50    1.36
  14  -6  11   78.53    5.11
  14   6  11   85.42    5.04
  14  -6  11   78.18    5.07
  14   8  -8   48.30    3.72
  14  -8  -7    4.85    1.69
  14   8  -7    8.88    1.81
  14  -8  -6  168.07    8.25
  14   8  -6  148.27    7.33
  14  -8  -5   11.90    2.30
  14   8  -5   10.87    2.05
  14  -8  -4  216.49    9.87
  14   8  -4  200.16    8.95
  14   8  -3    8.14    1.85
  14  -8  -3    6.65    2.01
  14   8  -3    8.74    2.05
  14   8  -2   36.33    3.51
  14   8  -2   29.43    3.64
  14   8  -1   42.64    3.77
  14  -8  -1   51.98    4.46
  14   8  -1   46.37    4.27
  14   8   0   47.44    3.73
  14  -8   0   42.25    3.95
  14   8   0   38.10    3.93
  14  -8   1   57.64    4.56
  14  -8   1   69.97    4.82
  14   8   1   56.44    4.63
  14  -8   2   22.17    2.73
  14   8   2   19.80    2.62
  15   1 -23   16.42    2.07
  15  -1 -22   17.62    2.54
  15   1 -22   15.45    2.46
  15  -1 -21  178.81    9.32
  15  -1 -21  183.70    9.56
  15   1 -21  178.20    9.27
  15  -1 -21  177.02    9.19
  15  -1 -20   39.07    4.71
  15  -1 -20   37.34    4.53
  15   1 -20   40.50    4.33
  15   1 -20   40.85    4.64
  15  -1 -20   46.63    4.77
  15  -1 -19  131.74    8.95
  15  -1 -19  137.82    9.20
  15   1 -19  123.93    8.28
  15   1 -19  139.69    9.08
  15  -1 -19  131.42    8.66
  15  -1 -18  151.90   10.07
  15  -1 -18  142.32    9.79
  15   1 -18  153.34    9.73
  15  -1 -18  172.91   10.41
  15  -1 -18  160.78    9.92
  15  -1 -17   37.61    5.19
  15   1 -17   48.65    5.74
  15  -1 -17   46.35    5.70
  15  -1 -17   40.54    5.13
  15  -1 -17   36.28    5.05
  15   1 -17   37.73    4.96
  15   1 -16  249.97   13.66
  15  -1 -16  266.57   14.16
  15   1 -16  282.88   14.56
  15  -1 -16  259.28   14.00
  15  -1 -16  258.82   13.74
  15  -1 -16  281.98   13.85
  15   1 -16  264.92   13.82
  15  -1 -16  262.72   13.93
  15   1 -15  616.63   22.76
  15   1 -15  572.04   22.64
  15   1 -15  569.12   22.96
  15  -1 -15  571.20   22.74
  15  -1 -15  610.73   22.88
  15  -1 -15  597.10   23.05
  15   1 -14  378.86   16.69
  15  -1 -14  366.64   17.40
  15  -1 -14  390.35   17.19
  15  -1 -14  410.99   17.88
  15   1 -14  365.94   17.08
  15   1 -14  367.31   17.26
  15  -1 -14  384.62   17.34
  15   1 -13  552.26   22.11
  15   1 -13  578.55   22.75
  15  -1 -13  592.96   21.99
  15  -1 -13  572.33   22.73
  15  -1 -13  551.67   21.20
  15  -1 -13  551.55   21.99
  15   1 -13  558.01   21.98
  15   1 -13  569.30   22.30
  15  -1 -13  604.02   22.40
  15   1 -12   15.69    3.46
  15  -1 -12   18.04    3.36
  15   1 -12   12.05    3.05
  15  -1 -12   16.62    3.54
  15  -1 -12    9.47    4.11
  15  -1 -12   17.67    3.55
  15   1 -12   22.23    4.02
  15   1 -12   13.39    3.21
  15  -1 -12   11.79    2.84
  15   1 -11  766.79   26.69
  15   1 -11  795.84   27.50
  15  -1 -11  820.54   27.70
  15  -1 -11  677.74   27.99
  15  -1 -11  786.84   26.08
  15  -1 -11  766.83   26.71
  15  -1 -11  759.68   26.17
  15   1 -11  766.99   26.59
  15  -1 -11  776.28   26.50
  15  -1 -11  825.58   26.57
  15   1 -10  278.94   13.67
  15  -1 -10  322.41   14.82
  15  -1 -10  257.20   14.47
  15  -1 -10  287.09   13.33
  15  -1 -10  243.21   14.56
  15   1 -10  292.62   13.80
  15  -1 -10  302.71   14.00
  15  -1 -10  292.08   13.93
  15   1 -10  271.40   13.55
  15  -1 -10  282.91   13.46
  15  -1 -10  292.08   13.43
  15   1  -9  108.44    7.80
  15  -1  -9   98.97    7.64
  15  -1  -9   89.38    7.43
  15  -1  -9   92.07    8.00
  15  -1  -9   91.87    6.91
  15  -1  -9   89.90    8.28
  15   1  -9  110.20    7.87
  15  -1  -9  109.01    7.85
  15  -1  -9   94.09    7.32
  15   1  -9   95.14    7.30
  15  -1  -9   93.61    7.13
  15  -1  -9  116.46    7.68
  15   1  -8    5.09    2.26
  15  -1  -8    8.78    2.44
  15  -1  -8    7.07    2.14
  15  -1  -8    6.74    2.37
  15  -1  -8    6.40    2.54
  15  -1  -8   13.34    3.62
  15   1  -8    6.74    2.48
  15  -1  -8   13.49    2.97
  15   1  -8    8.34    2.33
  15  -1  -8    9.62    2.41
  15   1  -7  211.47   10.93
  15   1  -7  183.05   10.99
  15  -1  -7  224.66   11.36
  15   1  -7  234.56   12.04
  15  -1  -7  217.82   11.69
  15   1  -7  205.31   10.88
  15  -1  -7  219.10   11.12
  15  -1  -7  191.89   11.57
  15  -1  -7  209.50   11.03
  15  -1  -7  192.08   10.89
  15   1  -7  212.36   10.96
  15  -1  -7  230.51   10.94
  15   1  -7  215.65   10.97
  15   1  -6   15.16    2.92
  15  -1  -6   12.58    2.53
  15  -1  -6   11.72    2.73
  15  -1  -6    7.77    2.14
  15   1  -6   13.47    3.34
  15   1  -6   11.38    2.71
  15  -1  -6   11.06    2.71
  15  -1  -6   12.71    3.15
  15  -1  -6   13.13    2.89
  15  -1  -6    9.68    2.34
  15   1  -6   12.82    2.64
  15   1  -6   14.89    2.97
  15   1  -5 2128.41   54.07
  15   1  -5 1968.26   53.34
  15  -1  -5 2062.60   53.58
  15  -1  -5 1900.02   52.88
  15  -1  -5 1977.15   51.74
  15  -1  -5 1965.39   52.05
  15   1  -5 1896.04   51.69
  15   1  -5 1970.16   51.94
  15   1  -4   68.69    5.75
  15  -1  -4   53.38    5.41
  15   1  -4   68.73    5.64
  15   1  -3 1647.37   44.36
  15   1  -3 1631.88   44.69
  15  -1  -3 1656.45   45.67
  15   1  -2   86.49    7.06
  15   1  -2   78.66    6.17
  15   1  -2   82.90    6.41
  15  -1  -2   85.01    6.79
  15  -1  -1  489.60   18.45
  15   1  -1  512.50   19.71
  15   1  -1  467.41   18.02
  15  -1  -1  466.12   18.87
  15  -1  -1  479.93   18.42
  15  -1   0   14.34    2.83
  15   1   0   15.25    2.94
  15  -1   0   13.41    3.02
  15  -1   0   18.99    3.51
  15  -1   0   14.41    3.04
  15   1   0   20.84    3.72
  15   1   1  254.46   12.35
  15  -1   1  240.26   12.62
  15  -1   1  247.83   12.69
  15  -1   1  234.73   11.73
  15  -1   1  240.01   12.45
  15   1   1  247.18   13.08
  15   1   2   57.80    5.66
  15  -1   2   61.44    6.18
  15  -1   2   53.01    5.73
  15  -1   2   56.92    5.57
  15  -1   2   53.06    5.74
  15   1   2   61.07    6.35
  15   1   3  828.74   27.17
  15  -1   3  823.99   27.80
  15  -1   3  769.56   27.55
  15  -1   3  824.19   27.16
  15  -1   3  857.05   28.43
  15   1   3  798.33   28.43
  15   1   4  165.80   10.00
  15  -1   4  155.74   10.40
  15  -1   4  159.13    9.99
  15  -1   4  164.11   10.69
  15   1   4  159.43   10.74
  15   1   5  646.14   23.58
  15   1   5  689.99   25.79
  15  -1   5  703.02   25.49
  15  -1   5  652.46   24.05
  15   1   5  685.39   24.50
  15  -1   5  666.24   25.27
  15   1   6   93.78    8.30
  15  -1   6  105.31    8.07
  15  -1   6   92.93    7.75
  15   1   6  104.25    8.24
  15  -1   6   87.62    8.15
  15  -1   6  110.60    8.92
  15  -1   7  675.03   23.81
  15  -1   7  628.08   24.49
  15  -1   7  616.92   23.55
  15   1   7  642.24   23.86
  15  -1   7  618.19   24.82
  15  -1   8   36.69    5.30
  15  -1   8   37.17    5.13
  15   1   8   39.23    5.22
  15   1   9   17.21    3.57
  15  -1   9   13.64    3.51
  15   1   9   20.98    3.92
  15  -1   9   14.85    3.41
  15   1  10   18.51    3.67
  15   1  10   23.81    4.10
  15  -1  10   22.25    3.99
  15   1  11    4.51    2.46
  15   1  11    6.14    2.44
  15   1  12  167.56    9.98
  15   1  13  148.88    8.97
  15   1  14    2.29    1.52
  15  -1  14    2.14    1.66
  15  -1  15  296.19   12.06
  15  -3 -21    3.40    1.30
  15  -3 -21    3.32    1.21
  15   3 -21    2.03    1.53
  15   3 -21    0.92    1.07
  15  -3 -20   24.91    3.27
  15  -3 -20   27.36    3.48
  15  -3 -20   27.99    3.32
  15  -3 -19   30.63    4.01
  15  -3 -19   28.84    3.79
  15  -3 -19   23.47    3.36
  15  -3 -18   61.15    5.84
  15  -3 -18   66.72    5.98
  15  -3 -18   63.42    5.62
  15   3 -17   19.83    3.65
  15  -3 -17   28.21    4.31
  15  -3 -16  169.77   10.60
  15   3 -16  144.08    9.78
  15  -3 -15  101.55    8.31
  15  -3 -15  118.84    9.10
  15  -3 -15   98.66    7.94
  15   3 -15  111.08    8.62
  15  -3 -14  185.51   11.53
  15  -3 -14  179.47   11.33
  15  -3 -14  179.88   11.06
  15   3 -14  176.81   11.03
  15  -3 -13 1136.90   36.07
  15  -3 -13 1057.74   37.43
  15  -3 -13 1012.05   37.45
  15  -3 -13 1105.97   34.99
  15  -3 -13 1110.51   35.57
  15   3 -13 1160.21   35.38
  15  -3 -12  534.03   21.75
  15  -3 -12  498.16   22.71
  15  -3 -12  527.09   23.70
  15  -3 -12  552.09   21.67
  15  -3 -12  533.25   21.24
  15   3 -12  524.63   20.87
  15   3 -11  172.44   10.97
  15  -3 -11  180.98   11.33
  15  -3 -11  155.71   11.56
  15  -3 -11  144.59   11.61
  15  -3 -11  174.55   10.84
  15  -3 -11  169.55   10.66
  15   3 -11  157.03   10.11
  15   3 -10  261.64   13.79
  15  -3 -10  280.90   14.44
  15  -3 -10  269.06   14.16
  15  -3 -10  287.72   15.59
  15  -3 -10  261.82   13.29
  15  -3 -10  248.99   15.19
  15  -3 -10  292.43   14.26
  15  -3 -10  274.47   14.05
  15   3 -10  275.09   13.49
  15   3 -10  292.85   14.41
  15   3  -9   10.53    2.98
  15  -3  -9    6.37    2.18
  15   3  -9    6.95    2.43
  15  -3  -9    6.01    2.52
  15  -3  -9   13.98    4.14
  15  -3  -9    6.60    3.15
  15  -3  -9    3.80    2.26
  15  -3  -9    8.94    2.62
  15  -3  -9   13.05    3.04
  15  -3  -9   15.05    3.28
  15   3  -8  276.35   13.81
  15  -3  -8  300.59   14.65
  15  -3  -8  269.61   13.76
  15  -3  -8  281.25   13.30
  15  -3  -8  282.81   15.08
  15  -3  -8  275.50   13.38
  15  -3  -8  265.21   15.08
  15  -3  -8  286.54   13.96
  15  -3  -8  252.18   14.28
  15  -3  -7  107.37    8.12
  15   3  -7  118.89    8.51
  15   3  -7  110.68    8.23
  15  -3  -7  128.32    9.11
  15  -3  -7  124.10    8.59
  15  -3  -7  127.70    9.51
  15  -3  -7  119.97    9.31
  15  -3  -7  109.06    9.27
  15  -3  -7  111.95    8.24
  15  -3  -6  255.82   13.48
  15  -3  -6  205.66   11.89
  15   3  -6  255.85   12.72
  15   3  -6  236.27   12.21
  15  -3  -6  262.77   13.38
  15   3  -6  246.63   13.34
  15  -3  -6  240.16   12.28
  15  -3  -6  252.05   13.52
  15  -3  -6  227.62   13.21
  15  -3  -6  250.79   12.44
  15  -3  -6  265.52   14.29
  15  -3  -5  369.07   16.80
  15  -3  -5  317.86   15.54
  15  -3  -5  386.42   16.81
  15   3  -5  366.41   17.03
  15  -3  -5  368.41   15.73
  15  -3  -5  387.92   16.61
  15  -3  -5  404.95   18.01
  15  -3  -5  406.16   17.40
  15  -3  -5  403.23   16.13
  15  -3  -5  363.91   17.26
  15   3  -5  387.52   16.27
  15  -3  -4  468.76   19.20
  15  -3  -4  421.31   18.29
  15  -3  -4  505.61   19.58
  15  -3  -4  478.01   18.93
  15  -3  -4  514.02   20.59
  15  -3  -4  483.28   20.11
  15   3  -4  465.28   18.32
  15  -3  -3  486.69   19.56
  15  -3  -3  447.73   19.02
  15  -3  -3  484.96   19.24
  15  -3  -3  514.39   20.22
  15  -3  -3  530.71   19.84
  15  -3  -3  509.69   20.59
  15   3  -3  480.85   18.75
  15   3  -3  527.10   19.60
  15   3  -2  544.21   20.18
  15   3  -2  594.71   21.20
  15  -3  -2  553.33   20.69
  15  -3  -2  546.50   21.68
  15  -3  -2  581.71   21.32
  15   3  -2  563.57   21.11
  15  -3  -2  563.19   21.15
  15  -3  -2  525.29   20.78
  15   3  -1  186.81   10.79
  15  -3  -1  171.41   10.28
  15  -3  -1  157.90    9.97
  15   3  -1  161.55    9.62
  15   3  -1  172.34   10.26
  15  -3  -1  170.75   10.30
  15  -3  -1  175.88   11.01
  15  -3  -1  174.44   10.36
  15  -3  -1  158.78   10.30
  15   3   0  571.47   21.69
  15  -3   0  571.19   21.05
  15  -3   0  545.42   20.84
  15   3   0  570.94   22.93
  15   3   0  579.89   21.13
  15  -3   0  546.58   21.17
  15  -3   0  589.61   22.68
  15  -3   0  524.66   20.78
  15  -3   0  546.25   21.42
  15   3   1  126.73    9.10
  15  -3   1  108.19    8.10
  15   3   1  133.17   10.04
  15   3   1  128.30    8.79
  15  -3   1  120.65    8.82
  15  -3   1  120.52    8.94
  15  -3   1  127.31    9.55
  15  -3   1  125.36    8.80
  15  -3   1  120.17    8.54
  15  -3   1  115.77    8.72
  15   3   2   69.66    6.93
  15   3   2   74.82    7.64
  15   3   2   71.79    6.62
  15  -3   2   75.93    6.91
  15  -3   2   64.85    6.73
  15  -3   2   74.10    7.32
  15  -3   2   58.42    6.08
  15  -3   2   73.80    6.88
  15   3   3    9.61    3.06
  15   3   3    4.96    2.39
  15   3   3    3.67    2.25
  15  -3   3    7.26    2.48
  15  -3   3    5.44    2.79
  15  -3   3    2.10    1.94
  15  -3   3    3.34    1.84
  15  -3   3    6.52    2.68
  15  -3   4  266.10   14.08
  15  -3   4  304.08   14.63
  15   3   4  272.26   14.36
  15   3   4  256.11   15.27
  15   3   4  269.14   13.75
  15  -3   4  264.92   13.93
  15  -3   4  276.09   14.85
  15  -3   4  256.74   14.51
  15  -3   4  268.32   14.53
  15  -3   5 1244.17   38.72
  15  -3   5 1307.99   39.47
  15   3   5 1266.86   41.83
  15   3   5 1243.17   38.33
  15  -3   5 1254.28   38.72
  15  -3   5 1255.01   39.94
  15  -3   5 1240.86   39.80
  15  -3   5 1244.52   39.96
  15   3   6  220.90   12.43
  15  -3   6  210.93   12.23
  15  -3   6  203.40   12.87
  15  -3   6  205.45   12.66
  15  -3   6  219.18   12.43
  15  -3   6  184.08   11.77
  15   3   7   40.09    5.33
  15  -3   7   43.84    5.35
  15  -3   7   39.83    5.61
  15  -3   7   35.02    5.62
  15  -3   7   37.95    5.16
  15  -3   7   35.88    5.09
  15   3   8  256.17   13.60
  15  -3   8  247.24   13.10
  15  -3   8  230.01   13.76
  15  -3   8  242.78   13.15
  15  -3   8  249.67   13.46
  15  -3   9    4.23    2.25
  15  -3   9    6.70    2.40
  15  -3   9    6.57    3.15
  15   3   9    4.29    2.55
  15   3   9    9.64    3.26
  15  -3  10  113.07    8.41
  15   3  10  133.38    9.23
  15  -3  10  136.88    9.77
  15   3  10  121.06    8.70
  15   3  11    9.47    2.80
  15  -3  11    3.98    2.41
  15  -3  11    2.35    2.07
  15  -3  11    6.48    2.21
  15  -3  12   98.31    7.49
  15   3  12  106.78    7.64
  15  -3  12  100.40    7.44
  15   3  13   78.04    6.09
  15  -3  13   77.33    6.08
  15   3  14  199.50    9.47
  15  -3  14  210.26    9.55
  15   3  15   53.43    4.13
  15  -5 -18  135.99    7.06
  15  -5 -17   69.08    5.29
  15  -5 -17   69.87    5.09
  15   5 -17   66.75    5.24
  15  -5 -16   67.49    5.54
  15  -5 -16   74.82    5.81
  15   5 -16   77.15    5.98
  15  -5 -15    3.27    2.13
  15  -5 -15    4.39    1.92
  15   5 -15    4.14    1.97
  15   5 -14  234.84   12.02
  15  -5 -14  228.37   13.10
  15  -5 -14  250.37   12.12
  15  -5 -14  231.51   11.83
  15  -5 -14  234.08   12.08
  15  -5 -13   27.42    4.16
  15  -5 -13   22.09    4.71
  15  -5 -13   31.67    4.28
  15   5 -13   25.61    4.03
  15  -5 -13   23.10    3.91
  15   5 -12  211.86   11.92
  15  -5 -12  204.67   12.97
  15  -5 -12  222.53   11.68
  15  -5 -12  225.94   12.27
  15  -5 -12  227.84   12.48
  15  -5 -11    8.33    2.84
  15  -5 -11    4.06    3.04
  15  -5 -11    7.86    2.58
  15   5 -11    7.90    2.77
  15   5 -10  190.82   11.29
  15  -5 -10  186.84   12.49
  15  -5 -10  193.22   11.33
  15  -5 -10  183.03   11.27
  15   5  -9   33.18    4.82
  15   5  -9   27.13    4.48
  15  -5  -9   23.45    4.15
  15  -5  -9   26.99    5.28
  15  -5  -9   32.46    5.60
  15  -5  -9   29.31    4.45
  15   5  -8   45.20    5.66
  15   5  -8   41.07    5.36
  15  -5  -8   42.59    6.23
  15  -5  -8   39.90    6.08
  15  -5  -8   30.72    5.34
  15  -5  -8   38.92    5.05
  15  -5  -8   37.78    4.94
  15   5  -7   12.94    3.29
  15   5  -7   18.22    3.75
  15  -5  -7   13.58    3.19
  15  -5  -7   16.15    4.41
  15  -5  -7   13.89    3.66
  15  -5  -7   12.08    3.72
  15  -5  -7   16.80    3.46
  15   5  -6  413.72   18.36
  15   5  -6  402.54   17.52
  15  -5  -6  460.90   20.18
  15  -5  -6  407.08   19.47
  15  -5  -6  437.17   20.25
  15  -5  -6  394.87   17.40
  15   5  -5   19.33    3.95
  15  -5  -5   16.21    4.32
  15  -5  -5   18.93    4.26
  15  -5  -5   21.45    4.78
  15  -5  -5   17.53    3.32
  15   5  -4  264.12   14.00
  15  -5  -4  301.72   16.15
  15  -5  -4  286.63   15.36
  15  -5  -4  280.54   15.40
  15   5  -3  232.05   12.83
  15  -5  -3  234.46   14.14
  15  -5  -3  242.93   13.74
  15  -5  -3  204.29   12.87
  15   5  -2  204.69   12.07
  15  -5  -2  203.62   12.50
  15  -5  -1   88.67    8.00
  15   5  -1   90.27    7.75
  15  -5  -1   78.26    7.34
  15  -5   0  409.67   19.03
  15   5   0  447.02   18.74
  15   5   0  441.95   18.57
  15  -5   0  409.53   18.54
  15  -5   1  236.40   13.80
  15   5   1  238.81   12.94
  15   5   1  245.47   13.05
  15  -5   1  240.35   13.48
  15  -5   1  220.00   12.78
  15  -5   1  222.50   12.87
  15  -5   2  519.33   21.90
  15   5   2  518.29   20.58
  15  -5   2  518.05   21.33
  15  -5   2  504.91   20.88
  15  -5   2  488.89   20.72
  15  -5   3   52.84    6.54
  15   5   3   54.56    6.05
  15  -5   3   55.59    6.52
  15  -5   3   62.53    6.53
  15  -5   3   56.36    6.29
  15  -5   4  292.70   15.83
  15  -5   4  308.28   15.49
  15   5   4  316.15   15.04
  15  -5   4  326.91   15.77
  15  -5   4  328.27   15.72
  15  -5   5   37.09    5.23
  15  -5   5   29.11    4.97
  15   5   5   36.62    4.82
  15  -5   5   33.74    4.98
  15  -5   5   40.22    5.31
  15  -5   6  201.58   11.92
  15  -5   6  191.59   12.06
  15   5   6  205.26   11.27
  15  -5   6  194.67   11.49
  15  -5   6  182.29   11.03
  15  -5   7   27.10    4.42
  15  -5   7   29.92    4.57
  15   5   7   33.16    4.52
  15  -5   7   30.36    4.48
  15  -5   7   27.00    4.04
  15  -5   8   55.50    5.98
  15  -5   8   50.37    5.58
  15   5   8   66.83    5.93
  15  -5   8   57.23    5.87
  15  -5   9   89.70    7.23
  15  -5   9  101.99    7.47
  15   5   9  101.67    7.00
  15  -5   9   97.98    7.16
  15   5  10  125.76    7.58
  15  -5  10  128.36    7.87
  15  -5  10  132.02    8.32
  15   5  10  135.32    7.86
  15  -5  11   31.05    3.82
  15   5  11   37.08    3.73
[truncated: 129,552 more chars]
