# Supplementary material for: Synthesis, crystal structure and Hirshfeld surface analysis of a cadmium complex of naphthalene-1,5-di­sulfonate and o-phenyl­enedi­amine
Source: Acta Crystallogr E Crystallogr Commun. 2023 Nov 30;79(Pt 12):1190–3. doi: 10.1107/S2056989023010125 (PMC10833396; doi:10.1107/S2056989023010125)
Supplement: Supplementary file 2 [file e-79-01190-Isup2.hkl]

data_I                                                                          
_shelx_title ' exp_421.res in C2/c'                                             
_shelx_refln_list_code          4                                               
_shelx_F_calc_maximum      418.21                                               
_exptl_crystal_F_000      1704.00                                               
_reflns_d_resolution_high  0.8133                                               
                                                                                
loop_                                                                           
 _space_group_symop_operation_xyz                                               
 'x, y, z'                                                                      
 '-x, y, -z+1/2'                                                                
 'x+1/2, y+1/2, z'                                                              
 '-x+1/2, y+1/2, -z+1/2'                                                        
 '-x, -y, -z'                                                                   
 'x, -y, z-1/2'                                                                 
 '-x+1/2, -y+1/2, -z'                                                           
 'x+1/2, -y+1/2, z-1/2'                                                         
                                                                                
_cell_length_a    23.5743                                                       
_cell_length_b     7.7286                                                       
_cell_length_c    19.7260                                                       
_cell_angle_alpha  90.000                                                       
_cell_angle_beta  103.858                                                       
_cell_angle_gamma  90.000                                                       
                                                                                
_shelx_F_squared_multiplier     1.000                                           
                                                                                
loop_                                                                           
 _refln_index_h                                                                 
 _refln_index_k                                                                 
 _refln_index_l                                                                 
 _refln_F_squared_calc                                                          
 _refln_F_squared_meas                                                          
 _refln_F_squared_sigma                                                         
 _refln_observed_status                                                         
   2   0   0     171359.55     145628.09      5737.66 o                         
   4   0   0       1096.45       1041.87        19.35 o                         
   6   0   0       4443.92       4070.25        53.58 o                         
   8   0   0       1162.66       1219.01        31.44 o                         
  10   0   0        297.46        498.58        32.08 o                         
  12   0   0       5798.19       5793.35       120.93 o                         
  14   0   0      30371.49      31991.20       815.30 o                         
  16   0   0      33879.85      35914.55       534.78 o                         
  18   0   0      44161.75      46067.42       675.51 o                         
  20   0   0        834.31        888.68        64.75 o                         
  22   0   0       1436.31       1542.40        83.75 o                         
  24   0   0       2596.28       2545.92        83.34 o                         
  26   0   0       3874.77       4002.55       163.92 o                         
   1   1   0       2181.10       2109.63        18.45 o                         
   3   1   0       1382.02       1513.46        19.86 o                         
   5   1   0      14353.09      13584.28       123.62 o                         
   7   1   0         35.83         54.10         7.21 o                         
   9   1   0         63.34         90.90         9.05 o                         
  11   1   0        238.38        303.83        15.46 o                         
  13   1   0       1114.73       1054.10        39.75 o                         
  15   1   0        158.35        206.62        16.37 o                         
  17   1   0        278.72        265.30        20.22 o                         
  19   1   0       5902.06       5940.23       107.21 o                         
  21   1   0         18.18         39.63        13.41 o                         
  23   1   0        287.41        345.04        28.24 o                         
  25   1   0        174.47        197.69        19.81 o                         
  27   1   0         15.44         12.94         8.22 o                         
   0   2   0      28236.68      26905.43       314.06 o                         
   2   2   0      15829.46      15161.14       149.41 o                         
   4   2   0      13061.41      13023.44       123.64 o                         
   6   2   0       3801.89       4156.42        69.63 o                         
   8   2   0       5254.08       5246.22        77.90 o                         
  10   2   0        262.83        196.20        13.62 o                         
  12   2   0      12321.94      11742.35       159.30 o                         
  14   2   0      22323.13      22619.32       195.63 o                         
  16   2   0      11568.27      11995.16       117.83 o                         
  18   2   0        216.95        223.42        14.58 o                         
  20   2   0       1400.75       1358.12        55.03 o                         
  22   2   0       3754.64       3796.61        94.94 o                         
  24   2   0       2539.95       2531.08        80.82 o                         
  26   2   0       3428.04       3298.05        70.64 o                         
   1   3   0        686.80        539.46        14.24 o                         
   3   3   0      17927.79      17749.04       170.53 o                         
   5   3   0      19130.67      18723.58       196.49 o                         
   7   3   0      20097.41      20375.24       326.47 o                         
   9   3   0       5128.25       4813.99        90.96 o                         
  11   3   0      25274.35      25977.67       340.18 o                         
  13   3   0      15408.48      15551.84       140.95 o                         
  15   3   0       7412.42       7229.90        88.16 o                         
  17   3   0       3939.81       3961.76        65.82 o                         
  19   3   0       4498.93       4737.42        98.96 o                         
  21   3   0       3572.44       3699.13       108.70 o                         
  23   3   0       1354.00       1459.95        51.74 o                         
  25   3   0       1338.69       1320.71        49.19 o                         
   0   4   0       3995.20       3949.44        88.29 o                         
   2   4   0        273.72        253.99        14.94 o                         
   4   4   0        515.46        543.13        19.34 o                         
   6   4   0       1155.49       1150.67        39.80 o                         
   8   4   0       3038.42       3358.95        77.83 o                         
  10   4   0       3511.76       3749.39        54.63 o                         
  12   4   0       1768.40       1666.95        40.62 o                         
  14   4   0       5308.57       5252.98        86.53 o                         
  16   4   0       1369.19       1334.70        49.22 o                         
  18   4   0         12.80         26.51        10.84 o                         
  20   4   0       1153.95       1269.59        52.27 o                         
  22   4   0        378.87        333.37        28.84 o                         
  24   4   0          7.23         12.53         7.81 o                         
   1   5   0       5912.71       5519.17        73.13 o                         
   3   5   0       6957.18       6646.37        83.99 o                         
   5   5   0       9322.32       9295.30       120.17 o                         
   7   5   0       6801.84       6678.35        97.92 o                         
   9   5   0       9368.20       9009.31       108.03 o                         
  11   5   0      15259.58      14723.38       156.70 o                         
  13   5   0       6391.69       6209.13        87.04 o                         
  15   5   0       5758.09       5451.52       119.26 o                         
  17   5   0       5779.96       5654.76       123.51 o                         
  19   5   0       2903.87       2944.90        65.19 o                         
  21   5   0       2512.15       2504.43        65.18 o                         
  23   5   0       1876.24       1779.94        85.71 o                         
   0   6   0       4365.35       4429.80        94.90 o                         
   2   6   0        145.39        161.13        14.14 o                         
   4   6   0       3206.82       3022.87        61.19 o                         
   6   6   0       4856.17       4639.70        97.43 o                         
   8   6   0       8690.53       8615.52       158.48 o                         
  10   6   0       3209.82       3012.28        89.06 o                         
  12   6   0        217.47        237.87        22.85 o                         
  14   6   0       1318.27       1304.13        64.54 o                         
  16   6   0        237.67        258.15        37.15 o                         
  18   6   0        212.83        219.29        24.77 o                         
  20   6   0       1878.49       1980.26        89.72 o                         
   1   7   0       1819.91       1843.08        63.61 o                         
   3   7   0        547.04        562.76        31.22 o                         
   5   7   0       2513.35       2445.25        65.25 o                         
   7   7   0       2645.19       2599.04        81.44 o                         
   9   7   0       1382.60       1327.06        64.92 o                         
  11   7   0        646.67        600.64        43.83 o                         
  13   7   0         74.55         83.17        15.80 o                         
  15   7   0         33.92         51.69        14.58 o                         
  17   7   0       1065.92       1116.63        45.51 o                         
  19   7   0       1574.47       1435.02        52.45 o                         
   0   8   0        170.91        158.69        33.44 o                         
   2   8   0       1446.29       1513.08        71.17 o                         
   4   8   0       5141.21       5049.26       113.81 o                         
   6   8   0       5964.19       6040.34       122.94 o                         
   8   8   0       3960.31       3901.81        94.19 o                         
  10   8   0       2269.40       2295.83       116.62 o                         
  12   8   0       1586.10       1611.30        60.90 o                         
  14   8   0        518.19        552.46        30.83 o                         
   1   9   0         88.33         80.24        17.58 o                         
   3   9   0        350.05        413.89        31.18 o                         
   5   9   0       1320.92       1273.74        67.27 o                         
   7   9   0        152.40        171.77        20.20 o                         
   9   9   0          1.34          7.68        12.80 o                         
 -27   1   1       1079.29       1033.45        50.36 o                         
 -25   1   1        435.28        408.02        27.06 o                         
 -23   1   1       2955.42       3182.45        75.70 o                         
 -21   1   1       2666.05       2889.51        68.11 o                         
 -19   1   1      10493.48      11304.41       146.61 o                         
 -17   1   1      38916.13      39704.32       510.24 o                         
 -15   1   1       5865.26       6228.17       107.67 o                         
 -13   1   1       5189.80       5080.91        86.79 o                         
 -11   1   1       7538.78       7695.10       114.66 o                         
  -9   1   1      39285.02      40104.36       387.49 o                         
  -7   1   1      26861.66      25900.38       232.35 o                         
  -5   1   1      72644.41      71069.66       559.52 o                         
  -3   1   1      19522.46      18775.18       145.80 o                         
  -1   1   1      31449.40      29809.34       202.32 o                         
   1   1   1       2622.30       2254.39        33.64 o                         
   3   1   1       3305.40       3534.12        38.15 o                         
   5   1   1      16410.60      16076.29       159.00 o                         
   7   1   1      14573.56      13538.01       131.08 o                         
   9   1   1      44608.30      44120.43       437.97 o                         
  11   1   1      40995.52      42775.95       517.79 o                         
  13   1   1      19270.77      20988.80       302.84 o                         
  15   1   1       2932.35       3135.39        65.39 o                         
  17   1   1       9262.94       9538.87       119.67 o                         
  19   1   1       2069.36       2015.80        64.28 o                         
  21   1   1       5624.00       5703.99       109.65 o                         
  23   1   1       5265.78       5606.53       116.63 o                         
  25   1   1       3247.49       3287.45        76.70 o                         
  27   1   1       1211.70       1192.24        64.71 o                         
 -26   2   1       1593.27       1611.57        47.84 o                         
 -24   2   1       1680.12       1591.08        48.91 o                         
 -22   2   1       4667.12       4762.01       109.71 o                         
 -20   2   1       3096.74       3137.35       101.04 o                         
 -18   2   1         83.65        112.39        11.04 o                         
 -16   2   1         75.81         84.80         8.45 o                         
 -14   2   1        882.69        850.05        28.18 o                         
 -12   2   1       7114.81       6939.05       118.64 o                         
 -10   2   1       8526.77       8208.80       113.23 o                         
  -8   2   1      13016.06      12234.24       135.19 o                         
  -6   2   1      10452.74       9754.55        98.97 o                         
  -4   2   1      54502.73      54539.50       417.66 o                         
  -2   2   1      32704.94      32262.40       222.88 o                         
   0   2   1        640.40        610.61        14.54 o                         
   2   2   1      18169.41      18343.76       217.02 o                         
   4   2   1       2534.44       2499.06        34.52 o                         
   6   2   1      14555.38      14395.91       286.95 o                         
   8   2   1       4367.18       4112.07        89.61 o                         
  10   2   1       6194.72       5764.97        89.16 o                         
  12   2   1       4599.29       4717.01        77.46 o                         
  14   2   1       5116.50       5133.48        64.59 o                         
  16   2   1       5565.55       5755.10        68.94 o                         
  18   2   1       3618.64       3721.72        63.21 o                         
  20   2   1       4497.23       4520.26        94.82 o                         
  22   2   1        493.38        463.60        28.23 o                         
  24   2   1        579.58        557.98        37.09 o                         
  26   2   1        533.50        498.60        24.48 o                         
 -25   3   1         54.65         44.22        13.62 o                         
 -23   3   1        269.86        276.29        21.45 o                         
 -21   3   1       1175.78       1202.48        51.55 o                         
 -19   3   1       6552.66       6924.79       115.01 o                         
 -17   3   1       6964.85       6842.43        91.63 o                         
 -15   3   1       2172.56       2173.78        40.33 o                         
 -13   3   1        918.17       1078.16        26.46 o                         
 -11   3   1       1215.60       1384.54        40.91 o                         
  -9   3   1       2927.52       2682.32        59.86 o                         
  -7   3   1        118.38        158.02        11.98 o                         
  -5   3   1      16210.30      15232.88       197.30 o                         
  -3   3   1       2442.21       2255.01        35.45 o                         
  -1   3   1       5098.16       5265.43        75.18 o                         
   1   3   1       4577.12       4982.79        59.65 o                         
   3   3   1      10121.78      10615.21       133.53 o                         
   5   3   1      22234.42      22368.06       229.18 o                         
   7   3   1      15024.10      14326.79       197.29 o                         
   9   3   1       7846.44       8003.41       175.40 o                         
  11   3   1         83.18        122.16        14.57 o                         
  13   3   1        737.40        747.95        22.39 o                         
  15   3   1       1602.39       1568.48        34.63 o                         
  17   3   1       3212.47       3187.13        56.59 o                         
  19   3   1      10815.75      10913.47       143.05 o                         
  21   3   1       4541.96       4674.26       121.48 o                         
  23   3   1       2441.89       2452.66        78.75 o                         
  25   3   1        661.46        636.14        50.51 o                         
 -24   4   1       3419.01       3476.92       139.94 o                         
 -22   4   1       2860.80       2824.46       108.89 o                         
 -20   4   1       4602.58       4583.69       104.24 o                         
 -18   4   1       5656.64       5827.29        96.11 o                         
 -16   4   1       7027.57       6990.50       115.27 o                         
 -14   4   1       4889.21       4894.39        79.45 o                         
 -12   4   1       7163.79       7506.52       127.46 o                         
 -10   4   1       3190.16       3204.96        52.52 o                         
  -8   4   1        327.28        347.88        30.34 o                         
  -6   4   1      12143.36      12305.64       148.57 o                         
  -4   4   1      14973.04      14430.56       165.56 o                         
  -2   4   1      24476.86      23057.06       241.65 o                         
   0   4   1      48238.31      46201.18       524.62 o                         
   2   4   1      31942.78      30415.74       310.16 o                         
   4   4   1      14970.31      14705.09       168.48 o                         
   6   4   1       7022.42       6770.11       137.56 o                         
   8   4   1       1010.14        874.43        50.65 o                         
  10   4   1       3385.38       3339.20        56.40 o                         
  12   4   1      10356.46      10440.06       134.04 o                         
  14   4   1       8848.43       8972.37       131.40 o                         
  16   4   1       3659.56       3572.05        95.80 o                         
  18   4   1       3735.64       3821.27        79.47 o                         
  20   4   1       1561.69       1534.89        63.54 o                         
  22   4   1       1556.10       1616.73        52.81 o                         
  24   4   1       1416.52       1177.69        43.70 o                         
 -23   5   1         88.96         88.33        13.71 o                         
 -21   5   1         46.85         28.02        10.79 o                         
 -19   5   1         53.39         73.25        12.79 o                         
 -17   5   1         26.25         39.18        16.26 o                         
 -15   5   1       1062.71       1067.92        49.95 o                         
 -13   5   1        481.02        521.86        31.56 o                         
 -11   5   1        772.27        745.18        28.80 o                         
  -9   5   1        183.11        180.08        15.62 o                         
  -7   5   1         18.10         23.10         8.94 o                         
  -5   5   1        719.10        698.96        25.25 o                         
  -3   5   1       1807.38       1810.66        32.87 o                         
  -1   5   1        839.54        819.66        23.57 o                         
   1   5   1       5813.69       5401.08        72.20 o                         
   3   5   1       2524.39       2381.30        42.08 o                         
   5   5   1        286.65        303.63        17.91 o                         
   7   5   1         76.03         97.01        15.01 o                         
   9   5   1         38.16         39.26         8.58 o                         
  11   5   1        151.95        146.25        14.94 o                         
  13   5   1        831.13        814.82        39.05 o                         
  15   5   1       2848.49       3019.48        64.85 o                         
  17   5   1        774.51        771.04        37.60 o                         
  19   5   1          2.98         13.31         9.79 o                         
  21   5   1          0.26         -0.09         8.17 o                         
  23   5   1         29.13         21.93        11.58 o                         
 -22   6   1        797.39        678.07        49.61 o                         
 -20   6   1        432.78        420.85        35.64 o                         
 -18   6   1       1411.82       1358.41        51.24 o                         
 -16   6   1       2569.35       2728.82        79.05 o                         
 -14   6   1       4180.88       4131.09       120.42 o                         
 -12   6   1       7442.46       7514.79       150.80 o                         
 -10   6   1       4487.60       4301.80        95.21 o                         
  -8   6   1       3936.04       3673.57        95.51 o                         
  -6   6   1       3682.25       3562.45        83.89 o                         
  -4   6   1        483.72        452.07        23.95 o                         
  -2   6   1       1841.32       1739.52        37.74 o                         
   0   6   1      11104.06      10317.56       123.32 o                         
   2   6   1       7778.97       7352.68       105.04 o                         
   4   6   1      11191.03      10980.50       128.34 o                         
   6   6   1      10508.13      10350.82       165.48 o                         
   8   6   1       2485.84       2370.93        61.07 o                         
  10   6   1       3452.04       3354.41        82.06 o                         
  12   6   1       4360.84       4427.02        95.73 o                         
  14   6   1       2268.31       2233.79        73.09 o                         
  16   6   1       1722.50       1755.18        68.04 o                         
  18   6   1        985.73        989.32        40.96 o                         
  20   6   1        576.98        552.72        26.21 o                         
 -19   7   1         86.05         88.98        11.99 o                         
 -17   7   1         29.84         22.63        11.18 o                         
 -15   7   1       2217.79       2272.25       104.21 o                         
 -13   7   1       7139.42       7231.60       137.66 o                         
 -11   7   1       5382.23       5464.61       166.57 o                         
  -9   7   1       2279.33       2403.03       105.83 o                         
  -7   7   1        430.48        464.17        35.23 o                         
  -5   7   1        130.71        198.01        22.61 o                         
  -3   7   1        268.68        261.51        25.16 o                         
  -1   7   1       1459.66       1308.50        53.58 o                         
   1   7   1       2535.07       2283.11        81.16 o                         
   3   7   1       4854.01       4631.24        92.69 o                         
   5   7   1       4452.07       4338.80        97.88 o                         
   7   7   1       2457.57       2476.10        78.76 o                         
   9   7   1        414.49        394.37        36.69 o                         
  11   7   1        190.01        217.97        52.63 o                         
  13   7   1        976.45       1007.83        49.28 o                         
  15   7   1       1318.62       1415.19        47.96 o                         
  17   7   1       1514.51       1514.78        52.06 o                         
 -14   8   1        559.13        599.59        30.59 o                         
 -12   8   1       1403.38       1543.01        68.38 o                         
 -10   8   1       1408.08       1400.98        58.24 o                         
  -8   8   1        194.68        204.10        23.37 o                         
  -6   8   1         10.76         17.24        17.61 o                         
  -4   8   1        290.97        303.72        33.41 o                         
  -2   8   1        339.33        323.00        49.11 o                         
   0   8   1        931.80        952.95        56.84 o                         
   2   8   1        641.56        638.60        44.53 o                         
   4   8   1        433.38        417.76        36.29 o                         
   6   8   1        377.39        363.15        25.91 o                         
   8   8   1        306.59        287.76        29.30 o                         
  10   8   1         11.09         14.48        18.42 o                         
  12   8   1        106.90        115.89        17.16 o                         
  14   8   1        751.19        790.56        53.07 o                         
  -9   9   1       1482.94       1335.84        72.52 o                         
  -7   9   1       1321.90       1349.43       240.28 o                         
  -5   9   1       1477.68       1695.15        58.10 o                         
  -3   9   1       1915.41       2003.25       131.12 o                         
  -1   9   1       2087.06       2361.48        75.56 o                         
   1   9   1       2385.39       2672.13        81.07 o                         
   3   9   1       1379.54       1404.91        59.34 o                         
   5   9   1        324.86        333.55        65.00 o                         
   7   9   1        214.99        204.34        19.57 o                         
 -28   0   2       1537.03       1547.56        84.57 o                         
 -26   0   2       6748.29       6852.02       246.33 o                         
 -24   0   2       7748.51       8030.16       276.96 o                         
 -22   0   2       8156.44       8514.95       254.22 o                         
 -20   0   2        187.01        225.70        28.48 o                         
 -18   0   2        123.53        144.06        19.37 o                         
 -16   0   2       5106.74       5469.38       111.53 o                         
 -14   0   2      29054.51      30456.23       775.86 o                         
 -12   0   2      30849.51      31336.82       777.32 o                         
 -10   0   2      12985.10      12131.25       399.62 o                         
  -8   0   2       6548.94       5933.49        84.41 o                         
  -6   0   2      18447.98      18140.77       209.11 o                         
  -4   0   2       9324.92       9724.52        92.33 o                         
  -2   0   2      14117.08      13487.86       156.56 o                         
   0   0   2      75706.29      78551.57      1737.89 o                         
   2   0   2      18256.34      18936.95       546.15 o                         
   4   0   2     122576.23     119199.98      3203.33 o                         
   6   0   2      17075.18      17989.93       195.06 o                         
   8   0   2      26256.51      29082.67       352.78 o                         
  10   0   2        487.34        663.89        31.93 o                         
  12   0   2       3263.10       2716.83        83.40 o                         
  14   0   2      10064.48      10748.15       201.74 o                         
  16   0   2      44128.22      45859.51       665.45 o                         
  18   0   2       8101.66       8992.25       187.75 o                         
  20   0   2       2046.80       2131.60       137.29 o                         
  22   0   2       3371.83       3445.31       135.76 o                         
  24   0   2       1090.92       1041.99        59.46 o                         
  26   0   2       2141.89       2079.53        85.52 o                         
 -27   1   2         40.62         46.94        13.96 o                         
 -25   1   2         11.59          7.13        11.08 o                         
 -23   1   2         16.19         29.24        12.85 o                         
 -21   1   2      11520.15      11807.18       165.27 o                         
 -19   1   2       5527.56       5432.23        93.41 o                         
 -17   1   2        181.02        208.91        21.47 o                         
 -15   1   2       1202.67       1065.18        42.19 o                         
 -13   1   2        644.26        695.93        27.01 o                         
 -11   1   2      17809.53      19884.75       242.69 o                         
  -9   1   2       5313.65       5229.45        64.54 o                         
  -7   1   2       2292.23       2052.30        28.13 o                         
  -5   1   2        132.80        119.48         4.77 o                         
  -3   1   2      58291.63      57576.31       460.85 o                         
  -1   1   2      31005.54      29635.02       255.26 o                         
   1   1   2       1087.30       1088.17        21.35 o                         
   3   1   2       5221.23       5338.90        47.81 o                         
   5   1   2        577.86        611.36        13.16 o                         
   7   1   2      18269.98      18985.45       256.47 o                         
   9   1   2       2734.68       2684.14        49.58 o                         
  11   1   2       1520.56       1590.50        57.60 o                         
  13   1   2       1470.65       1560.46        50.59 o                         
  15   1   2        754.28        732.71        30.61 o                         
  17   1   2       6836.85       6960.09        97.86 o                         
  19   1   2       1186.49       1294.65        43.37 o                         
  21   1   2        252.88        291.82        23.65 o                         
  23   1   2        380.59        401.54        28.67 o                         
  25   1   2        293.00        380.35        21.66 o                         
  27   1   2        705.73        635.08        34.16 o                         
 -26   2   2       5010.68       5224.78       130.86 o                         
 -24   2   2       6072.59       6119.70       122.82 o                         
 -22   2   2       7455.55       7734.13       174.33 o                         
 -20   2   2         80.50         79.04        33.21 o                         
 -18   2   2       2076.86       2195.40        55.72 o                         
 -16   2   2        938.77        947.95        25.49 o                         
 -14   2   2      12856.07      13113.60       209.39 o                         
 -12   2   2      17613.58      16647.55       273.71 o                         
 -10   2   2      35713.12      35647.08       356.85 o                         
  -8   2   2      39217.53      40301.58       359.61 o                         
  -6   2   2       6725.22       7236.90        73.09 o                         
  -4   2   2        256.71        215.65         6.58 o                         
  -2   2   2      25350.07      24078.61       188.03 o                         
   0   2   2     174899.72     173844.22      1359.99 o                         
   2   2   2      89887.06      90620.38      1053.85 o                         
   4   2   2      38815.43      36949.02       324.97 o                         
   6   2   2      18066.07      17293.09       311.23 o                         
   8   2   2      18719.42      19309.78       249.01 o                         
  10   2   2       2870.52       3195.05        73.79 o                         
  12   2   2        475.72        538.64        50.53 o                         
  14   2   2       5303.76       5155.21        64.96 o                         
  16   2   2      13060.21      13051.23       133.68 o                         
  18   2   2      18299.69      19582.44       206.77 o                         
  20   2   2       2854.32       3234.32        78.13 o                         
  22   2   2        194.32        214.42        23.91 o                         
  24   2   2        377.85        334.49        23.82 o                         
  26   2   2        572.73        508.63        23.36 o                         
 -27   3   2       1018.35        942.50        64.06 o                         
 -25   3   2       1388.71       1294.62        44.31 o                         
 -23   3   2       1516.94       1483.90        54.65 o                         
 -21   3   2       2149.52       2295.31        85.12 o                         
 -19   3   2       2817.26       2936.73        97.29 o                         
 -17   3   2       4920.81       4968.70        76.62 o                         
 -15   3   2       7435.88       7200.19        86.66 o                         
 -13   3   2       8624.32       8415.37       122.95 o                         
 -11   3   2       7659.47       7341.19       113.48 o                         
  -9   3   2       8241.11       7553.35       111.17 o                         
  -7   3   2      18547.67      18168.78       214.41 o                         
  -5   3   2      26866.36      26553.03       313.59 o                         
  -3   3   2       6439.16       6049.07        70.20 o                         
  -1   3   2        195.03        223.10        18.87 o                         
   1   3   2      18163.99      17237.14       193.17 o                         
   3   3   2       8479.72       8081.00        96.84 o                         
   5   3   2      15388.37      15071.17       151.36 o                         
   7   3   2       2231.13       1975.23        49.80 o                         
   9   3   2       5302.03       4819.68       124.99 o                         
  11   3   2      19835.50      20308.13       390.17 o                         
  13   3   2       9674.77       9471.51       108.88 o                         
  15   3   2        888.99        901.31        31.02 o                         
  17   3   2        418.78        377.99        24.34 o                         
  19   3   2       8226.90       8451.39       129.95 o                         
  21   3   2       3541.71       3589.37        79.13 o                         
  23   3   2       3937.67       4038.97       103.01 o                         
  25   3   2        794.05        723.51        33.24 o                         
 -24   4   2        460.82        393.50        28.18 o                         
 -22   4   2       2516.69       2507.22        95.41 o                         
 -20   4   2         63.96         54.07        15.02 o                         
 -18   4   2        617.09        640.54        32.00 o                         
 -16   4   2         96.52        122.62        17.81 o                         
 -14   4   2        898.39        927.02        29.55 o                         
 -12   4   2       3728.72       3607.88        52.92 o                         
 -10   4   2       1711.09       1626.41        35.53 o                         
  -8   4   2         17.67         23.09         8.13 o                         
  -6   4   2        206.34        198.70        13.94 o                         
  -4   4   2         70.69         39.78        12.24 o                         
  -2   4   2       1601.48       1519.74        42.59 o                         
   0   4   2       9432.06       9512.79       133.40 o                         
   2   4   2      30989.15      31507.85       348.51 o                         
   4   4   2       2244.52       2178.19        55.99 o                         
   6   4   2        263.05        322.40        25.25 o                         
   8   4   2        713.48        757.91        34.93 o                         
  10   4   2       6171.29       6105.05       111.48 o                         
  12   4   2        921.75        827.12        28.84 o                         
  14   4   2       1439.48       1467.80        36.51 o                         
  16   4   2       5700.04       5572.05       111.17 o                         
  18   4   2       5595.16       5526.71        97.68 o                         
  20   4   2        555.84        531.56        33.10 o                         
  22   4   2         72.43         85.21        14.76 o                         
  24   4   2        397.42        374.90        35.59 o                         
 -23   5   2       1387.11       1397.75        65.89 o                         
 -21   5   2       1181.72       1210.84        45.87 o                         
 -19   5   2       2466.78       2602.48        68.16 o                         
 -17   5   2       6409.56       6854.87       163.68 o                         
 -15   5   2       2564.46       2664.88        94.86 o                         
 -13   5   2       5623.05       5567.47       102.26 o                         
 -11   5   2      11351.78      11493.71       147.11 o                         
  -9   5   2       3259.00       3084.31        58.65 o                         
  -7   5   2       6532.42       6197.84       109.75 o                         
  -5   5   2      13783.92      13491.25       136.28 o                         
  -3   5   2      19000.98      17771.83       234.65 o                         
  -1   5   2      11951.27      11395.00       139.86 o                         
   1   5   2       6224.65       5614.37        74.47 o                         
   3   5   2        654.40        571.99        20.23 o                         
   5   5   2       5030.49       4965.89        85.41 o                         
   7   5   2       7359.56       7614.37       106.86 o                         
   9   5   2       3809.34       3951.50        72.31 o                         
  11   5   2       5969.05       5856.97        94.20 o                         
  13   5   2       6063.15       5829.19       114.86 o                         
  15   5   2       6780.96       6560.83       112.41 o                         
  17   5   2       3894.57       3795.88        71.77 o                         
  19   5   2       2385.01       2515.96       113.60 o                         
  21   5   2       2039.00       2095.50        65.70 o                         
  23   5   2       1927.86       1893.42        63.98 o                         
 -22   6   2        646.44        668.09        29.26 o                         
 -20   6   2       1749.60       1703.26        58.78 o                         
 -18   6   2       3656.53       3492.53        87.14 o                         
 -16   6   2       1556.67       1611.83        60.09 o                         
 -14   6   2         93.47        110.91        17.76 o                         
 -12   6   2        370.42        359.82        30.80 o                         
 -10   6   2         91.45        108.91        16.37 o                         
  -8   6   2        854.30        795.69        38.93 o                         
  -6   6   2       5734.74       5613.82       110.50 o                         
  -4   6   2      12214.96      11701.77       121.11 o                         
  -2   6   2       6648.30       6251.77       116.53 o                         
   0   6   2        387.69        366.37        28.65 o                         
   2   6   2         13.47         35.62        10.40 o                         
   4   6   2         61.92         62.71        10.24 o                         
   6   6   2       1114.19       1113.88        44.49 o                         
   8   6   2       3500.57       3275.74       121.30 o                         
  10   6   2       3393.56       3222.09        80.23 o                         
  12   6   2       5108.21       5033.42       102.84 o                         
  14   6   2        917.67        886.39        45.51 o                         
  16   6   2         59.69         51.53        17.05 o                         
  18   6   2         48.66         44.74        11.67 o                         
  20   6   2        993.78        995.91        42.96 o                         
 -19   7   2       1112.55       1100.50        39.30 o                         
 -17   7   2       2229.99       2344.69        80.65 o                         
 -15   7   2       2241.03       2240.20        59.06 o                         
 -13   7   2       1535.38       1648.85        57.69 o                         
 -11   7   2       1632.93       1551.84        84.94 o                         
  -9   7   2       1916.49       1892.13        75.64 o                         
  -7   7   2       2031.09       2002.09        65.98 o                         
  -5   7   2       4650.48       4668.42       109.12 o                         
  -3   7   2       3420.55       3492.82        87.79 o                         
  -1   7   2       2506.68       2359.68        94.84 o                         
   1   7   2        837.76        827.32        47.03 o                         
   3   7   2       1631.37       1582.19        56.51 o                         
   5   7   2       4173.11       3994.45        92.84 o                         
   7   7   2       2211.45       2154.96        85.73 o                         
   9   7   2       1886.55       1886.64        75.74 o                         
  11   7   2       2202.41       2215.56        78.92 o                         
  13   7   2       2864.53       2877.26       106.30 o                         
  15   7   2       1320.43       1326.40        83.94 o                         
  17   7   2        736.44        661.51        31.73 o                         
 -14   8   2        449.37        427.44        44.20 o                         
 -12   8   2        158.79        177.24        25.75 o                         
 -10   8   2        338.32        372.05        31.11 o                         
  -8   8   2        122.62        127.28        22.36 o                         
  -6   8   2       1084.00       1160.12        50.85 o                         
  -4   8   2       5669.72       5571.37       141.76 o                         
  -2   8   2       5054.53       5206.26       140.59 o                         
   0   8   2       1395.03       1416.12        74.59 o                         
   2   8   2        467.67        438.70        31.62 o                         
   4   8   2        501.40        496.84        30.27 o                         
   6   8   2       1030.28       1053.97        46.36 o                         
   8   8   2       2377.81       2549.14        70.29 o                         
  10   8   2       2635.56       2616.22        95.70 o                         
  12   8   2       1969.92       1879.01        74.21 o                         
  14   8   2        337.38        269.04        24.21 o                         
  -9   9   2          0.11         -2.56        13.57 o                         
  -7   9   2         73.76         52.62        14.53 o                         
  -5   9   2          2.73          4.94        10.15 o                         
  -3   9   2         19.21         13.61        12.57 o                         
  -1   9   2          1.59          6.10        12.40 o                         
   1   9   2          7.27         16.46        17.65 o                         
   3   9   2         46.11         40.88        13.67 o                         
   5   9   2          4.17          4.54        12.97 o                         
   7   9   2         66.24         68.93        14.57 o                         
 -27   1   3       2920.28       3047.46       114.59 o                         
 -25   1   3       1638.36       1491.79        52.56 o                         
 -23   1   3       3937.49       4108.39        96.07 o                         
 -21   1   3        257.59        261.06        21.56 o                         
 -19   1   3       2952.42       3162.04        61.23 o                         
 -17   1   3      28492.02      29161.55       275.80 o                         
 -15   1   3      21559.05      21632.63       340.84 o                         
 -13   1   3      12191.90      11481.66       241.03 o                         
 -11   1   3      10274.72      10222.27       159.98 o                         
  -9   1   3      24907.08      25878.99       239.74 o                         
  -7   1   3        693.58        723.83        14.39 o                         
  -5   1   3      59076.38      59950.83       359.78 o                         
  -3   1   3      41078.34      41451.50       275.95 o                         
  -1   1   3     164595.91     162715.50      2128.67 o                         
   1   1   3      43406.66      40624.41       516.22 o                         
   3   1   3        210.61        212.28         6.03 o                         
   5   1   3       2205.28       2233.01        26.60 o                         
   7   1   3      11524.21      11794.15       110.78 o                         
   9   1   3      12188.88      11836.09       149.39 o                         
  11   1   3       7167.48       6527.07       102.90 o                         
  13   1   3      28598.08      30854.34       400.55 o                         
  15   1   3       9706.71      10589.30       146.66 o                         
  17   1   3       5483.50       5811.07        94.50 o                         
  19   1   3       3491.22       3458.53        81.14 o                         
  21   1   3       5961.67       6253.72       114.53 o                         
  23   1   3       4279.01       4598.38       114.62 o                         
  25   1   3       5481.38       5508.78       100.69 o                         
 -28   2   3       1548.30       1537.08        78.30 o                         
 -26   2   3       1265.37       1270.46        44.26 o                         
 -24   2   3       2445.66       2547.86        73.40 o                         
 -22   2   3       3847.33       3891.11        97.85 o                         
 -20   2   3       1514.05       1497.68        67.56 o                         
 -18   2   3        793.03        790.62        40.68 o                         
 -16   2   3       2092.99       2053.21        36.58 o                         
 -14   2   3        996.35        792.93        27.14 o                         
 -12   2   3       8155.16       8438.59       137.12 o                         
 -10   2   3      17502.80      17976.80       193.52 o                         
  -8   2   3       3974.56       3500.16        48.97 o                         
  -6   2   3       9139.39       8999.14        78.34 o                         
  -4   2   3      15779.11      15817.87       123.93 o                         
  -2   2   3      60636.70      59795.53       450.96 o                         
   0   2   3        376.78        338.96        13.19 o                         
   2   2   3      51575.42      53340.40       695.03 o                         
   4   2   3      27587.58      27763.65       233.92 o                         
   6   2   3      30452.06      30731.30       279.12 o                         
   8   2   3      12414.43      12408.08       192.78 o                         
  10   2   3       3575.18       3373.13        72.57 o                         
  12   2   3       2623.06       2871.53        81.19 o                         
  14   2   3       2606.98       2493.35        42.77 o                         
  16   2   3        895.22        822.02        28.05 o                         
  18   2   3       1352.40       1507.78        47.48 o                         
  20   2   3       2642.38       2895.87        62.12 o                         
  22   2   3       1195.43       1277.57        40.57 o                         
  24   2   3       1340.89       1323.27        44.54 o                         
  26   2   3        325.05        295.07        19.64 o                         
 -27   3   3       1597.08       1604.45        40.81 o                         
 -25   3   3        337.88        358.09        24.39 o                         
 -23   3   3         12.68         15.69        12.44 o                         
 -21   3   3        276.68        322.67        25.22 o                         
 -19   3   3        316.42        376.15        30.23 o                         
 -17   3   3       5902.57       6122.89       107.64 o                         
 -15   3   3       6610.54       6442.50        97.73 o                         
 -13   3   3       2195.96       2038.33        42.91 o                         
 -11   3   3       1555.60       1507.53        58.03 o                         
  -9   3   3       8454.08       9128.36       127.94 o                         
  -7   3   3       3261.53       3288.78        60.22 o                         
  -5   3   3       1324.00       1216.99        28.49 o                         
  -3   3   3       4577.79       3935.15        51.66 o                         
  -1   3   3      14301.67      12819.19       169.40 o                         
   1   3   3       1013.17        785.47        22.97 o                         
   3   3   3         33.11         76.46        12.09 o                         
   5   3   3       1355.94       1456.48        43.24 o                         
   7   3   3       2546.96       2676.05        92.70 o                         
   9   3   3       1510.36       1477.22        80.71 o                         
  11   3   3      12151.91      12141.87       126.24 o                         
  13   3   3       8284.30       8435.41        95.47 o                         
  15   3   3         53.08         64.80        10.56 o                         
  17   3   3        801.99        774.93        34.43 o                         
  19   3   3         66.00         72.96        13.42 o                         
  21   3   3         79.83         90.40        14.28 o                         
  23   3   3       1194.48       1233.56        58.91 o                         
  25   3   3       1410.42       1305.59        43.68 o                         
 -26   4   3       1495.41       1240.32        68.80 o                         
 -24   4   3        982.05       1017.26        38.62 o                         
 -22   4   3       3765.66       3972.70       109.04 o                         
 -20   4   3       8635.53       8593.18       142.67 o                         
 -18   4   3       4878.74       4727.48        85.02 o                         
 -16   4   3       5187.87       5134.91        95.55 o                         
 -14   4   3       5973.02       6210.83        97.40 o                         
 -12   4   3      15002.77      15412.01       192.39 o                         
 -10   4   3       4704.04       4454.12        67.56 o                         
  -8   4   3       7188.05       6826.03       229.21 o                         
  -6   4   3       6192.37       5710.07       143.74 o                         
  -4   4   3       9943.17       9326.86       206.34 o                         
  -2   4   3      23974.08      23242.64       430.34 o                         
   0   4   3      21092.95      20256.40       346.45 o                         
   2   4   3      13744.79      13379.72       188.79 o                         
   4   4   3      15553.25      15936.49       196.34 o                         
   6   4   3      20190.02      21406.17       402.57 o                         
   8   4   3       9823.29       9757.52       144.42 o                         
  10   4   3      12964.07      13052.21       137.01 o                         
  12   4   3       9665.51       9217.06       132.93 o                         
  14   4   3       5452.02       5250.51        74.55 o                         
  16   4   3       7786.91       7942.02       117.61 o                         
  18   4   3       5966.01       6129.13       103.29 o                         
  20   4   3       1142.10       1206.11        48.19 o                         
  22   4   3       1351.35       1367.83        45.77 o                         
  24   4   3       1158.11       1075.13        37.72 o                         
 -23   5   3        831.04        838.80        38.69 o                         
 -21   5   3       1403.19       1392.71        44.70 o                         
 -19   5   3        369.03        338.89        25.37 o                         
 -17   5   3       2313.37       2275.40        60.90 o                         
 -15   5   3       2937.43       2910.22        78.97 o                         
 -13   5   3        257.42        270.82        20.06 o                         
 -11   5   3       1505.11       1327.35        38.22 o                         
  -9   5   3       2461.43       2248.50        55.72 o                         
  -7   5   3       4037.48       3894.30        87.85 o                         
  -5   5   3        167.04        130.39        11.45 o                         
  -3   5   3          2.76          5.23         7.22 o                         
  -1   5   3         50.50         31.38         7.25 o                         
   1   5   3       2201.56       2368.32        46.83 o                         
   3   5   3         14.07         28.19         6.06 o                         
   5   5   3        222.66        199.34        18.20 o                         
   7   5   3        927.77        834.63        31.04 o                         
   9   5   3        209.52        217.93        15.72 o                         
  11   5   3        968.49       1000.41        38.52 o                         
  13   5   3       1221.87       1340.69        50.37 o                         
  15   5   3        719.56        721.80        33.97 o                         
  17   5   3       1695.33       1731.74        48.80 o                         
  19   5   3        125.12        151.14        18.11 o                         
  21   5   3         32.94         30.61        21.57 o                         
 -22   6   3       2250.35       2269.46        78.91 o                         
 -20   6   3       1093.62       1153.06        42.25 o                         
 -18   6   3       1433.60       1565.60        51.82 o                         
 -16   6   3       1976.49       2055.77        68.41 o                         
 -14   6   3       2661.77       2555.65        98.45 o                         
 -12   6   3       4961.51       4926.18       115.90 o                         
 -10   6   3       4032.34       4169.62       119.29 o                         
  -8   6   3       2836.32       2795.77       121.27 o                         
  -6   6   3       2810.91       2851.11        68.16 o                         
  -4   6   3       2847.56       2812.07        55.37 o                         
  -2   6   3       2714.60       2497.65        55.04 o                         
   0   6   3       4447.99       4337.37        80.42 o                         
   2   6   3       5403.49       5268.08        83.64 o                         
   4   6   3       9298.35       9231.10       191.60 o                         
   6   6   3       6833.65       6626.39       120.75 o                         
   8   6   3       2513.11       2419.82        86.33 o                         
  10   6   3        974.73        922.76        41.55 o                         
  12   6   3        862.26        797.17        47.82 o                         
  14   6   3       2226.71       2273.65        82.28 o                         
  16   6   3       2372.12       2398.00        79.35 o                         
  18   6   3       2040.42       2007.86        64.77 o                         
  20   6   3       1340.74       1327.44        50.97 o                         
 -19   7   3        342.99        345.52        22.13 o                         
 -17   7   3         74.39         91.92        12.19 o                         
 -15   7   3        595.43        524.26        34.66 o                         
 -13   7   3        826.17        762.47        39.34 o                         
 -11   7   3       3971.57       3705.15       137.36 o                         
  -9   7   3       8110.20       8342.38       307.68 o                         
  -7   7   3       7522.94       7560.05       155.98 o                         
  -5   7   3       2235.78       2318.23        64.49 o                         
  -3   7   3        102.72        125.40        22.44 o                         
  -1   7   3        314.35        279.77        30.78 o                         
   1   7   3       1045.39       1011.73        51.35 o                         
   3   7   3       6930.49       6890.80       146.20 o                         
   5   7   3       4024.25       3943.08       102.97 o                         
   7   7   3       3218.09       3114.18       100.94 o                         
   9   7   3       1301.41       1265.04        60.74 o                         
  11   7   3       1595.82       1568.33        54.87 o                         
  13   7   3        556.08        498.29        34.67 o                         
  15   7   3        203.55        226.95        19.28 o                         
  17   7   3       1152.89       1228.06        32.89 o                         
 -14   8   3        130.18        101.70        14.52 o                         
 -12   8   3        203.59        206.99        55.00 o                         
 -10   8   3       1718.91       1900.08        68.32 o                         
  -8   8   3        720.70        804.91        47.32 o                         
  -6   8   3        916.47        895.10        52.55 o                         
  -4   8   3        914.61        925.91        48.03 o                         
  -2   8   3        116.58        130.14        23.14 o                         
   0   8   3        775.79        753.42        43.64 o                         
   2   8   3        526.89        507.50        30.36 o                         
   4   8   3        504.78        513.73        38.89 o                         
   6   8   3        769.92        704.69        36.15 o                         
   8   8   3        167.62        168.85        19.05 o                         
  10   8   3        133.14        147.99        24.42 o                         
  12   8   3        103.88        102.10        18.70 o                         
  -9   9   3        842.09        679.40        49.36 o                         
  -7   9   3        994.21        975.41        59.02 o                         
  -5   9   3       2518.88       2745.01        76.97 o                         
  -3   9   3       1886.19       2010.71        72.85 o                         
  -1   9   3       1063.35       1158.24        75.99 o                         
   1   9   3       1633.34       1723.65        75.60 o                         
   3   9   3       2033.97       2055.12       102.92 o                         
   5   9   3       1739.26       1769.73       246.86 o                         
   7   9   3       1138.41       1079.96        65.81 o                         
 -28   0   4        675.01        568.98        45.56 o                         
 -26   0   4       1685.88       1790.13       189.99 o                         
 -24   0   4       5506.95       5396.13       135.29 o                         
 -22   0   4      23648.89      24861.14       410.38 o                         
 -20   0   4      15386.71      15974.68       291.77 o                         
 -18   0   4      19152.00      19793.51       336.75 o                         
 -16   0   4       1912.38       2048.56        49.37 o                         
 -14   0   4       9020.29      10152.25       316.16 o                         
 -12   0   4      12056.77      11331.85       230.17 o                         
 -10   0   4      26564.50      25407.06       316.15 o                         
  -8   0   4      60148.16      59023.78       672.77 o                         
  -6   0   4      39557.85      39619.68       368.76 o                         
  -4   0   4      30149.84      30902.98       315.77 o                         
  -2   0   4        642.84        569.37        21.39 o                         
   0   0   4      13844.54      13504.54       328.68 o                         
   2   0   4      25468.80      25473.90       347.79 o                         
   4   0   4      46973.72      44910.03       894.22 o                         
   6   0   4      70506.05      71435.70       938.61 o                         
   8   0   4      85850.34      92120.30      1169.09 o                         
  10   0   4      37426.89      40759.27       495.60 o                         
  12   0   4       6145.85       6765.51       140.81 o                         
  14   0   4       1294.50       1212.94        42.30 o                         
  16   0   4      10006.71       9876.68       173.46 o                         
  18   0   4       6554.25       6553.65       266.67 o                         
  20   0   4       7015.42       7380.83       287.82 o                         
  22   0   4       3161.56       3226.06       117.24 o                         
  24   0   4       3581.70       3835.51       118.21 o                         
  26   0   4       1139.75       1083.62        50.66 o                         
 -27   1   4        799.58        752.48        31.51 o                         
 -25   1   4        628.70        597.45        33.85 o                         
 -23   1   4        745.93        790.81        38.71 o                         
 -21   1   4         17.44         20.65        11.58 o                         
 -19   1   4       3597.22       3629.57        71.43 o                         
 -17   1   4         21.04         25.03         8.25 o                         
 -15   1   4        831.74        821.45        60.24 o                         
 -13   1   4       5362.19       5508.75        88.90 o                         
 -11   1   4       1220.81       1039.67        25.55 o                         
  -9   1   4       2339.04       2186.17        33.31 o                         
  -7   1   4      12846.66      13033.17       100.68 o                         
  -5   1   4      20090.92      20198.16       159.83 o                         
  -3   1   4         84.46        107.94         5.03 o                         
  -1   1   4      48785.59      49303.19       706.95 o                         
   1   1   4       6232.55       5558.77        89.90 o                         
   3   1   4        929.38        837.44        15.98 o                         
   5   1   4       9016.49       9106.41        85.36 o                         
   7   1   4        993.27       1195.04        22.91 o                         
   9   1   4       4379.68       5595.69        72.45 o                         
  11   1   4       4390.51       4786.19        84.92 o                         
  13   1   4       4196.34       4493.66        79.03 o                         
  15   1   4       1916.26       2065.24        59.38 o                         
  17   1   4        139.65        130.84        13.72 o                         
  19   1   4       1201.69       1293.75        53.92 o                         
  21   1   4        431.54        417.85        29.78 o                         
  23   1   4        268.57        284.73        24.16 o                         
  25   1   4         13.50         30.27         8.95 o                         
 -28   2   4        378.80        351.98        20.99 o                         
 -26   2   4       1516.09       1392.83        49.74 o                         
 -24   2   4       2627.82       2765.11        68.16 o                         
 -22   2   4       5713.24       5662.80       123.11 o                         
 -20   2   4       3543.72       3538.01        94.19 o                         
 -18   2   4       3107.51       3160.52        62.06 o                         
 -16   2   4       1553.74       1594.84        34.96 o                         
 -14   2   4       2782.35       2641.13        79.95 o                         
 -12   2   4       4954.08       4407.56        70.82 o                         
 -10   2   4      29701.19      30112.93       303.98 o                         
  -8   2   4      12919.87      11766.12       132.45 o                         
  -6   2   4      16939.39      16212.85       123.93 o                         
  -4   2   4       6093.09       6773.01        68.99 o                         
  -2   2   4      23541.54      23941.47       190.38 o                         
   0   2   4       6784.55       7216.52        76.17 o                         
   2   2   4      50415.85      52029.18       533.90 o                         
   4   2   4      69918.39      70991.92       538.51 o                         
   6   2   4      27816.79      28555.48       310.36 o                         
   8   2   4      45045.16      47351.38       789.96 o                         
  10   2   4       1581.50       1505.22        51.93 o                         
  12   2   4        674.17        737.87        26.16 o                         
  14   2   4       3250.34       3353.75        69.81 o                         
  16   2   4       2775.43       2662.98        52.47 o                         
  18   2   4      15892.45      16495.11       193.46 o                         
  20   2   4       5698.72       5884.58       101.84 o                         
  22   2   4       4305.93       4424.94        96.48 o                         
  24   2   4        745.61        749.98        38.40 o                         
 -27   3   4       3155.59       2892.33        83.54 o                         
 -25   3   4       1256.51       1181.84        50.79 o                         
 -23   3   4        627.72        579.20        30.69 o                         
 -21   3   4       3268.59       3545.18        76.32 o                         
 -19   3   4        709.26        802.28        38.88 o                         
 -17   3   4       2801.01       2773.84        51.52 o                         
 -15   3   4       6195.63       6160.46        96.46 o                         
 -13   3   4      11730.62      11681.16       151.58 o                         
 -11   3   4      30908.52      32447.23       405.80 o                         
  -9   3   4      19136.21      18919.98       226.70 o                         
  -7   3   4      11312.58      10872.64       163.13 o                         
  -5   3   4      13178.44      12854.33       132.11 o                         
  -3   3   4      29232.18      27967.04       278.39 o                         
  -1   3   4      11532.93      10657.97       133.47 o                         
   1   3   4      11355.85      10877.74       183.37 o                         
   3   3   4       7042.95       6847.51       107.38 o                         
   5   3   4      10127.23      10356.98       148.63 o                         
   7   3   4       7952.75       8237.79       149.95 o                         
   9   3   4       5244.14       5462.86       143.10 o                         
  11   3   4       4532.79       4610.68        62.47 o                         
  13   3   4       5601.61       5576.15        77.99 o                         
  15   3   4       3309.17       3482.60        61.74 o                         
  17   3   4       8680.84       9143.80       138.07 o                         
  19   3   4       4308.32       4648.57        75.90 o                         
  21   3   4       1516.95       1547.41        40.38 o                         
  23   3   4       2267.90       2198.26        67.30 o                         
  25   3   4       1331.14       1230.29        59.41 o                         
 -26   4   4         10.32         35.33        14.85 o                         
 -24   4   4        770.54        721.91        33.17 o                         
 -22   4   4       4109.49       4217.35        98.01 o                         
 -20   4   4        460.02        441.68        29.16 o                         
 -18   4   4        149.85        143.33        16.76 o                         
 -16   4   4       1769.58       1704.73        47.99 o                         
 -14   4   4         31.89         28.19         8.83 o                         
 -12   4   4        804.96        791.49        28.13 o                         
 -10   4   4       1406.70       1429.50        37.94 o                         
  -8   4   4       1664.32       1621.41        59.54 o                         
  -6   4   4      10797.23      10944.25       227.94 o                         
  -4   4   4       8747.63       8396.38       193.78 o                         
  -2   4   4      15628.78      15022.84       370.67 o                         
   0   4   4          6.80          8.25         8.25 o                         
   2   4   4        917.11       1085.95        32.85 o                         
   4   4   4       5660.04       5639.74       104.67 o                         
   6   4   4       5094.97       5415.67       117.80 o                         
   8   4   4        811.71        745.54        25.61 o                         
  10   4   4        357.31        379.05        18.37 o                         
  12   4   4       1397.96       1346.95        35.45 o                         
  14   4   4        181.51        206.45        17.54 o                         
  16   4   4        659.45        640.99        31.56 o                         
  18   4   4       6635.00       6635.22       107.78 o                         
  20   4   4        774.82        783.88        33.97 o                         
  22   4   4         24.85         39.06        11.08 o                         
 -23   5   4       2046.31       2172.57        82.56 o                         
 -21   5   4       2409.36       2479.56        61.53 o                         
 -19   5   4       5754.32       5446.62       113.23 o                         
 -17   5   4       6660.92       6663.65       114.29 o                         
 -15   5   4       3475.42       3641.83        88.39 o                         
 -13   5   4       3969.15       4087.45        73.87 o                         
 -11   5   4       3332.12       3339.62        67.20 o                         
  -9   5   4       4482.59       4316.81        75.79 o                         
  -7   5   4       5678.13       5484.65       115.85 o                         
  -5   5   4      17331.28      16618.25       193.57 o                         
  -3   5   4      20815.40      19902.76       213.47 o                         
  -1   5   4      20022.94      19337.06       287.54 o                         
   1   5   4      13896.50      13666.70       186.25 o                         
   3   5   4       2765.57       2625.90        61.67 o                         
   5   5   4       4533.07       4555.98        82.16 o                         
   7   5   4       1329.29       1186.69        32.68 o                         
   9   5   4       4957.29       4893.40        73.89 o                         
  11   5   4       7128.57       7028.91       128.21 o                         
  13   5   4      11287.53      11161.54       191.68 o                         
  15   5   4       4115.79       4051.51        89.50 o                         
  17   5   4        692.95        765.27        31.50 o                         
  19   5   4       2411.35       2260.97        71.98 o                         
  21   5   4       2060.90       2026.76        59.77 o                         
 -22   6   4          8.35          5.72         9.45 o                         
 -20   6   4         79.57         78.78        13.06 o                         
 -18   6   4        700.39        719.17        33.51 o                         
 -16   6   4       2098.14       2249.39        72.16 o                         
 -14   6   4       3043.81       3113.32        78.49 o                         
 -12   6   4       1034.89       1020.54        53.86 o                         
 -10   6   4        207.11        219.47        26.21 o                         
  -8   6   4       2394.14       2300.05        77.11 o                         
  -6   6   4       1493.88       1430.94        38.54 o                         
  -4   6   4        240.85        254.92        16.67 o                         
  -2   6   4       6370.34       6256.23        94.16 o                         
   0   6   4       6168.79       5762.10       127.10 o                         
   2   6   4       1613.66       1409.24        42.79 o                         
   4   6   4       1238.04       1214.30        53.70 o                         
   6   6   4       1691.77       1716.28        61.84 o                         
   8   6   4         45.01         75.13        18.80 o                         
  10   6   4        102.29        141.38        23.31 o                         
  12   6   4        808.16        855.95        62.10 o                         
  14   6   4       2226.64       2206.04        68.03 o                         
  16   6   4        670.76        638.67        51.39 o                         
  18   6   4         20.59         39.59        12.19 o                         
  20   6   4          4.20        -10.75        21.00 o                         
 -19   7   4        401.56        405.28        24.14 o                         
 -17   7   4       1052.99       1140.73        47.11 o                         
 -15   7   4        629.41        634.60        29.89 o                         
 -13   7   4       1174.05       1328.91        61.15 o                         
 -11   7   4       2793.80       2505.02       124.77 o                         
  -9   7   4        968.96        968.91        49.69 o                         
  -7   7   4        146.71        125.09        23.99 o                         
  -5   7   4        489.18        560.20        40.14 o                         
  -3   7   4       1847.75       1943.59        74.16 o                         
  -1   7   4       3098.52       3046.86        94.39 o                         
   1   7   4       1681.56       1700.27        66.05 o                         
   3   7   4        868.78        832.42        54.02 o                         
   5   7   4       1369.51       1341.99        66.37 o                         
   7   7   4       2037.34       1999.03        66.95 o                         
   9   7   4        269.17        306.85        26.64 o                         
  11   7   4        490.54        450.21        30.39 o                         
  13   7   4       1965.54       1975.13        80.48 o                         
  15   7   4        848.93        846.86        30.60 o                         
  17   7   4        435.99        435.92        28.31 o                         
 -14   8   4       2602.25       2671.50       104.95 o                         
 -12   8   4       1017.65       1065.09        56.70 o                         
 -10   8   4        334.63        371.05        31.20 o                         
  -8   8   4        422.31        423.33        30.63 o                         
  -6   8   4       3811.06       3928.61       120.42 o                         
  -4   8   4       4539.75       4787.49       114.43 o                         
  -2   8   4       4302.45       4569.58       112.30 o                         
   0   8   4       4046.86       4284.17       104.40 o                         
   2   8   4       3120.89       2994.47        82.82 o                         
   4   8   4        475.41        475.72        28.09 o                         
   6   8   4        281.25        270.11        23.11 o                         
   8   8   4        415.93        436.58        24.29 o                         
  10   8   4       2380.89       2279.92        67.44 o                         
  12   8   4       7691.17       7384.41       409.11 o                         
  -7   9   4        161.13        188.53        60.76 o                         
  -5   9   4          8.22          2.51        10.64 o                         
  -3   9   4         51.03         50.45        14.09 o                         
  -1   9   4         52.25         61.48        13.80 o                         
   1   9   4         84.84        107.41        23.17 o                         
   3   9   4        218.79        227.89        20.94 o                         
   5   9   4        290.60        244.22        55.07 o                         
 -27   1   5       5408.37       5341.32       158.90 o                         
 -25   1   5       5282.98       5107.84       107.89 o                         
 -23   1   5       2671.47       2685.62        73.89 o                         
 -21   1   5        267.94        255.97        23.18 o                         
 -19   1   5        209.28        257.50        18.88 o                         
 -17   1   5       6560.66       6786.90        82.97 o                         
 -15   1   5      25572.94      26213.91       281.96 o                         
 -13   1   5      20967.63      19888.89       306.78 o                         
 -11   1   5      22792.33      23081.04       261.35 o                         
  -9   1   5      43734.41      46212.30       435.14 o                         
  -7   1   5      10900.13      11112.02       103.64 o                         
  -5   1   5        482.39        484.42        12.27 o                         
  -3   1   5       1634.52       1855.76        32.26 o                         
  -1   1   5      82161.58      82745.77       927.89 o                         
   1   1   5      66309.53      66574.52       753.78 o                         
   3   1   5      34051.65      33066.56       347.11 o                         
   5   1   5       7480.25       7342.04        97.24 o                         
   7   1   5      17099.99      18306.88       407.40 o                         
   9   1   5       1420.88       1584.16        40.24 o                         
  11   1   5       1010.93        888.40        33.63 o                         
  13   1   5      15821.46      16368.87       199.62 o                         
  15   1   5       8104.24       8701.56       130.51 o                         
  17   1   5       5857.63       6691.00       112.84 o                         
  19   1   5       2124.77       2218.24        81.37 o                         
  21   1   5       1904.50       1854.55        61.34 o                         
  23   1   5       1840.97       1705.77        47.09 o                         
  25   1   5       2844.58       2742.79        59.27 o                         
 -28   2   5        237.87        213.98        24.72 o                         
 -26   2   5        491.20        406.79        22.67 o                         
 -24   2   5        753.32        767.20        37.02 o                         
 -22   2   5       3480.57       3623.19        94.20 o                         
 -20   2   5       6505.56       6812.50       140.10 o                         
 -18   2   5       5818.46       5484.73        89.65 o                         
 -16   2   5       8069.42       7954.52       156.87 o                         
 -14   2   5       7347.41       6961.12        98.51 o                         
 -12   2   5      13886.02      14378.08       181.98 o                         
 -10   2   5        630.98        473.03        19.59 o                         
  -8   2   5       1589.75       1930.51        37.07 o                         
  -6   2   5        466.40        428.31        12.37 o                         
  -4   2   5        459.14        393.84        12.34 o                         
  -2   2   5       3224.40       3008.90        38.54 o                         
   0   2   5      77373.45      78905.11       708.94 o                         
   2   2   5      32960.43      33039.20       296.53 o                         
   4   2   5      31642.45      32140.65       314.25 o                         
   6   2   5      22733.10      23489.71       263.46 o                         
   8   2   5       4142.95       3993.18        75.97 o                         
  10   2   5        633.93        607.97        34.77 o                         
  12   2   5       2083.09       2101.27        43.88 o                         
  14   2   5        200.25        219.85        17.02 o                         
  16   2   5       2276.56       2273.39        48.52 o                         
  18   2   5      15148.25      15335.76       183.06 o                         
  20   2   5       1959.26       2021.44        68.58 o                         
  22   2   5       1068.99       1095.53        43.42 o                         
  24   2   5        417.00        411.97        23.70 o                         
 -27   3   5       2211.61       2207.64        58.14 o                         
 -25   3   5       1293.23       1286.86        45.10 o                         
 -23   3   5       7926.59       7680.51       146.43 o                         
 -21   3   5        940.24        853.42        36.30 o                         
 -19   3   5       3156.45       3079.22        78.23 o                         
 -17   3   5        176.16        192.98        14.56 o                         
 -15   3   5       4799.86       4871.38        70.47 o                         
 -13   3   5       7806.92       7927.21        99.14 o                         
 -11   3   5       9322.84       9127.95       148.01 o                         
  -9   3   5      14533.41      14714.70       205.19 o                         
  -7   3   5        594.01        600.01        26.76 o                         
  -5   3   5      10419.81      10849.92       116.93 o                         
  -3   3   5       9933.15      10292.18       120.01 o                         
  -1   3   5      11105.55      11143.61       252.46 o                         
   1   3   5      25873.84      26901.22       332.25 o                         
   3   3   5       1733.31       1658.67        35.30 o                         
   5   3   5        270.26        243.35        17.18 o                         
   7   3   5        198.35        190.57        18.73 o                         
   9   3   5         84.75        119.51        15.09 o                         
  11   3   5        850.92        795.73        22.77 o                         
  13   3   5      10366.81      10524.33       119.83 o                         
  15   3   5      15994.50      16379.46       182.21 o                         
  17   3   5       6305.15       6615.43       111.50 o                         
  19   3   5        412.76        384.93        20.53 o                         
  21   3   5         10.07         11.91         8.59 o                         
  23   3   5         12.78         19.18        11.16 o                         
 -26   4   5       1579.01       1533.69        56.81 o                         
 -24   4   5       1777.66       1682.88        51.39 o                         
 -22   4   5       7593.31       7759.73       159.68 o                         
 -20   4   5       4373.44       4597.64        99.50 o                         
 -18   4   5       3192.33       3488.67        77.39 o                         
 -16   4   5       3501.55       3846.84        97.34 o                         
 -14   4   5       2545.76       2670.68        64.99 o                         
 -12   4   5       3995.35       4035.97        78.96 o                         
 -10   4   5       4779.40       4736.50        76.28 o                         
  -8   4   5       8772.53       8252.26       397.35 o                         
  -6   4   5      11013.23      10460.83       191.64 o                         
  -4   4   5      42537.99      41194.19       719.55 o                         
  -2   4   5       1700.65       1399.73        98.55 o                         
   0   4   5        211.68        178.84        21.45 o                         
   2   4   5       3418.55       3287.18        63.76 o                         
   4   4   5       7484.40       7546.37       104.31 o                         
   6   4   5       8195.73       8593.50        96.42 o                         
   8   4   5       9823.41       9844.08       115.69 o                         
  10   4   5       9217.97       9345.22       141.55 o                         
  12   4   5       5473.52       5389.60        94.20 o                         
  14   4   5       8179.33       8263.28       129.55 o                         
  16   4   5       1369.50       1392.51        45.79 o                         
  18   4   5        747.03        733.99        53.00 o                         
  20   4   5       1560.42       1695.93        48.13 o                         
  22   4   5       2499.46       2384.36        82.31 o                         
 -23   5   5          2.33          8.68        11.25 o                         
 -21   5   5        641.63        607.46        30.54 o                         
 -19   5   5       2136.17       2162.62        62.73 o                         
 -17   5   5        109.06         86.25        15.53 o                         
 -15   5   5        247.05        246.05        21.67 o                         
 -13   5   5        509.38        489.91        28.16 o                         
 -11   5   5        137.86        158.74        16.60 o                         
  -9   5   5        269.55        243.37        17.89 o                         
  -7   5   5       2699.97       2568.47        64.76 o                         
  -5   5   5       6742.31       6306.64        90.23 o                         
  -3   5   5       7120.69       6913.18        94.17 o                         
  -1   5   5        546.41        481.82        25.67 o                         
   1   5   5       3971.47       3995.26        95.24 o                         
   3   5   5          1.06         22.43         7.36 o                         
   5   5   5        257.81        342.65        20.95 o                         
   7   5   5       1598.09       1658.80        41.34 o                         
   9   5   5        735.68        760.50        30.74 o                         
  11   5   5        764.29        679.41        38.93 o                         
  13   5   5        164.57        179.41        22.17 o                         
  15   5   5        386.32        441.70        25.57 o                         
  17   5   5        184.13        153.13        14.37 o                         
  19   5   5         61.67         72.60        10.84 o                         
  21   5   5        666.96        580.96        29.00 o                         
 -22   6   5        595.35        647.29        37.59 o                         
 -20   6   5       2532.86       2460.12        64.25 o                         
 -18   6   5       4638.33       4660.31       100.57 o                         
 -16   6   5       2193.59       2309.89        65.19 o                         
 -14   6   5        887.86        990.66        43.45 o                         
 -12   6   5       2920.85       3016.42        78.25 o                         
 -10   6   5       9979.36      10005.23       177.37 o                         
  -8   6   5      10838.18      11069.44       318.65 o                         
  -6   6   5       3486.23       3335.61        58.29 o                         
  -4   6   5       2696.59       2635.46        51.13 o                         
  -2   6   5       2303.94       2193.47        55.16 o                         
   0   6   5       2889.06       2790.90        58.99 o                         
   2   6   5       2964.36       2931.24        62.95 o                         
   4   6   5       5102.85       4947.22        92.90 o                         
   6   6   5       7616.81       7792.28       190.06 o                         
   8   6   5       9816.12       9994.13       207.41 o                         
  10   6   5       5754.82       5985.24       146.52 o                         
  12   6   5       2509.91       2333.15       102.77 o                         
  14   6   5       1376.35       1341.74        97.63 o                         
  16   6   5        956.37        956.49        48.35 o                         
  18   6   5       1799.88       1804.84        64.67 o                         
 -19   7   5       1883.95       1858.40        53.10 o                         
 -17   7   5        880.23        835.73        34.87 o                         
 -15   7   5        225.82        212.55        20.76 o                         
 -13   7   5         27.26         57.12        18.15 o                         
 -11   7   5       1220.32       1390.18        65.66 o                         
  -9   7   5       1749.09       1928.04        79.69 o                         
  -7   7   5       3187.58       3044.40        81.02 o                         
  -5   7   5       5134.68       5149.98       111.51 o                         
  -3   7   5       4030.16       3858.24        93.32 o                         
  -1   7   5        957.68        896.35        43.40 o                         
   1   7   5        291.53        290.39        28.63 o                         
   3   7   5        318.48        336.14        36.05 o                         
   5   7   5        566.62        615.36        53.62 o                         
   7   7   5       2275.37       2344.33        83.43 o                         
   9   7   5       1759.99       1854.53        61.31 o                         
  11   7   5       1735.25       1702.00        49.02 o                         
  13   7   5         23.72         21.42        11.97 o                         
  15   7   5        156.89        151.39        16.74 o                         
 -14   8   5        139.22        145.32        19.60 o                         
 -12   8   5        556.38        545.25        40.48 o                         
 -10   8   5        382.08        373.92        26.15 o                         
  -8   8   5         18.65         19.40        14.72 o                         
  -6   8   5        969.04       1014.00        41.70 o                         
  -4   8   5       1093.27       1184.78        53.61 o                         
  -2   8   5        134.59        120.81        27.98 o                         
   0   8   5         24.43         29.26        12.15 o                         
   2   8   5         48.19         45.53        12.07 o                         
   4   8   5        996.37       1050.02        39.65 o                         
   6   8   5       1943.96       1952.34        58.07 o                         
   8   8   5        317.53        314.86        22.38 o                         
  10   8   5         64.09         57.02        10.69 o                         
  12   8   5        377.72        332.55        26.64 o                         
  -7   9   5       2865.24       2982.52        92.19 o                         
  -5   9   5       4518.67       4804.70       140.85 o                         
  -3   9   5       1921.62       1953.82        64.88 o                         
  -1   9   5        497.41        528.68        31.02 o                         
   1   9   5        376.89        354.98        33.32 o                         
   3   9   5        896.46        943.44        55.67 o                         
   5   9   5       1332.79       1277.16       114.72 o                         
 -28   0   6       1127.81       1058.69        50.20 o                         
 -26   0   6       1750.16       1695.69       107.77 o                         
 -24   0   6       2225.73       2304.82        99.87 o                         
 -22   0   6       4460.23       4592.48       212.31 o                         
 -20   0   6      11695.73      12276.40       241.37 o                         
 -18   0   6      22387.04      23057.04       314.86 o                         
 -16   0   6      15536.82      16360.06       169.69 o                         
 -14   0   6       1197.16       1186.31        82.32 o                         
 -12   0   6      14738.83      17949.22       335.48 o                         
 -10   0   6      10443.51      10184.81       173.23 o                         
  -8   0   6      25460.28      24290.36       294.37 o                         
  -6   0   6      73933.46      74558.74       753.00 o                         
  -4   0   6     149646.06     156565.73      1554.96 o                         
  -2   0   6      32665.35      32053.15       433.09 o                         
   0   0   6       1666.94       1781.82        41.55 o                         
   2   0   6        925.76       1048.61        27.25 o                         
   4   0   6       1797.33       1734.97        87.87 o                         
   6   0   6       1011.15       1474.92        44.91 o                         
   8   0   6      41303.00      42742.50       732.38 o                         
  10   0   6      42651.59      45438.82       787.90 o                         
  12   0   6      21858.82      23737.37       373.47 o                         
  14   0   6       6130.52       6903.99       191.03 o                         
  16   0   6       1401.74       1487.34        67.02 o                         
  18   0   6       4296.69       4254.57       205.80 o                         
  20   0   6       6274.45       6226.52       178.85 o                         
  22   0   6       3983.46       4162.38       121.08 o                         
  24   0   6       2734.95       2813.78       176.12 o                         
 -27   1   6        547.64        644.25        38.10 o                         
 -25   1   6        363.65        385.64        29.34 o                         
 -23   1   6       3358.37       3275.53        88.56 o                         
 -21   1   6       3519.41       3483.90        84.11 o                         
 -19   1   6        319.54        374.94        18.39 o                         
 -17   1   6         62.88         42.61         7.47 o                         
 -15   1   6        117.85        155.96         9.97 o                         
 -13   1   6         31.27         25.08         8.22 o                         
 -11   1   6       2663.12       2841.45        60.67 o                         
  -9   1   6       9322.38       9513.32       101.68 o                         
  -7   1   6       3423.57       3415.79        45.47 o                         
  -5   1   6      17462.85      17925.39       196.40 o                         
  -3   1   6      14424.29      14406.81       162.71 o                         
  -1   1   6      13606.15      12853.36       164.42 o                         
   1   1   6       4065.83       4037.13        59.57 o                         
   3   1   6       1832.56       1659.43        34.57 o                         
   5   1   6         30.45         26.68         6.56 o                         
   7   1   6       1453.23       1654.80        38.64 o                         
   9   1   6       4777.06       5572.71        90.88 o                         
  11   1   6       1588.73       1891.96        78.74 o                         
  13   1   6       1493.74       1399.12        47.44 o                         
  15   1   6       1247.04       1273.40        43.79 o                         
  17   1   6       2034.44       2149.43        70.19 o                         
  19   1   6        151.27        175.59        21.39 o                         
  21   1   6         64.51         86.79        15.33 o                         
  23   1   6        206.94        206.13        14.94 o                         
  25   1   6          7.91         11.69         6.31 o                         
 -28   2   6        724.65        679.35        36.66 o                         
 -26   2   6        287.83        326.53        20.48 o                         
 -24   2   6        648.16        638.28        31.97 o                         
 -22   2   6       5109.46       5326.58       120.07 o                         
 -20   2   6       6806.93       7200.59       101.22 o                         
 -18   2   6      12749.16      13265.09       190.26 o                         
 -16   2   6       5728.40       5711.59        88.61 o                         
 -14   2   6       5531.00       5613.28        61.04 o                         
 -12   2   6      10840.95      10819.76       222.25 o                         
 -10   2   6      10137.65      10560.98       189.94 o                         
  -8   2   6       3216.17       2887.43        49.19 o                         
  -6   2   6      16905.03      16455.68       161.62 o                         
  -4   2   6      37254.43      37055.63       332.00 o                         
  -2   2   6       1166.08        995.08        23.71 o                         
   0   2   6        425.60        449.53        22.44 o                         
   2   2   6       1722.84       1812.15        31.62 o                         
   4   2   6      11493.53      11909.87       147.07 o                         
   6   2   6      34135.56      35769.05       388.50 o                         
   8   2   6      30383.62      31945.63       396.09 o                         
  10   2   6      14172.42      13578.46       208.44 o                         
  12   2   6       6351.15       6544.99        95.03 o                         
  14   2   6         74.19         88.37        11.06 o                         
  16   2   6        331.40        380.01        26.47 o                         
  18   2   6       2512.31       2598.21        62.90 o                         
  20   2   6       3388.12       3338.26       122.41 o                         
  22   2   6       2369.14       2404.47        67.19 o                         
  24   2   6       5221.00       5122.79        88.53 o                         
 -27   3   6       1550.30       1377.25        55.06 o                         
 -25   3   6        528.02        508.26        32.28 o                         
 -23   3   6       1976.56       1874.01        70.48 o                         
 -21   3   6       3223.86       3561.83        79.74 o                         
 -19   3   6       1955.72       1822.75        53.15 o                         
 -17   3   6       5772.61       5500.34        75.76 o                         
 -15   3   6       3123.01       3148.67        48.12 o                         
 -13   3   6       6126.29       6095.21        78.48 o                         
 -11   3   6       4636.25       4376.80        91.33 o                         
  -9   3   6       8637.58       8021.29       132.67 o                         
  -7   3   6       3169.40       2930.29        52.40 o                         
  -5   3   6      12860.00      12725.88       161.38 o                         
  -3   3   6      11364.39      10829.88       128.75 o                         
  -1   3   6      14738.98      14637.15       205.34 o                         
   1   3   6      43899.89      44950.42       402.27 o                         
   3   3   6       8233.52       8311.49        97.03 o                         
   5   3   6       7940.82       8199.29       131.82 o                         
   7   3   6       1952.59       1985.73        62.66 o                         
   9   3   6       2635.85       2564.53        47.69 o                         
  11   3   6       2337.81       2424.17        46.42 o                         
  13   3   6       3206.32       3240.43        54.51 o                         
  15   3   6       2607.79       2710.24        60.44 o                         
  17   3   6       3122.27       3092.51        70.05 o                         
  19   3   6       4124.56       4206.82        69.17 o                         
  21   3   6       2245.01       2235.72        69.86 o                         
  23   3   6       1156.97       1080.37        40.31 o                         
 -26   4   6          2.24         12.39         7.84 o                         
 -24   4   6         70.99         54.79        14.10 o                         
 -22   4   6        298.18        214.65        26.35 o                         
 -20   4   6        369.17        320.15        25.34 o                         
 -18   4   6       1178.77       1295.66        42.36 o                         
 -16   4   6        407.86        476.00        23.44 o                         
 -14   4   6         29.00         50.94         9.89 o                         
 -12   4   6          3.35         15.09         8.76 o                         
 -10   4   6        424.83        445.38        21.81 o                         
  -8   4   6       2269.42       2348.28        49.66 o                         
  -6   4   6      10651.28      10869.70       202.74 o                         
  -4   4   6         36.27         42.94        13.38 o                         
  -2   4   6       4957.92       5209.28       234.93 o                         
   0   4   6         76.22         71.80        15.20 o                         
   2   4   6          3.94          8.79         6.10 o                         
   4   4   6        969.66       1061.87        32.28 o                         
   6   4   6        818.69        886.56        46.44 o                         
   8   4   6       8482.64       8389.88       105.24 o                         
  10   4   6       9833.52       9764.63       113.20 o                         
  12   4   6       2185.43       2199.91        46.98 o                         
  14   4   6       6433.71       6669.67       152.89 o                         
  16   4   6       4400.62       4547.32        87.41 o                         
  18   4   6        396.66        342.67        23.77 o                         
  20   4   6        248.73        254.91        18.50 o                         
  22   4   6       1278.57       1159.73        41.53 o                         
 -23   5   6        962.07       1017.15       114.99 o                         
 -21   5   6       1901.18       2031.72        55.28 o                         
 -19   5   6       1130.19       1197.53        41.86 o                         
 -17   5   6       2148.95       2261.71        55.67 o                         
 -15   5   6       5239.41       5438.98       115.92 o                         
 -13   5   6       8308.33       8492.48       131.97 o                         
 -11   5   6       7998.04       8329.05       130.60 o                         
  -9   5   6       5355.26       5626.52       161.17 o                         
  -7   5   6       4754.18       4603.04        77.26 o                         
  -5   5   6       6743.38       6214.31        95.97 o                         
  -3   5   6       7684.40       7464.50       171.49 o                         
  -1   5   6       6226.08       6052.58       111.53 o                         
   1   5   6       3993.72       3645.80       102.11 o                         
   3   5   6       9809.10       9785.12       101.29 o                         
   5   5   6      12324.52      12694.39       154.22 o                         
   7   5   6      10140.96      10221.57       134.55 o                         
   9   5   6       1640.00       1573.19        48.17 o                         
  11   5   6        656.40        628.42        34.24 o                         
  13   5   6       7676.54       7619.24       154.05 o                         
  15   5   6       2442.09       2496.04        59.98 o                         
  17   5   6       2015.19       1981.05        45.46 o                         
  19   5   6       1019.37        979.61        36.77 o                         
  21   5   6       1491.89       1495.03       119.63 o                         
 -22   6   6         21.28         23.05         8.23 o                         
 -20   6   6         66.80         59.05        11.10 o                         
 -18   6   6         10.10         10.36        10.11 o                         
 -16   6   6        904.46        870.04        38.61 o                         
 -14   6   6       1465.88       1532.95        59.42 o                         
 -12   6   6       5044.09       5179.09       119.38 o                         
 -10   6   6       4401.92       4394.60       141.71 o                         
  -8   6   6       1127.70       1043.29        55.81 o                         
  -6   6   6        124.80        123.17        15.07 o                         
  -4   6   6       3185.93       3069.33        63.26 o                         
  -2   6   6        368.37        404.24        24.54 o                         
   0   6   6       2479.19       2395.24        52.32 o                         
   2   6   6       5288.90       5072.14        80.31 o                         
   4   6   6       1966.21       1867.86        67.39 o                         
   6   6   6       1473.12       1415.60        81.22 o                         
   8   6   6         32.63         48.13        16.33 o                         
  10   6   6          6.60          0.92        16.03 o                         
  12   6   6       2469.50       2607.63       108.73 o                         
  14   6   6       1819.29       1846.08        69.40 o                         
  16   6   6       1527.84       1625.87        61.00 o                         
  18   6   6        311.33        326.86        16.06 o                         
 -19   7   6        540.11        503.74        33.97 o                         
 -17   7   6        490.60        509.64        40.10 o                         
 -15   7   6        205.68        217.60        20.42 o                         
 -13   7   6        617.47        673.91        53.22 o                         
 -11   7   6       3292.73       3415.75        90.63 o                         
  -9   7   6       6645.23       7080.45       145.84 o                         
  -7   7   6       1351.14       1398.25        53.86 o                         
  -5   7   6       1045.19       1102.69        43.05 o                         
  -3   7   6       2416.50       2467.66        72.66 o                         
  -1   7   6       2494.31       2638.32        75.04 o                         
   1   7   6       2444.56       2327.04        98.73 o                         
   3   7   6       1218.03       1183.16        62.53 o                         
   5   7   6       1584.01       1600.74        68.07 o                         
   7   7   6        988.88        919.15        54.90 o                         
   9   7   6        437.10        426.10        29.06 o                         
  11   7   6        618.65        550.64        41.15 o                         
  13   7   6       2017.23       2078.40        58.91 o                         
  15   7   6       1939.16       1912.55        49.39 o                         
 -14   8   6       1992.67       2024.30       127.14 o                         
 -12   8   6       3021.05       3251.91       103.23 o                         
 -10   8   6       2294.12       2476.48        66.55 o                         
  -8   8   6        770.82        822.81        46.03 o                         
  -6   8   6        144.50        179.82        22.75 o                         
  -4   8   6         78.58        123.72        20.82 o                         
  -2   8   6       1081.62       1124.67        39.41 o                         
   0   8   6       2695.43       2909.26        70.68 o                         
   2   8   6       2941.78       3051.69        71.25 o                         
   4   8   6       1699.52       1778.36        50.95 o                         
   6   8   6       1600.58       1550.93        71.69 o                         
   8   8   6        517.69        519.91        26.96 o                         
  10   8   6        943.24        874.12        31.95 o                         
  -7   9   6        271.52        275.84        25.62 o                         
  -5   9   6          2.62          5.96         8.86 o                         
  -3   9   6          0.21          1.78         9.83 o                         
  -1   9   6         24.21         35.32        11.40 o                         
   1   9   6         44.03         45.81        11.06 o                         
   3   9   6         22.70         28.97         8.56 o                         
 -27   1   7       2306.67       2102.11        78.59 o                         
 -25   1   7       5039.81       5019.04       105.99 o                         
 -23   1   7      14001.48      13920.33       279.46 o                         
 -21   1   7      13951.74      13563.72       181.59 o                         
 -19   1   7       1548.23       1705.83        38.46 o                         
 -17   1   7         91.07         95.91        10.11 o                         
 -15   1   7       2566.43       2723.43        42.58 o                         
 -13   1   7       3549.54       3203.18        71.55 o                         
 -11   1   7      14302.50      14028.86       194.83 o                         
  -9   1   7      50739.99      52725.13       550.94 o                         
  -7   1   7      42304.02      43148.29       413.20 o                         
  -5   1   7      19705.96      20671.65       254.91 o                         
  -3   1   7      14321.79      15305.49       195.81 o                         
  -1   1   7      11731.16      12531.76       234.89 o                         
   1   1   7      29268.96      29349.85       412.22 o                         
   3   1   7      21952.78      21123.76       270.22 o                         
   5   1   7      16646.49      16364.81       251.15 o                         
   7   1   7      44300.47      47284.53       996.82 o                         
   9   1   7       7451.20       7921.73       162.31 o                         
  11   1   7         90.85        123.99        12.01 o                         
  13   1   7       1514.27       1344.11        47.09 o                         
  15   1   7       8209.05       8167.03       126.55 o                         
  17   1   7       9660.66       9768.78       156.50 o                         
  19   1   7       5544.51       5668.95       119.47 o                         
  21   1   7       2243.79       2246.38        57.33 o                         
  23   1   7       1377.85       1363.41        37.75 o                         
 -28   2   7       1437.08       1271.48        50.93 o                         
 -26   2   7       1206.18       1163.40        59.19 o                         
 -24   2   7         37.94         32.16        10.74 o                         
 -22   2   7        776.04        774.74        41.34 o                         
 -20   2   7        214.80        247.01        21.89 o                         
 -18   2   7       1269.12       1385.53        41.10 o                         
 -16   2   7       2785.63       2664.50        50.04 o                         
 -14   2   7       7089.65       7255.57        79.67 o                         
 -12   2   7      15550.61      16027.35       255.28 o                         
 -10   2   7       7566.55       7639.32       174.72 o                         
  -8   2   7      10626.30      10514.42       123.37 o                         
  -6   2   7       3329.14       2969.36        49.67 o                         
  -4   2   7        426.93        314.40        14.26 o                         
  -2   2   7        848.86       1096.13        29.77 o                         
   0   2   7        166.12        140.73        12.33 o                         
   2   2   7        856.45        789.08        21.41 o                         
   4   2   7       5025.54       5224.58       103.52 o                         
   6   2   7       3508.18       3684.54        74.30 o                         
   8   2   7       4145.82       3972.08       117.81 o                         
  10   2   7       8868.05       9216.59       157.10 o                         
  12   2   7       6053.29       5921.71       107.97 o                         
  14   2   7       1690.62       1804.59        48.26 o                         
  16   2   7       2643.07       2581.88        58.41 o                         
  18   2   7        762.07        805.92        33.63 o                         
  20   2   7         70.64         95.11        15.27 o                         
  22   2   7        670.79        695.36        25.32 o                         
  24   2   7        166.37        135.58        16.78 o                         
 -27   3   7        988.63       1013.47        85.40 o                         
 -25   3   7       2151.30       2122.34        84.38 o                         
 -23   3   7       5781.23       5789.12       120.51 o                         
 -21   3   7        127.65        166.01        19.44 o                         
 -19   3   7        860.82        728.94        28.47 o                         
 -17   3   7         75.33         81.43        10.55 o                         
 -15   3   7       1428.28       1495.19        35.44 o                         
 -13   3   7       2443.33       2250.51        44.31 o                         
 -11   3   7       2721.95       2824.72        45.58 o                         
  -9   3   7      11288.94      11108.95       151.80 o                         
  -7   3   7       9501.15       9255.81       101.58 o                         
  -5   3   7        915.68       1006.68        28.70 o                         
  -3   3   7      30847.93      32868.50       331.16 o                         
  -1   3   7         40.91         99.08        13.53 o                         
   1   3   7      28985.90      30798.34       308.23 o                         
   3   3   7      23141.68      23644.43       250.67 o                         
   5   3   7       6797.62       6725.26       117.03 o                         
   7   3   7        377.11        373.81        21.83 o                         
   9   3   7         45.35         61.50         9.46 o                         
  11   3   7       1128.71       1038.90        28.74 o                         
  13   3   7         31.62         39.64         8.71 o                         
  15   3   7        468.46        507.62        26.09 o                         
  17   3   7       3541.31       3760.36        71.53 o                         
  19   3   7       3147.89       3136.55        60.42 o                         
  21   3   7        803.84        861.99        36.27 o                         
  23   3   7         76.59         65.92        13.73 o                         
 -26   4   7       1520.44       1368.95        73.16 o                         
 -24   4   7       1691.32       1616.03        58.92 o                         
 -22   4   7       4290.89       4421.71        99.94 o                         
 -20   4   7       5771.65       5998.06       103.17 o                         
 -18   4   7       9423.60       9313.55       124.64 o                         
 -16   4   7       7603.22       7828.59       135.81 o                         
 -14   4   7       6082.86       6392.91        94.23 o                         
 -12   4   7       3253.49       3310.48        61.98 o                         
 -10   4   7       7489.63       7210.40        91.19 o                         
  -8   4   7      10542.26      10400.10       114.19 o                         
  -6   4   7      18558.12      18258.21       240.88 o                         
  -4   4   7      26397.51      26527.61       470.09 o                         
  -2   4   7       4447.31       4489.39       117.25 o                         
   0   4   7       8756.96       9044.87       161.97 o                         
   2   4   7       3369.55       3492.81        65.03 o                         
   4   4   7       5793.05       5911.54        85.85 o                         
   6   4   7       5357.90       5405.88        78.17 o                         
   8   4   7      15353.66      15423.91       156.51 o                         
  10   4   7      15183.89      15192.41       157.45 o                         
  12   4   7      13934.95      14382.99       205.20 o                         
  14   4   7       5692.02       5982.14        96.02 o                         
  16   4   7        704.70        681.14        31.13 o                         
  18   4   7       3302.95       3289.45        66.46 o                         
  20   4   7       2036.10       2023.19        44.47 o                         
  22   4   7       1985.37       1882.76        87.61 o                         
 -23   5   7        572.54        541.12        45.42 o                         
 -21   5   7        493.73        466.25        30.33 o                         
 -19   5   7        775.81        816.13        41.41 o                         
 -17   5   7       1033.04       1083.54        44.50 o                         
 -15   5   7        172.80        191.42        17.37 o                         
 -13   5   7        949.24       1035.81        57.09 o                         
 -11   5   7       1409.46       1495.68        50.31 o                         
  -9   5   7       2589.03       2601.84        68.58 o                         
  -7   5   7          2.59         10.72         8.27 o                         
  -5   5   7        546.09        510.02        25.38 o                         
  -3   5   7       5721.44       5342.51        82.09 o                         
  -1   5   7       1579.44       1499.48        43.14 o                         
   1   5   7        194.19        205.88        15.02 o                         
   3   5   7        711.39        706.57        28.76 o                         
   5   5   7        694.12        708.54        26.86 o                         
   7   5   7        868.94        761.36        30.65 o                         
   9   5   7        254.98        226.87        23.94 o                         
  11   5   7       2672.27       2804.69        80.86 o                         
  13   5   7        734.00        746.78        38.96 o                         
  15   5   7        415.74        365.13        22.36 o                         
  17   5   7       1908.42       1807.65        37.05 o                         
  19   5   7         57.26         51.25        15.47 o                         
 -22   6   7       1344.49       1498.26        59.29 o                         
 -20   6   7       3323.51       3437.75        90.56 o                         
 -18   6   7       3299.49       3396.81        84.17 o                         
 -16   6   7       2419.08       2498.02        66.15 o                         
 -14   6   7       1720.82       1927.14        66.78 o                         
 -12   6   7       2452.10       2618.49        72.13 o                         
 -10   6   7       2843.08       3039.90        78.82 o                         
  -8   6   7        101.37        116.75        18.67 o                         
  -6   6   7        140.14        186.38        21.44 o                         
  -4   6   7      11098.90      10791.82       175.44 o                         
  -2   6   7       8174.75       8117.89       137.06 o                         
   0   6   7       2617.40       2671.43       147.90 o                         
   2   6   7       1617.99       1592.41       102.73 o                         
   4   6   7       2325.65       2143.96        99.24 o                         
   6   6   7       4150.06       4132.80       152.46 o                         
   8   6   7       4147.77       4290.26       119.12 o                         
  10   6   7        105.98        101.20        42.96 o                         
  12   6   7        375.36        323.87        37.99 o                         
  14   6   7       2363.36       2349.07        64.45 o                         
  16   6   7        963.90        918.19        29.51 o                         
  18   6   7        930.85        835.55        48.34 o                         
 -19   7   7       2065.17       2166.14       103.30 o                         
 -17   7   7       3467.30       3649.53       133.87 o                         
 -15   7   7       2364.00       2476.58        77.29 o                         
 -13   7   7        829.16        932.17        61.20 o                         
 -11   7   7       1367.00       1406.40        55.70 o                         
  -9   7   7         78.25        107.90        18.02 o                         
  -7   7   7         40.12         72.47        14.87 o                         
  -5   7   7       1964.15       2046.62        65.37 o                         
  -3   7   7       8216.46       8293.44       194.21 o                         
  -1   7   7       7877.92       7951.61       191.96 o                         
   1   7   7       3795.51       3838.85       135.24 o                         
   3   7   7       1384.49       1372.46        66.66 o                         
   5   7   7        790.13        768.57        75.98 o                         
   7   7   7        589.33        690.45        42.83 o                         
   9   7   7        302.27        352.41        23.70 o                         
  11   7   7       1005.22       1033.37        37.55 o                         
  13   7   7        849.11        850.84        34.90 o                         
  15   7   7       1265.23       1213.54        61.65 o                         
 -14   8   7         88.08         93.28        25.80 o                         
 -12   8   7        239.80        236.58        21.69 o                         
 -10   8   7        673.71        693.22        38.98 o                         
  -8   8   7        803.14        876.33        66.88 o                         
  -6   8   7        529.00        580.14        35.81 o                         
  -4   8   7        346.31        388.62        25.69 o                         
  -2   8   7        276.68        299.79        24.52 o                         
   0   8   7        111.17         96.17        16.84 o                         
   2   8   7        167.59        159.96        18.86 o                         
   4   8   7        385.91        314.56        31.73 o                         
   6   8   7        543.73        546.32        32.67 o                         
   8   8   7        246.47        244.53        20.67 o                         
  10   8   7        651.29        599.92        29.10 o                         
  -5   9   7       2971.11       3211.39       129.98 o                         
  -3   9   7       2402.70       2570.43        83.11 o                         
  -1   9   7       1052.49       1113.63        52.64 o                         
   1   9   7        682.64        761.36        58.06 o                         
 -28   0   8       2543.41       2532.48        79.74 o                         
 -26   0   8       2366.15       2344.17       126.73 o                         
 -24   0   8       2329.59       2188.04       176.11 o                         
 -22   0   8       2376.84       2339.67        83.44 o                         
 -20   0   8       3858.75       3931.08        79.69 o                         
 -18   0   8      11207.66      11407.54       155.93 o                         
 -16   0   8      20408.32      20842.25       268.65 o                         
 -14   0   8      11960.48      12438.33       169.03 o                         
 -12   0   8      21487.76      23088.32       346.28 o                         
 -10   0   8      44396.92      48664.66       664.30 o                         
  -8   0   8       7592.28       7722.48       146.29 o                         
  -6   0   8      12965.36      12513.79       192.39 o                         
  -4   0   8      51293.22      51331.72       593.74 o                         
  -2   0   8       1521.85       1185.78        38.44 o                         
   0   0   8        377.78        351.74        20.36 o                         
   2   0   8       1820.23       1670.63        48.16 o                         
   4   0   8        516.74        522.12        69.06 o                         
   6   0   8      23500.31      25632.24       460.44 o                         
   8   0   8      47270.43      51164.30       876.90 o                         
  10   0   8      22730.46      22040.03       644.34 o                         
  12   0   8      30875.34      32189.63       486.07 o                         
  14   0   8       8150.36       8059.47       227.57 o                         
  16   0   8       1402.03       1077.18        69.90 o                         
  18   0   8         69.06         50.68        19.78 o                         
  20   0   8       2244.89       2143.17        63.58 o                         
  22   0   8       1673.79       1555.74        53.75 o                         
  24   0   8       6120.07       5804.52       183.68 o                         
 -27   1   8        342.80        321.91        24.14 o                         
 -25   1   8        714.04        666.23        34.36 o                         
 -23   1   8        891.80        763.56        40.46 o                         
 -21   1   8         24.70         21.27        10.74 o                         
 -19   1   8        107.40        119.44        13.22 o                         
 -17   1   8       1514.07       1506.49        33.30 o                         
 -15   1   8        114.26        108.04         9.48 o                         
 -13   1   8        580.81        531.41        32.29 o                         
 -11   1   8        533.76        505.80        22.18 o                         
  -9   1   8        264.69        211.69        14.02 o                         
  -7   1   8        835.48        837.78        29.54 o                         
  -5   1   8       3971.05       4051.31        71.30 o                         
  -3   1   8        207.47        324.84        75.25 o                         
  -1   1   8       3283.92       3511.94        93.00 o                         
   1   1   8      11918.54      12605.43       171.35 o                         
   3   1   8       2812.75       2752.54        71.83 o                         
   5   1   8        378.66        315.33        22.33 o                         
   7   1   8       1600.94       1525.45        63.80 o                         
   9   1   8        860.13        907.98        38.50 o                         
  11   1   8         98.50        126.41        13.40 o                         
  13   1   8        665.98        692.01        34.48 o                         
  15   1   8        480.85        470.78        30.18 o                         
  17   1   8        449.77        375.05        23.90 o                         
  19   1   8        573.98        579.07        34.37 o                         
  21   1   8        253.09        252.46        16.92 o                         
  23   1   8         17.86         24.38         7.76 o                         
 -28   2   8       1404.49       1181.65        89.13 o                         
 -26   2   8       1212.95       1150.57        47.78 o                         
 -24   2   8        101.66        122.63        23.35 o                         
 -22   2   8        201.50        167.92        18.68 o                         
 -20   2   8       1360.22       1252.34        35.35 o                         
 -18   2   8       7403.11       7670.61       112.25 o                         
 -16   2   8      15921.55      16444.27       150.30 o                         
 -14   2   8      12553.25      13201.53       149.13 o                         
 -12   2   8       1509.14       1443.28        54.76 o                         
 -10   2   8       4241.21       4421.29       108.80 o                         
  -8   2   8       1623.89       1645.63        40.47 o                         
  -6   2   8       1435.38       1299.83        39.39 o                         
  -4   2   8      15726.81      15163.43       167.39 o                         
  -2   2   8      33615.38      33057.05       361.83 o                         
   0   2   8      14648.38      14189.05       212.98 o                         
   2   2   8       2683.64       2515.50        51.32 o                         
   4   2   8       1643.90       1546.25        45.41 o                         
   6   2   8        354.42        400.93        26.22 o                         
   8   2   8       2554.19       2438.50        66.45 o                         
  10   2   8      13748.50      14276.72       195.85 o                         
  12   2   8      17751.21      17973.25       269.48 o                         
  14   2   8       6267.17       6603.14       122.36 o                         
  16   2   8       1337.21       1277.96        40.04 o                         
  18   2   8       1672.51       1547.07        45.88 o                         
  20   2   8        350.04        357.98        25.17 o                         
  22   2   8        631.58        568.98        23.60 o                         
 -27   3   8       1245.26       1088.65        85.83 o                         
 -25   3   8       2213.06       2083.28        96.17 o                         
 -23   3   8       5261.64       5254.14        99.67 o                         
 -21   3   8       4972.42       5337.01        82.71 o                         
 -19   3   8       2029.66       2119.38        46.73 o                         
 -17   3   8       1708.88       1748.34        42.45 o                         
 -15   3   8       3408.44       3517.40        57.15 o                         
 -13   3   8       3844.61       3814.83        54.88 o                         
 -11   3   8       1646.35       1596.17        30.58 o                         
  -9   3   8       3546.58       3352.67        75.90 o                         
  -7   3   8       6122.84       6322.58        84.39 o                         
  -5   3   8      25609.42      26046.84       273.52 o                         
  -3   3   8      12172.07      11773.76       142.41 o                         
  -1   3   8      17947.20      17943.47       244.43 o                         
   1   3   8       7820.21       7648.32       113.79 o                         
   3   3   8      17950.34      17621.63       198.88 o                         
   5   3   8      10875.05      11472.50       176.97 o                         
   7   3   8       3447.59       3555.10        67.72 o                         
   9   3   8       2480.83       2641.69        61.03 o                         
  11   3   8        128.56        141.55        14.78 o                         
  13   3   8       3930.32       4248.09        91.40 o                         
  15   3   8       3057.49       3177.58        70.86 o                         
  17   3   8       4282.55       4215.52        74.91 o                         
  19   3   8       1084.85       1117.18        35.88 o                         
  21   3   8       1810.04       1942.12        50.36 o                         
 -24   4   8         69.43         59.17        13.91 o                         
 -22   4   8        132.48        152.47        19.55 o                         
 -20   4   8        745.95        611.65        25.88 o                         
 -18   4   8        399.18        479.88        28.16 o                         
 -16   4   8       1813.48       1811.46        53.64 o                         
 -14   4   8       3072.64       3029.74        65.24 o                         
 -12   4   8         94.88        111.90        13.67 o                         
 -10   4   8       2386.96       2359.15        46.93 o                         
  -8   4   8         12.73         18.36         6.38 o                         
  -6   4   8       1123.47       1234.18        28.02 o                         
  -4   4   8      10334.49      10336.70       113.36 o                         
  -2   4   8       5298.03       4880.45        75.19 o                         
   0   4   8       2232.01       2223.36        47.92 o                         
   2   4   8         46.10         51.30         7.11 o                         
   4   4   8        255.44        287.41        17.20 o                         
   6   4   8       2422.68       2338.38        45.70 o                         
   8   4   8       1155.94       1195.32        34.90 o                         
  10   4   8       2539.58       2554.35        53.56 o                         
  12   4   8       4223.80       4108.40        89.75 o                         
  14   4   8       1325.57       1302.05        40.05 o                         
  16   4   8        496.13        480.78        25.69 o                         
  18   4   8        119.70        132.98        13.45 o                         
  20   4   8        248.51        239.29        17.28 o                         
 -23   5   8       1386.13       1256.13        46.77 o                         
 -21   5   8       4548.82       4848.29       119.51 o                         
 -19   5   8       3231.31       3277.54        63.91 o                         
 -17   5   8       1583.86       1798.96        59.98 o                         
 -15   5   8        466.47        507.48        26.47 o                         
 -13   5   8       1142.43       1201.23        58.48 o                         
 -11   5   8       4651.20       4790.49        84.52 o                         
  -9   5   8      23461.63      23784.15       278.15 o                         
  -7   5   8       8534.99       8470.30       120.13 o                         
  -5   5   8       4467.34       4189.77        77.25 o                         
  -3   5   8       6804.26       6514.19       130.86 o                         
  -1   5   8       3558.80       3468.16        63.28 o                         
   1   5   8       5871.51       5897.50        93.02 o                         
   3   5   8       3450.04       3425.33        67.44 o                         
   5   5   8       5357.15       5210.48        81.21 o                         
   7   5   8       8737.15       8712.25       162.65 o                         
   9   5   8       6644.32       6756.83       205.65 o                         
  11   5   8       3639.62       3618.03        83.58 o                         
  13   5   8       1338.16       1307.33        42.52 o                         
  15   5   8        722.30        731.19        30.94 o                         
  17   5   8       1479.49       1540.32        32.43 o                         
  19   5   8       2352.44       2305.35        60.80 o                         
 -20   6   8        588.68        617.73        35.67 o                         
 -18   6   8         52.45         50.36        17.22 o                         
 -16   6   8        152.10        147.87        20.21 o                         
 -14   6   8        633.59        695.95        34.99 o                         
 -12   6   8       1779.71       1802.13        53.64 o                         
 -10   6   8        800.09        888.19        41.84 o                         
  -8   6   8       3198.57       2996.73        79.16 o                         
  -6   6   8        510.80        576.15        34.47 o                         
  -4   6   8         19.05         40.44        16.77 o                         
  -2   6   8        187.27        214.36        26.57 o                         
   0   6   8         13.68          7.38        15.93 o                         
   2   6   8       1023.06       1164.15        67.21 o                         
   4   6   8       1821.64       1802.00        73.11 o                         
   6   6   8       2853.03       2837.68        84.59 o                         
   8   6   8         63.92         95.10        24.89 o                         
  10   6   8        138.97        150.56        24.54 o                         
  12   6   8          8.67         14.52        11.25 o                         
  14   6   8        700.16        718.11        31.41 o                         
  16   6   8       2995.12       2922.14        60.46 o                         
 -17   7   8        529.74        504.07        40.42 o                         
 -15   7   8        878.32        897.84        46.17 o                         
 -13   7   8       1281.63       1337.11        71.47 o                         
 -11   7   8       3073.48       3099.68        96.54 o                         
  -9   7   8        863.07       1007.73        46.93 o                         
  -7   7   8         47.76         48.08        12.85 o                         
  -5   7   8        952.22        955.16        44.34 o                         
  -3   7   8       1070.47       1064.63        46.72 o                         
  -1   7   8        700.53        756.87        43.65 o                         
   1   7   8        978.60        968.33        73.93 o                         
   3   7   8       2468.18       2633.75       141.69 o                         
   5   7   8       3828.90       3813.58       158.79 o                         
   7   7   8       3158.13       3355.07        96.97 o                         
   9   7   8         71.14         63.43        13.81 o                         
  11   7   8         57.78         55.84        10.95 o                         
  13   7   8       1806.00       1651.88        47.87 o                         
 -14   8   8        664.51        619.06        47.68 o                         
 -12   8   8       1387.11       1435.18       109.94 o                         
 -10   8   8       2141.75       2232.53        95.16 o                         
  -8   8   8       2982.49       2893.49       100.20 o                         
  -6   8   8       3267.23       3305.35        73.26 o                         
  -4   8   8        642.23        688.52        32.66 o                         
  -2   8   8        272.39        290.40        20.00 o                         
   0   8   8        562.33        608.73        33.14 o                         
   2   8   8       1866.47       1914.73        58.47 o                         
   4   8   8       2011.72       2083.34        79.97 o                         
   6   8   8       2184.08       2353.27        79.14 o                         
   8   8   8       1405.86       1319.66        38.64 o                         
 -27   1   9       1371.88       1332.33        51.31 o                         
 -25   1   9        847.54        875.26        48.30 o                         
 -23   1   9       5477.44       5382.63       103.03 o                         
 -21   1   9      13875.49      14002.84       183.34 o                         
 -19   1   9       6909.76       7578.06        93.25 o                         
 -17   1   9       1125.17       1178.34        31.11 o                         
 -15   1   9       1109.96       1272.50        28.51 o                         
 -13   1   9        121.82        129.28        10.40 o                         
 -11   1   9        491.66        458.07        24.51 o                         
  -9   1   9      19277.26      19349.22       256.07 o                         
  -7   1   9      42350.23      41369.40       496.46 o                         
  -5   1   9      52306.51      52919.61       619.33 o                         
  -3   1   9       8508.27       7613.69       117.46 o                         
  -1   1   9        785.30       1053.45        49.35 o                         
   1   1   9       9414.43       9692.63       142.29 o                         
   3   1   9      13054.26      13421.37       153.73 o                         
   5   1   9      14976.49      14134.12       394.51 o                         
   7   1   9      18539.59      18354.82       304.67 o                         
   9   1   9      15794.37      15609.70       184.72 o                         
  11   1   9       3013.63       3261.85        72.37 o                         
  13   1   9        200.66        199.48        22.89 o                         
  15   1   9        225.29        225.20        19.29 o                         
  17   1   9       1971.25       2088.37       118.30 o                         
  19   1   9       5894.56       6017.42       148.31 o                         
  21   1   9       3803.88       3722.11        70.61 o                         
  23   1   9       3537.05       3329.64        72.04 o                         
 -26   2   9        589.96        586.65        33.08 o                         
 -24   2   9       1744.47       1561.04        53.53 o                         
 -22   2   9       3302.56       3281.80        66.22 o                         
 -20   2   9       1143.05       1256.09        35.57 o                         
 -18   2   9       2103.95       1996.32        51.94 o                         
 -16   2   9       2735.73       2665.71        46.41 o                         
 -14   2   9      15065.22      15374.95       152.13 o                         
 -12   2   9       5539.81       5650.89        74.35 o                         
 -10   2   9       2872.28       2829.38        76.07 o                         
  -8   2   9       5298.26       5237.30        72.74 o                         
  -6   2   9       3924.66       4429.56        76.15 o                         
  -4   2   9      11750.54      12095.53       142.24 o                         
  -2   2   9      12126.56      11725.73       211.78 o                         
   0   2   9       7928.33       7946.69       153.52 o                         
   2   2   9       1216.43       1116.07        41.52 o                         
   4   2   9       6886.18       6995.45       137.58 o                         
   6   2   9        898.47        924.31        52.92 o                         
   8   2   9       1689.03       1664.07        49.95 o                         
  10   2   9       4512.25       4597.63        92.75 o                         
  12   2   9       2987.58       3100.24        85.09 o                         
  14   2   9       3730.38       3912.18        87.86 o                         
  16   2   9       3970.37       4036.54        79.20 o                         
  18   2   9       1318.54       1366.63        55.37 o                         
  20   2   9        719.86        678.30        37.13 o                         
  22   2   9        614.21        617.37        25.28 o                         
 -25   3   9        272.59        283.95        24.63 o                         
 -23   3   9       3982.31       3781.45        80.69 o                         
 -21   3   9       7901.39       7748.06       104.79 o                         
 -19   3   9       4210.23       4277.15        80.10 o                         
 -17   3   9        636.60        649.27        26.12 o                         
 -15   3   9         91.03        115.18        12.16 o                         
 -13   3   9        309.91        326.12        15.78 o                         
 -11   3   9       1615.85       1546.99        30.84 o                         
  -9   3   9       6393.17       6278.72        74.07 o                         
  -7   3   9      15320.71      15482.21       167.55 o                         
  -5   3   9      14073.09      13979.77       199.24 o                         
  -3   3   9        662.39        604.87        24.12 o                         
  -1   3   9        254.40        362.07        26.06 o                         
   1   3   9       1001.27       1160.12        31.48 o                         
   3   3   9       3193.35       3305.75        57.40 o                         
   5   3   9       1655.18       1646.82        37.48 o                         
   7   3   9      19880.90      20838.06       221.64 o                         
   9   3   9      25069.34      25992.78       430.69 o                         
  11   3   9        792.20        797.10        40.70 o                         
  13   3   9        601.55        584.75        27.19 o                         
  15   3   9         69.94         79.34        13.65 o                         
  17   3   9       1674.90       1634.72        40.08 o                         
  19   3   9       1090.04        996.27        35.14 o                         
  21   3   9        915.32        924.70        43.12 o                         
 -24   4   9        305.23        307.49        24.54 o                         
 -22   4   9        609.66        680.58        30.82 o                         
 -20   4   9       1487.80       1556.47        47.71 o                         
 -18   4   9       4055.03       4140.70        84.81 o                         
 -16   4   9       5277.16       5217.56        98.18 o                         
 -14   4   9       3902.56       3784.68        85.30 o                         
 -12   4   9       5229.28       5288.63        88.19 o                         
 -10   4   9      14894.26      14954.32       147.43 o                         
  -8   4   9       5331.02       5405.18        71.42 o                         
  -6   4   9       1809.84       1725.40        32.55 o                         
  -4   4   9       2453.28       2249.74        40.65 o                         
  -2   4   9       2312.52       2282.97        54.56 o                         
   0   4   9       3503.32       3446.36        80.53 o                         
   2   4   9       3457.26       3413.39        51.05 o                         
   4   4   9       2991.29       3028.23        59.47 o                         
   6   4   9       3035.50       3098.67        62.16 o                         
   8   4   9      11571.44      11806.17       149.53 o                         
  10   4   9       3009.00       3060.32        69.63 o                         
  12   4   9       3177.79       3239.84        72.65 o                         
  14   4   9       1330.52       1245.61        42.95 o                         
  16   4   9        924.69        940.12        44.45 o                         
  18   4   9       1314.23       1290.61        39.37 o                         
  20   4   9       1216.44       1194.16        40.41 o                         
 -23   5   9        502.74        420.42        37.79 o                         
 -21   5   9        722.75        789.81        52.43 o                         
 -19   5   9         55.55         56.64        13.29 o                         
 -17   5   9        213.04        195.86        18.36 o                         
 -15   5   9        397.71        368.03        24.69 o                         
 -13   5   9        792.95        870.45        63.03 o                         
 -11   5   9       6980.33       7322.40       110.97 o                         
  -9   5   9        958.02        915.17        37.90 o                         
  -7   5   9       1331.22       1431.27        40.09 o                         
  -5   5   9       3276.36       3027.44        59.97 o                         
  -3   5   9       2284.26       2325.44        51.07 o                         
  -1   5   9       3878.06       4086.03        62.78 o                         
   1   5   9       1718.86       1634.32        50.09 o                         
   3   5   9        105.46        131.10        13.79 o                         
   5   5   9         43.77         35.88        12.09 o                         
   7   5   9         34.34         26.10        16.05 o                         
   9   5   9         13.13         13.14        15.57 o                         
  11   5   9        747.59        861.88        39.92 o                         
  13   5   9       1355.52       1322.00        39.45 o                         
  15   5   9       1260.68       1274.57        38.91 o                         
  17   5   9          1.27          2.95         5.35 o                         
 -20   6   9       1703.69       1706.93        58.65 o                         
 -18   6   9       2928.46       3134.83       132.87 o                         
 -16   6   9       3341.61       3487.97       106.49 o                         
 -14   6   9       3404.38       3764.76       110.37 o                         
 -12   6   9       3301.93       3406.49        93.45 o                         
 -10   6   9       3080.41       3207.94        92.10 o                         
  -8   6   9        971.97       1141.51        47.80 o                         
  -6   6   9       2828.66       2939.33        78.92 o                         
  -4   6   9       9348.01       9069.13       156.65 o                         
  -2   6   9       5228.74       5221.65        99.12 o                         
   0   6   9       3582.66       3299.60       108.71 o                         
   2   6   9       3056.36       2702.60       149.69 o                         
   4   6   9       3067.46       2937.92        94.83 o                         
   6   6   9       2359.57       2271.06        65.81 o                         
   8   6   9        485.97        479.13        34.81 o                         
  10   6   9        455.66        460.85        37.52 o                         
  12   6   9       6916.13       7127.56       146.02 o                         
  14   6   9       5347.33       5488.48       134.59 o                         
  16   6   9        964.74        918.91        26.23 o                         
 -17   7   9        979.35        926.62        38.64 o                         
 -15   7   9       2520.27       2504.42        74.64 o                         
 -13   7   9       2974.78       2968.28        74.51 o                         
 -11   7   9        822.66        868.66        42.65 o                         
  -9   7   9        418.40        471.51        32.31 o                         
  -7   7   9         19.78         28.28        11.36 o                         
  -5   7   9         80.63         78.97        16.62 o                         
  -3   7   9       2558.51       2726.96        75.00 o                         
  -1   7   9       4445.89       4722.03       142.77 o                         
   1   7   9       3627.30       3647.87       168.29 o                         
   3   7   9       1961.80       1971.84        77.54 o                         
   5   7   9        859.20        725.53        47.47 o                         
   7   7   9         18.82         32.63        12.01 o                         
   9   7   9        126.05        113.45        14.93 o                         
  11   7   9        946.20        981.50        27.56 o                         
  13   7   9       2325.41       2310.21        52.28 o                         
 -12   8   9        263.39        242.28        19.91 o                         
 -10   8   9       1009.65       1047.73        96.75 o                         
  -8   8   9        275.37        269.35        35.15 o                         
  -6   8   9          8.12         17.35        10.67 o                         
  -4   8   9        893.89        892.76        32.23 o                         
  -2   8   9       1707.53       1803.59        50.49 o                         
   0   8   9        408.72        416.51        27.01 o                         
   2   8   9         21.69         22.86         9.52 o                         
   4   8   9         38.13         29.37        10.42 o                         
   6   8   9          8.14          4.98         8.17 o                         
   8   8   9        234.37        198.37        20.45 o                         
 -28   0  10       1645.17       1395.07        74.96 o                         
 -26   0  10       5739.80       5213.76       200.16 o                         
 -24   0  10       2528.78       2585.93       128.01 o                         
 -22   0  10       1994.20       2025.65        94.20 o                         
 -20   0  10       1348.87       1370.38        54.67 o                         
 -18   0  10       1961.13       2025.97        79.46 o                         
 -16   0  10       8748.44       8338.66       120.18 o                         
 -14   0  10      11475.76      11586.11       148.60 o                         
 -12   0  10      17481.23      17644.70       283.05 o                         
 -10   0  10      29834.64      30662.82       444.20 o                         
  -8   0  10      19204.64      20467.66       307.40 o                         
  -6   0  10       3653.26       3737.72       110.37 o                         
  -4   0  10       4296.30       4353.83        91.15 o                         
  -2   0  10      13413.47      13163.11       340.53 o                         
   0   0  10      17900.81      17868.44       312.82 o                         
   2   0  10       7416.94       7183.79       137.03 o                         
   4   0  10      10236.14       9759.54       215.12 o                         
   6   0  10       9772.23      10356.79       306.17 o                         
   8   0  10       2737.35       2735.61        85.74 o                         
  10   0  10       2909.49       2931.99        79.82 o                         
  12   0  10      13181.72      13188.72       609.46 o                         
  14   0  10       9575.32      10088.37       255.28 o                         
  16   0  10       4420.83       4679.11       153.97 o                         
  18   0  10       7199.36       6894.15       272.83 o                         
  20   0  10        781.40        761.47        49.08 o                         
  22   0  10        568.46        534.08        32.45 o                         
 -27   1  10        504.34        420.03        31.15 o                         
 -25   1  10        488.06        433.20        25.95 o                         
 -23   1  10         17.40         23.35         9.84 o                         
 -21   1  10         38.68         46.46        10.14 o                         
 -19   1  10        238.28        237.16        16.54 o                         
 -17   1  10        354.78        324.96        16.34 o                         
 -15   1  10       3569.06       3654.63        58.98 o                         
 -13   1  10       6424.02       7062.68        86.55 o                         
 -11   1  10       2230.50       2328.66        84.56 o                         
  -9   1  10       1808.89       1794.70        50.12 o                         
  -7   1  10       1512.38       1509.77        44.41 o                         
  -5   1  10       2781.70       3241.07        87.46 o                         
  -3   1  10       4879.82       5501.09       126.94 o                         
  -1   1  10       1315.77       1421.21        92.16 o                         
   1   1  10        747.87        750.07        35.90 o                         
   3   1  10       6514.14       6568.38       113.85 o                         
   5   1  10       3398.22       3542.37        78.38 o                         
   7   1  10       3244.26       3236.82        52.45 o                         
   9   1  10       4054.89       4100.02        64.02 o                         
  11   1  10        824.11        819.64        34.36 o                         
  13   1  10         13.65         35.89        17.82 o                         
  15   1  10        385.43        279.38        23.45 o                         
  17   1  10         44.59         52.53        14.32 o                         
  19   1  10          9.05         15.38         8.59 o                         
  21   1  10        189.32        228.63        19.35 o                         
 -26   2  10       2303.13       2290.40        83.93 o                         
 -24   2  10       3286.73       3244.52        70.28 o                         
 -22   2  10       3037.05       3063.16        63.26 o                         
 -20   2  10         41.69         55.42        11.45 o                         
 -18   2  10        434.16        429.56        24.86 o                         
 -16   2  10       6919.91       7113.72        89.41 o                         
 -14   2  10      13846.33      14045.71       147.42 o                         
 -12   2  10       7176.89       7171.44        89.01 o                         
 -10   2  10       5560.27       6017.85        93.04 o                         
  -8   2  10       3338.78       3162.36        59.18 o                         
  -6   2  10        604.30        630.26        26.20 o                         
  -4   2  10      13958.50      13891.52       178.72 o                         
  -2   2  10       8268.02       7185.89       122.29 o                         
   0   2  10      14609.19      13923.08       198.80 o                         
   2   2  10      15316.42      15465.16       247.40 o                         
   4   2  10       4277.32       4106.00       100.62 o                         
   6   2  10        102.68        103.83        11.70 o                         
   8   2  10        548.38        445.01        25.25 o                         
  10   2  10         51.40         67.23        13.46 o                         
  12   2  10       6198.37       6030.92       185.30 o                         
  14   2  10      14067.35      14239.60       204.03 o                         
  16   2  10       4122.33       4313.46       112.70 o                         
  18   2  10        911.81        881.84        29.79 o                         
  20   2  10        905.71        876.50        57.00 o                         
 -25   3  10        395.44        360.75        30.91 o                         
 -23   3  10       1559.75       1466.54        46.22 o                         
 -21   3  10       2948.89       2955.78        57.31 o                         
 -19   3  10       4753.67       4726.60        96.56 o                         
 -17   3  10       4208.30       4264.13        98.67 o                         
 -15   3  10       3451.52       3520.48        55.31 o                         
 -13   3  10       4419.14       4545.25        66.15 o                         
 -11   3  10       2119.85       2179.06        38.12 o                         
  -9   3  10       4735.00       4543.59        59.50 o                         
  -7   3  10       2855.41       2645.15        40.30 o                         
  -5   3  10       3168.05       2945.06        64.91 o                         
  -3   3  10       5103.93       4863.01       120.92 o                         
  -1   3  10       9232.96       8620.84       184.55 o                         
   1   3  10      10398.15      10611.35       130.63 o                         
   3   3  10       8235.35       8284.32       110.36 o                         
   5   3  10       3890.93       3826.24        67.23 o                         
   7   3  10      11440.23      11270.11       149.96 o                         
   9   3  10       7059.64       7225.88       108.98 o                         
  11   3  10       2228.73       2430.34        68.41 o                         
  13   3  10       1023.70       1068.31        45.12 o                         
  15   3  10       1425.99       1604.45        51.77 o                         
  17   3  10       1626.28       1627.91        41.26 o                         
  19   3  10       1133.72       1228.94        40.58 o                         
  21   3  10       1475.66       1406.72        72.39 o                         
 -24   4  10        213.06        219.92        25.22 o                         
 -22   4  10         43.77         48.43         9.56 o                         
 -20   4  10        208.11        244.49        19.81 o                         
 -18   4  10        122.34         99.39        15.50 o                         
 -16   4  10         46.73         60.41        12.50 o                         
 -14   4  10       1794.46       1853.41        71.56 o                         
 -12   4  10        256.76        288.91        18.72 o                         
 -10   4  10       4995.24       5028.44        83.07 o                         
  -8   4  10        670.00        588.07        21.15 o                         
  -6   4  10       1891.35       1875.21        53.10 o                         
  -4   4  10       1274.30       1268.77        29.78 o                         
  -2   4  10       1483.19       1425.46        33.38 o                         
   0   4  10       5984.94       6260.67       118.94 o                         
   2   4  10       1044.49       1051.51        27.59 o                         
   4   4  10        207.50        177.57        15.51 o                         
   6   4  10       2125.61       2269.71        50.49 o                         
   8   4  10        890.99        862.15        34.30 o                         
  10   4  10        538.49        494.40        26.07 o                         
  12   4  10         55.77         37.90        11.64 o                         
  14   4  10        994.61        898.80        38.99 o                         
  16   4  10        485.93        495.97        29.69 o                         
  18   4  10        219.55        216.43        15.51 o                         
 -23   5  10       3097.94       2941.14       137.45 o                         
 -21   5  10       4598.22       4729.01        86.00 o                         
 -19   5  10       3663.18       3773.76        89.89 o                         
 -17   5  10       2192.17       2216.66        61.97 o                         
 -15   5  10       2309.69       2420.99        74.20 o                         
 -13   5  10        176.60        209.12        28.61 o                         
 -11   5  10       1057.16       1123.21        42.63 o                         
  -9   5  10       4547.70       4717.12        90.39 o                         
  -7   5  10       3187.99       3002.81        65.42 o                         
  -5   5  10      17078.24      16699.77       183.56 o                         
  -3   5  10       9093.57       9061.70       118.63 o                         
  -1   5  10       3389.74       3339.54        68.57 o                         
   1   5  10       1943.47       2009.12        58.95 o                         
   3   5  10       4422.28       4430.94       108.71 o                         
   5   5  10       4855.40       4829.56       102.39 o                         
   7   5  10       5805.40       5729.45       129.56 o                         
   9   5  10       3746.48       3823.80       100.27 o                         
  11   5  10        622.77        610.99        44.39 o                         
  13   5  10       2948.01       2910.26        58.47 o                         
  15   5  10       1745.47       1660.38        42.20 o                         
  17   5  10       1020.67        962.94        26.20 o                         
 -20   6  10       1557.06       1684.38        56.31 o                         
 -18   6  10       1058.12       1076.99        40.34 o                         
 -16   6  10        203.10        190.23        23.69 o                         
 -14   6  10         35.13         31.91        13.64 o                         
 -12   6  10        364.27        335.13        29.71 o                         
 -10   6  10       1361.73       1407.59        57.75 o                         
  -8   6  10        841.63        874.09        44.87 o                         
  -6   6  10        748.91        846.97        41.60 o                         
  -4   6  10       2175.08       1931.77        56.76 o                         
  -2   6  10       1622.72       1519.81        49.84 o                         
   0   6  10        203.43        225.17        29.90 o                         
   2   6  10         13.27          5.27        16.19 o                         
   4   6  10         31.16         39.42        14.88 o                         
   6   6  10        338.68        373.01        29.61 o                         
   8   6  10       1274.41       1465.05        45.86 o                         
  10   6  10       1023.30        961.50        51.71 o                         
  12   6  10        173.91        149.85        16.10 o                         
  14   6  10         13.81         18.21         7.28 o                         
 -17   7  10        817.01        792.99        39.85 o                         
 -15   7  10        193.81        232.46        21.29 o                         
 -13   7  10        288.53        310.38        20.80 o                         
 -11   7  10        910.67        905.85        64.31 o                         
  -9   7  10       1788.21       1827.71        61.45 o                         
  -7   7  10       1284.19       1375.03        50.01 o                         
  -5   7  10       1189.05       1132.01        46.33 o                         
  -3   7  10       1769.71       1679.27        56.79 o                         
  -1   7  10        609.35        567.86        43.68 o                         
   1   7  10        336.09        310.68        27.28 o                         
   3   7  10        473.55        442.36        38.28 o                         
   5   7  10       1221.11       1235.89        53.05 o                         
   7   7  10       1609.84       1464.58        70.05 o                         
   9   7  10        630.37        674.81        31.60 o                         
  11   7  10        657.46        602.25        23.60 o                         
 -12   8  10        513.20        422.07        40.23 o                         
 -10   8  10        707.46        839.74        31.80 o                         
  -8   8  10       3484.73       3535.82       113.40 o                         
  -6   8  10       3247.21       3520.90        79.53 o                         
  -4   8  10       1633.33       1749.54        47.15 o                         
  -2   8  10        549.86        573.56        34.06 o                         
   0   8  10         61.82         75.51        16.42 o                         
   2   8  10        459.17        419.43        27.29 o                         
   4   8  10        630.55        694.85        29.30 o                         
   6   8  10       1279.02       1260.13        40.92 o                         
 -27   1  11        741.42        761.43        40.33 o                         
 -25   1  11        121.66        149.29        15.41 o                         
 -23   1  11       1829.48       1761.69        58.67 o                         
 -21   1  11      11094.70      10866.69       152.35 o                         
 -19   1  11      14376.58      14569.81       165.87 o                         
 -17   1  11      13726.56      14022.82       135.84 o                         
 -15   1  11       9326.58      10005.99       111.89 o                         
 -13   1  11       1888.50       2014.18        41.37 o                         
 -11   1  11         79.65        104.76        13.01 o                         
  -9   1  11        104.47        295.38        70.48 o                         
  -7   1  11       1617.53       1519.42        57.70 o                         
  -5   1  11      40344.45      40198.39       576.83 o                         
  -3   1  11      32396.81      30981.53       606.15 o                         
  -1   1  11       8394.32       8059.14       159.59 o                         
   1   1  11       7785.74       8077.13       134.43 o                         
   3   1  11       8445.48       8393.58       140.13 o                         
   5   1  11       3696.76       3630.98        50.80 o                         
   7   1  11       6230.56       6290.23        78.05 o                         
   9   1  11      24308.96      24445.30       260.49 o                         
  11   1  11      11060.19      11278.69       174.91 o                         
  13   1  11       2510.94       2636.12       117.55 o                         
  15   1  11         52.39         79.66        17.12 o                         
  17   1  11        370.36        352.72        31.58 o                         
  19   1  11       1340.94       1169.32        42.08 o                         
  21   1  11       1763.26       1849.33       137.49 o                         
 -26   2  11        387.83        332.85        44.06 o                         
 -24   2  11        365.81        327.87        26.95 o                         
 -22   2  11         74.29        111.19        14.38 o                         
 -20   2  11        636.98        708.28        30.76 o                         
 -18   2  11       2671.99       2650.61        56.39 o                         
 -16   2  11       5639.85       5581.24        77.28 o                         
 -14   2  11       2474.45       2371.85        51.82 o                         
 -12   2  11        684.50        710.96        23.22 o                         
 -10   2  11       2115.43       1978.48        38.34 o                         
  -8   2  11       2265.40       2223.87        50.00 o                         
  -6   2  11       2100.59       2187.98        53.61 o                         
  -4   2  11       4352.96       3674.94        87.77 o                         
  -2   2  11      12207.94      10923.94       287.09 o                         
   0   2  11      10346.95      10513.49       163.77 o                         
   2   2  11       8939.59       8683.49       120.32 o                         
   4   2  11        490.63        506.02        21.69 o                         
   6   2  11       6877.06       6754.99       101.47 o                         
   8   2  11        139.24        146.86        14.63 o                         
  10   2  11        298.07        339.17        22.85 o                         
  12   2  11       1311.32       1442.47        64.36 o                         
  14   2  11       4677.90       4463.61       221.40 o                         
  16   2  11       3315.03       3355.01        84.36 o                         
  18   2  11       1014.17        961.08        31.50 o                         
  20   2  11        928.68       1063.28        61.72 o                         
 -25   3  11        200.37        155.29        19.47 o                         
 -23   3  11        344.39        356.13        25.64 o                         
 -21   3  11        330.18        344.44        20.72 o                         
 -19   3  11       3180.90       3393.49        69.45 o                         
 -17   3  11       2491.57       2651.53        61.31 o                         
 -15   3  11       2021.52       2129.38        55.55 o                         
 -13   3  11       1882.44       1964.41        46.90 o                         
 -11   3  11       1918.07       1843.43        39.23 o                         
  -9   3  11        195.46        187.72        13.20 o                         
  -7   3  11       3681.55       3554.66        46.69 o                         
  -5   3  11      10446.33      10065.08       102.92 o                         
  -3   3  11       6208.69       5803.61        77.48 o                         
  -1   3  11        304.87        273.92        15.04 o                         
   1   3  11         73.07        103.08        11.06 o                         
   3   3  11        489.02        441.72        29.46 o                         
   5   3  11        356.57        368.63        19.38 o                         
   7   3  11        790.20        776.81        31.67 o                         
   9   3  11       6941.11       6988.77       117.16 o                         
  11   3  11       7971.65       8056.97       152.68 o                         
  13   3  11       1799.76       1769.88        55.43 o                         
  15   3  11         59.63         65.27        13.93 o                         
  17   3  11        122.34        117.57        12.62 o                         
  19   3  11         17.87         12.94         7.65 o                         
 -24   4  11       2136.76       1819.47       108.39 o                         
 -22   4  11       2462.90       2517.51        65.75 o                         
 -20   4  11       1504.04       1443.84        44.32 o                         
 -18   4  11        987.89        990.96        35.68 o                         
 -16   4  11        711.47        754.03        29.82 o                         
 -14   4  11       6847.50       6867.90       165.35 o                         
 -12   4  11      15113.68      15451.53       173.06 o                         
 -10   4  11      17378.95      17485.74       182.10 o                         
  -8   4  11      11795.22      11780.36       156.75 o                         
  -6   4  11       8137.54       8002.95       113.57 o                         
  -4   4  11       5971.87       5808.61        76.89 o                         
  -2   4  11       5005.78       4770.08        67.91 o                         
   0   4  11       2357.01       2318.94        57.19 o                         
   2   4  11       1310.74       1306.63        36.22 o                         
   4   4  11       4994.22       5103.32        86.16 o                         
   6   4  11      12851.67      13461.99       240.31 o                         
   8   4  11       5996.60       6268.33       121.66 o                         
  10   4  11       1107.37       1181.47        42.56 o                         
  12   4  11       3733.34       3863.09        86.43 o                         
  14   4  11       2804.79       2837.61        68.41 o                         
  16   4  11       2989.54       2908.44        72.81 o                         
  18   4  11       1444.15       1397.50        39.52 o                         
 -23   5  11         23.89         33.04         9.82 o                         
 -21   5  11         23.60         47.77        12.08 o                         
 -19   5  11        513.17        544.48        29.22 o                         
 -17   5  11        248.93        289.03        29.71 o                         
 -15   5  11         94.70         91.09        17.88 o                         
 -13   5  11       1431.44       1388.53        51.44 o                         
 -11   5  11       2941.06       3021.28        65.37 o                         
  -9   5  11         30.30         38.14        11.25 o                         
  -7   5  11       1702.06       1707.32        52.50 o                         
  -5   5  11       5714.76       5755.65       104.48 o                         
  -3   5  11       1183.12       1045.25        34.62 o                         
  -1   5  11         25.03         51.75        14.78 o                         
   1   5  11        863.97        963.32        55.95 o                         
   3   5  11        865.54        942.87        53.05 o                         
   5   5  11       5401.49       5431.02       110.33 o                         
   7   5  11        323.48        327.52        26.42 o                         
   9   5  11       4099.38       4016.18        81.92 o                         
  11   5  11       1814.75       1862.27        61.43 o                         
  13   5  11         19.55         18.23         7.93 o                         
  15   5  11        442.94        475.37        23.02 o                         
  17   5  11        105.02        103.84        21.38 o                         
 -20   6  11        593.14        569.85        53.43 o                         
 -18   6  11        801.74        942.69        43.19 o                         
 -16   6  11        950.02        962.58        41.27 o                         
 -14   6  11       1202.29       1318.49        51.66 o                         
 -12   6  11       1546.01       1733.49        63.14 o                         
 -10   6  11       4420.84       4633.92       110.51 o                         
  -8   6  11       2102.44       2162.27        65.78 o                         
  -6   6  11        606.59        597.40        34.43 o                         
  -4   6  11       1361.96       1484.35        52.38 o                         
  -2   6  11       1662.13       1696.88        52.50 o                         
   0   6  11       1904.16       1919.92        75.96 o                         
   2   6  11       1718.73       1622.98        71.99 o                         
   4   6  11       1890.98       1720.86        72.31 o                         
   6   6  11       1178.79       1176.87        44.32 o                         
   8   6  11        733.73        750.49        31.90 o                         
  10   6  11        827.14        868.06        46.27 o                         
  12   6  11       1712.45       1656.66        45.10 o                         
  14   6  11       1025.88       1032.75        29.96 o                         
 -17   7  11        526.69        430.80        38.06 o                         
 -15   7  11        855.33        855.21        37.41 o                         
 -13   7  11       1127.34       1141.23        41.44 o                         
 -11   7  11       1302.55       1542.16        67.87 o                         
  -9   7  11       2765.67       2771.52        88.44 o                         
  -7   7  11       1764.49       1738.00        60.79 o                         
  -5   7  11         65.39         60.75        14.64 o                         
  -3   7  11         99.22        102.82        15.83 o                         
  -1   7  11       1137.19       1213.68        51.20 o                         
   1   7  11       4059.16       4186.10       208.46 o                         
   3   7  11       3300.48       3339.56       211.97 o                         
   5   7  11       1562.34       1582.48        60.19 o                         
   7   7  11        201.33        176.84        22.49 o                         
   9   7  11         96.74         83.13        12.03 o                         
 -10   8  11        295.58        267.94        20.12 o                         
  -8   8  11         99.70        116.28        20.83 o                         
  -6   8  11        374.11        328.09        21.87 o                         
  -4   8  11        358.65        261.11        17.55 o                         
  -2   8  11       1238.34       1261.36        47.49 o                         
   0   8  11        632.98        640.57        51.04 o                         
   2   8  11        767.52        773.64        35.18 o                         
   4   8  11       1062.71        965.60        45.15 o                         
 -26   0  12       1682.99       1558.91        63.32 o                         
 -24   0  12       1598.28       1643.21       106.72 o                         
 -22   0  12       7257.71       6862.20       271.30 o                         
 -20   0  12       1709.65       1756.44        71.95 o                         
 -18   0  12        125.53        166.33        24.24 o                         
 -16   0  12         78.33         97.95        14.79 o                         
 -14   0  12       4711.56       4808.57        94.66 o                         
 -12   0  12      15023.12      15030.06       225.13 o                         
 -10   0  12      23319.74      23804.38       370.03 o                         
  -8   0  12      38449.87      38126.12      1316.53 o                         
  -6   0  12       8409.23       8411.50       287.73 o                         
  -4   0  12       6239.12       6418.82       139.34 o                         
  -2   0  12        301.29        307.16        39.19 o                         
   0   0  12       6058.16       5769.84       128.82 o                         
   2   0  12       5770.57       6004.75       113.01 o                         
   4   0  12       8433.61       8370.74       157.17 o                         
   6   0  12      10250.08      10055.15       140.36 o                         
   8   0  12       1825.38       1855.01        56.30 o                         
  10   0  12        311.29        313.82        25.41 o                         
  12   0  12        379.41        425.94        47.46 o                         
  14   0  12       2624.05       2825.68       171.28 o                         
  16   0  12       4605.64       4386.62       206.56 o                         
  18   0  12       4371.53       4214.16       182.53 o                         
  20   0  12       3747.88       3895.22       148.44 o                         
 -27   1  12        305.30        271.35        22.37 o                         
 -25   1  12        138.18        137.88        17.29 o                         
 -23   1  12        491.85        457.55        29.31 o                         
 -21   1  12       1293.21       1290.93        46.67 o                         
 -19   1  12       1395.04       1370.24        41.65 o                         
 -17   1  12        242.62        249.76        15.77 o                         
 -15   1  12        165.88        204.64        13.91 o                         
 -13   1  12        678.56        695.12        21.13 o                         
 -11   1  12        198.89        219.73        15.19 o                         
  -9   1  12        713.47        761.21        23.15 o                         
  -7   1  12        231.60        216.64        19.10 o                         
  -5   1  12       1437.53       1300.81        54.49 o                         
  -3   1  12      12530.92      12936.27       281.09 o                         
  -1   1  12       2584.42       2761.77        61.49 o                         
   1   1  12        323.78        309.56        17.31 o                         
   3   1  12        102.77        102.82        11.66 o                         
   5   1  12        103.74         98.57         9.59 o                         
   7   1  12       4991.71       5094.89        66.61 o                         
   9   1  12       1827.54       1803.53        52.80 o                         
  11   1  12        471.13        557.51        46.04 o                         
  13   1  12        302.24        318.95        68.07 o                         
  15   1  12       2377.19       2168.09        79.21 o                         
  17   1  12        313.27        242.78        25.52 o                         
  19   1  12          9.01         10.65         8.88 o                         
 -26   2  12        761.10        656.21        41.72 o                         
 -24   2  12       2453.33       2313.39        71.27 o                         
 -22   2  12       5022.33       4940.03        95.33 o                         
 -20   2  12       2663.21       2787.53        61.37 o                         
 -18   2  12        427.55        435.63        22.57 o                         
 -16   2  12        873.86        851.44        33.59 o                         
 -14   2  12       3713.58       3656.53        58.88 o                         
 -12   2  12       1022.26       1057.06        35.97 o                         
 -10   2  12       8403.58       8323.36        90.24 o                         
  -8   2  12      14924.19      14973.14       134.80 o                         
  -6   2  12       8766.56       8965.48        91.51 o                         
  -4   2  12       3358.42       3144.01        56.27 o                         
  -2   2  12       2126.71       1868.42        43.35 o                         
   0   2  12       7580.11       7749.00       104.42 o                         
   2   2  12       5242.66       5265.73        69.21 o                         
   4   2  12       8272.80       8041.41       123.67 o                         
   6   2  12       1292.60       1280.68        50.62 o                         
   8   2  12       2987.23       3131.48        95.55 o                         
  10   2  12        703.40        673.07        39.21 o                         
  12   2  12        649.64        633.67        42.70 o                         
  14   2  12       3465.96       3505.53       123.56 o                         
  16   2  12       2650.66       2643.18        71.87 o                         
  18   2  12       4302.66       4046.91       130.24 o                         
  20   2  12       1094.74        993.75        42.70 o                         
 -25   3  12       2646.22       2459.05        77.51 o                         
 -23   3  12       2281.66       2252.88        86.02 o                         
 -21   3  12       1780.64       1911.95        50.69 o                         
 -19   3  12       4651.74       4638.21        81.98 o                         
 -17   3  12       3927.31       3808.47        81.60 o                         
 -15   3  12       6923.65       6826.00       115.49 o                         
 -13   3  12        290.96        344.15        20.19 o                         
 -11   3  12        295.98        288.10        16.24 o                         
  -9   3  12       2088.76       2133.70        41.76 o                         
  -7   3  12       6095.44       5954.42        72.42 o                         
  -5   3  12       7506.44       7206.40        81.86 o                         
  -3   3  12       4757.00       4291.08        64.07 o                         
  -1   3  12       5664.02       5499.28       128.62 o                         
   1   3  12       3616.02       3895.22        75.22 o                         
   3   3  12       4999.06       5132.68        90.42 o                         
   5   3  12        725.82        828.83        30.29 o                         
   7   3  12       1073.61       1095.56        38.16 o                         
   9   3  12       4427.08       4575.13       102.98 o                         
  11   3  12       4103.30       4153.93        92.62 o                         
  13   3  12       3461.36       3429.98        78.03 o                         
  15   3  12       1273.22       1260.03        43.21 o                         
  17   3  12        429.52        429.89        24.83 o                         
  19   3  12        451.04        409.86        21.78 o                         
 -24   4  12       1046.25        962.25        44.10 o                         
 -22   4  12       1440.55       1493.09        59.80 o                         
 -20   4  12         30.04         33.06        11.41 o                         
 -18   4  12         60.39         72.17        17.93 o                         
 -16   4  12        246.05        268.99        23.26 o                         
 -14   4  12        724.23        707.43        36.38 o                         
 -12   4  12         53.76         86.26        15.04 o                         
 -10   4  12        132.06        141.22        13.88 o                         
  -8   4  12       1076.43       1128.63        31.13 o                         
  -6   4  12        153.84        167.12        12.73 o                         
  -4   4  12        270.45        255.59        15.64 o                         
  -2   4  12        477.73        418.71        20.54 o                         
   0   4  12         24.03         25.32         8.52 o                         
   2   4  12       4312.53       4179.58        81.28 o                         
   4   4  12       2661.41       2707.11        82.18 o                         
   6   4  12       1182.46       1120.27        45.22 o                         
   8   4  12        868.00        734.47        38.43 o                         
  10   4  12       1809.98       1861.90        49.21 o                         
  12   4  12        580.12        615.67        29.11 o                         
  14   4  12         64.21         43.74        11.77 o                         
  16   4  12        414.72        371.56        20.14 o                         
 -21   5  12       1801.73       1842.27        59.10 o                         
 -19   5  12       3204.26       3377.77        91.54 o                         
 -17   5  12       3194.30       3197.00        81.47 o                         
 -15   5  12       2816.24       2814.41        70.30 o                         
 -13   5  12       4208.25       4551.36        88.47 o                         
 -11   5  12       7122.11       7612.88       134.78 o                         
  -9   5  12       1474.96       1601.90        55.06 o                         
  -7   5  12        126.68        196.11        21.75 o                         
  -5   5  12        708.64        706.39        34.30 o                         
  -3   5  12       2718.53       2451.80        66.08 o                         
  -1   5  12       3994.48       3459.36        94.07 o                         
   1   5  12       3504.48       3423.05       138.12 o                         
   3   5  12       4670.02       4508.55       110.42 o                         
   5   5  12       4050.07       3959.55        90.44 o                         
   7   5  12       7113.47       6938.09       127.89 o                         
   9   5  12       2239.09       2287.96        64.33 o                         
  11   5  12        975.94       1026.86        39.13 o                         
  13   5  12        405.75        400.87        20.24 o                         
  15   5  12        601.48        632.31        33.94 o                         
 -20   6  12         66.32         75.63        14.10 o                         
 -18   6  12        739.97        694.60        36.70 o                         
 -16   6  12       2358.27       2473.96        65.95 o                         
 -14   6  12        981.27       1004.65        38.84 o                         
 -12   6  12        778.31        709.48        45.84 o                         
 -10   6  12         56.34         59.01        18.77 o                         
  -8   6  12          5.33         23.09        11.88 o                         
  -6   6  12        743.58        724.79        36.34 o                         
  -4   6  12       3544.87       3493.07        77.50 o                         
  -2   6  12       2272.17       2304.63        74.56 o                         
   0   6  12        154.56        170.43        24.92 o                         
   2   6  12        164.37        129.72        23.27 o                         
   4   6  12         30.97         20.44        14.40 o                         
   6   6  12         56.58         66.95        12.43 o                         
   8   6  12        158.20        201.79        24.69 o                         
  10   6  12       1414.46       1492.71        64.96 o                         
  12   6  12       2195.53       2257.24       107.70 o                         
 -15   7  12        812.51        805.83        74.86 o                         
 -13   7  12        835.22        880.79        34.62 o                         
 -11   7  12        697.88        709.12        39.60 o                         
  -9   7  12        980.05        951.64        61.65 o                         
  -7   7  12        530.28        528.78        32.43 o                         
  -5   7  12       2073.86       2118.48        66.06 o                         
  -3   7  12       2236.21       2294.85        60.14 o                         
  -1   7  12        838.74        890.25       107.53 o                         
   1   7  12        254.36        258.66        27.97 o                         
   3   7  12        191.08        150.51        18.96 o                         
   5   7  12        310.33        201.17        44.83 o                         
   7   7  12        637.87        557.84        54.14 o                         
   9   7  12       1996.41       1864.17        52.76 o                         
  -8   8  12        329.57        282.92        34.58 o                         
  -6   8  12        230.54        276.43        18.31 o                         
  -4   8  12       1358.52       1416.94        40.96 o                         
  -2   8  12       1703.89       1754.22        54.41 o                         
   0   8  12       1362.58       1335.89        38.95 o                         
   2   8  12        707.01        647.21        29.95 o                         
 -27   1  13       2978.15       2522.35        72.10 o                         
 -25   1  13       1062.13       1154.72        44.51 o                         
 -23   1  13        320.99        327.87        34.47 o                         
 -21   1  13        885.88        954.37        39.76 o                         
 -19   1  13       3833.66       3764.44        67.09 o                         
 -17   1  13       7963.76       7860.23       106.60 o                         
 -15   1  13       7399.80       7311.19        90.30 o                         
 -13   1  13      12045.79      11959.23       130.34 o                         
 -11   1  13       3217.06       3260.95        61.79 o                         
  -9   1  13        103.75        134.63        12.66 o                         
  -7   1  13        103.47         89.01        11.35 o                         
  -5   1  13       7409.62       7446.67       125.69 o                         
  -3   1  13      11105.77      10308.84       149.42 o                         
  -1   1  13       9684.36       9119.40       127.63 o                         
   1   1  13       7618.19       7418.24        90.67 o                         
   3   1  13       5702.92       5700.39        94.31 o                         
   5   1  13        413.91        384.45        18.94 o                         
   7   1  13        107.57        105.08        10.07 o                         
   9   1  13       4000.63       4029.72       103.62 o                         
  11   1  13      12703.96      12491.85       249.57 o                         
  13   1  13      12682.08      12537.38       330.19 o                         
  15   1  13       1835.97       1961.97        72.28 o                         
  17   1  13        712.36        732.80        39.30 o                         
  19   1  13        122.92        134.41        14.99 o                         
 -26   2  13        733.77        620.23        43.32 o                         
 -24   2  13       1227.46       1070.52        55.44 o                         
 -22   2  13        689.62        692.87        35.69 o                         
 -20   2  13        667.66        686.24        38.16 o                         
 -18   2  13        721.09        697.51        29.86 o                         
 -16   2  13       1763.74       1799.32        52.91 o                         
 -14   2  13       2378.40       2415.37        46.61 o                         
 -12   2  13       5081.55       4974.31        77.72 o                         
 -10   2  13       7796.05       7243.17        91.39 o                         
  -8   2  13       4646.41       4447.38        57.42 o                         
  -6   2  13       3343.44       3322.17        47.80 o                         
  -4   2  13       1992.40       1871.52        44.24 o                         
  -2   2  13       3297.07       3472.52        98.96 o                         
   0   2  13       1257.47       1231.03        34.91 o                         
   2   2  13       1674.42       1740.28        45.92 o                         
   4   2  13        124.35        114.50        15.14 o                         
   6   2  13       6731.51       6709.24        97.45 o                         
   8   2  13       9769.41       9857.47       260.65 o                         
  10   2  13        365.73        380.34        30.13 o                         
  12   2  13        672.93        679.75        43.56 o                         
  14   2  13        628.62        637.01        42.53 o                         
  16   2  13        415.17        420.78        26.63 o                         
  18   2  13        220.22        226.09        16.09 o                         
 -25   3  13        171.18        180.01        21.45 o                         
 -23   3  13          8.93          5.55         8.67 o                         
 -21   3  13         57.01         50.53        11.78 o                         
 -19   3  13        746.84        673.89        31.46 o                         
 -17   3  13       2377.98       2486.54        68.07 o                         
 -15   3  13      13643.75      14311.79       233.32 o                         
 -13   3  13       7399.08       7583.66       127.99 o                         
 -11   3  13         26.89         30.32         7.99 o                         
  -9   3  13         11.66         37.85        14.11 o                         
  -7   3  13       2015.56       2083.89        41.21 o                         
  -5   3  13       1400.88       1269.10        32.14 o                         
  -3   3  13      12240.14      12098.16       200.95 o                         
  -1   3  13       9091.97       8580.12       200.58 o                         
   1   3  13       4180.48       3954.21        67.06 o                         
   3   3  13       4437.40       4338.52        77.96 o                         
   5   3  13          8.53         19.30        10.07 o                         
   7   3  13       1329.36       1409.24        52.72 o                         
   9   3  13       1878.23       1888.00        63.02 o                         
  11   3  13       3136.46       3153.20        91.66 o                         
  13   3  13       3130.04       3140.78        71.17 o                         
  15   3  13       1018.29       1025.43        46.88 o                         
  17   3  13        199.68        176.32        17.27 o                         
 -24   4  13       1045.91        933.58        41.49 o                         
 -22   4  13        975.67        921.50        35.91 o                         
 -20   4  13       1368.09       1369.89        42.91 o                         
 -18   4  13       1158.03       1239.88        49.71 o                         
 -16   4  13       1540.04       1626.04        49.82 o                         
 -14   4  13       2067.12       2244.22        65.45 o                         
 -12   4  13        253.79        278.84        22.08 o                         
 -10   4  13       3958.90       3796.52        88.07 o                         
  -8   4  13       6583.66       6305.11       108.67 o                         
  -6   4  13       2944.32       2699.25        70.64 o                         
  -4   4  13       2669.25       2569.55        51.88 o                         
  -2   4  13       4643.35       4715.95       145.93 o                         
   0   4  13       3264.68       3437.82        75.93 o                         
   2   4  13       4233.78       4580.94       110.34 o                         
   4   4  13       5372.56       5453.05       111.49 o                         
   6   4  13       1366.67       1435.26        48.24 o                         
   8   4  13        538.91        534.45        29.47 o                         
  10   4  13        505.08        540.54        28.00 o                         
  12   4  13        308.26        326.03        20.46 o                         
  14   4  13       1226.05       1222.55        52.18 o                         
  16   4  13       1820.41       1674.04        38.91 o                         
 -21   5  13        907.51        882.71        37.27 o                         
 -19   5  13         80.21         95.47        16.37 o                         
 -17   5  13         34.72         58.60        13.38 o                         
 -15   5  13        302.88        338.44        24.01 o                         
 -13   5  13          6.21          1.67         9.82 o                         
 -11   5  13        272.55        296.81        24.51 o                         
  -9   5  13       1785.73       1797.90        58.53 o                         
  -7   5  13       2580.88       2474.05        69.10 o                         
  -5   5  13        322.56        260.81        23.61 o                         
  -3   5  13        377.18        369.67        27.43 o                         
  -1   5  13       1263.21       1218.24        88.20 o                         
   1   5  13         71.35         92.03        27.07 o                         
   3   5  13        787.31        782.04        62.87 o                         
   5   5  13       3567.56       3681.17        86.71 o                         
   7   5  13        954.77       1033.33        42.89 o                         
   9   5  13        152.69        158.47        17.85 o                         
  11   5  13        203.24        190.52        16.89 o                         
  13   5  13        312.92        264.64        21.41 o                         
 -18   6  13       1451.16       1475.52        73.65 o                         
 -16   6  13        346.28        415.44        60.61 o                         
 -14   6  13        371.20        376.97        23.95 o                         
 -12   6  13       1021.27       1064.26        53.80 o                         
 -10   6  13       2993.81       3026.49        81.71 o                         
  -8   6  13       3651.66       3595.90        81.90 o                         
  -6   6  13       2901.52       2853.03        72.41 o                         
  -4   6  13       2845.56       2677.79        69.94 o                         
  -2   6  13       4296.81       3882.91       109.73 o                         
   0   6  13       2533.83       2475.90       138.17 o                         
   2   6  13        971.20        963.53        62.61 o                         
   4   6  13       1534.61       1725.30        70.73 o                         
   6   6  13       1170.33       1194.66        47.39 o                         
   8   6  13        448.81        428.63        44.06 o                         
  10   6  13        388.28        335.76        19.21 o                         
  12   6  13        933.50        813.27        55.40 o                         
 -15   7  13         11.68         21.35         9.18 o                         
 -13   7  13         22.33         32.88         8.83 o                         
 -11   7  13        472.90        543.20        35.25 o                         
  -9   7  13       2731.67       2923.20        85.95 o                         
  -7   7  13       1986.90       2243.17        70.64 o                         
  -5   7  13        402.07        429.98        25.12 o                         
  -3   7  13        316.38        356.99        28.44 o                         
  -1   7  13         93.09        112.45        17.86 o                         
   1   7  13         61.73         65.70        13.28 o                         
   3   7  13         89.89        143.36        17.43 o                         
   5   7  13       1139.72       1059.61        90.79 o                         
   7   7  13       2513.92       2369.58        61.54 o                         
  -4   8  13         27.80         44.17        18.69 o                         
 -26   0  14        370.42        305.50        35.74 o                         
 -24   0  14       2187.75       1976.42        75.57 o                         
 -22   0  14       8341.79       7828.08       162.53 o                         
 -20   0  14       6697.09       6874.84       135.51 o                         
 -18   0  14       1238.36       1453.07        79.50 o                         
 -16   0  14        581.29        600.84        42.56 o                         
 -14   0  14      11233.92      11038.86       219.33 o                         
 -12   0  14       1391.75       1472.24        63.65 o                         
 -10   0  14       1182.02       1064.87        83.53 o                         
  -8   0  14       8185.76       8300.59       170.05 o                         
  -6   0  14      24448.73      25478.87       398.26 o                         
  -4   0  14      19583.47      21951.51      1513.90 o                         
  -2   0  14       3226.96       3205.69       118.09 o                         
   0   0  14       2461.80       2450.02        69.86 o                         
   2   0  14       3313.72       3566.35       101.62 o                         
   4   0  14      35530.79      35172.23       539.27 o                         
   6   0  14       8666.92       8653.59       121.88 o                         
   8   0  14       4519.40       4706.23       111.32 o                         
  10   0  14       1416.87       1442.71        94.77 o                         
  12   0  14         75.50         30.11        21.42 o                         
  14   0  14        399.69        422.53        63.27 o                         
  16   0  14        809.48        714.71        70.10 o                         
  18   0  14       2711.35       2409.94       118.40 o                         
 -25   1  14         16.54         28.57         9.18 o                         
 -23   1  14         14.49         21.22        11.64 o                         
 -21   1  14         18.80         22.49        11.00 o                         
 -19   1  14        392.08        420.16        22.97 o                         
 -17   1  14        604.03        657.42        28.94 o                         
 -15   1  14       4871.91       4903.13        83.93 o                         
 -13   1  14        365.06        399.58        20.90 o                         
 -11   1  14        128.14        108.90        13.47 o                         
  -9   1  14         57.55         61.11         9.54 o                         
  -7   1  14        124.56        148.55        12.04 o                         
  -5   1  14         13.90         32.00         8.67 o                         
  -3   1  14         37.22         24.72         7.40 o                         
  -1   1  14        979.88        887.60        32.67 o                         
   1   1  14        696.84        718.99        22.46 o                         
   3   1  14       1620.64       1552.30        39.96 o                         
   5   1  14        529.27        503.64        22.23 o                         
   7   1  14        363.89        366.53        24.82 o                         
   9   1  14         30.42         52.08        15.38 o                         
  11   1  14        107.82        147.49        25.08 o                         
  13   1  14        383.35        319.96        31.92 o                         
  15   1  14         24.07         14.31        10.71 o                         
  17   1  14          6.07         14.70         9.60 o                         
 -26   2  14        234.35        198.82        19.16 o                         
 -24   2  14         90.83         79.78        17.28 o                         
 -22   2  14       2295.92       2380.12        66.31 o                         
 -20   2  14       3839.71       3979.72        77.26 o                         
 -18   2  14       3538.25       3819.43        72.13 o                         
 -16   2  14        685.79        729.00        27.85 o                         
 -14   2  14         55.14         45.59        13.31 o                         
 -12   2  14        145.67        158.05        14.20 o                         
 -10   2  14        949.37        903.18        30.10 o                         
  -8   2  14      11167.48      10857.51       123.04 o                         
  -6   2  14      11556.54      11259.42       134.82 o                         
  -4   2  14       6260.51       5792.72        97.99 o                         
  -2   2  14       1213.15       1215.19        34.82 o                         
   0   2  14       1390.89       1281.38        33.11 o                         
   2   2  14       1588.21       1597.60        71.10 o                         
   4   2  14         64.09         83.24        12.78 o                         
   6   2  14        491.43        467.80        35.14 o                         
   8   2  14       8540.57       8937.79       170.58 o                         
  10   2  14       3156.09       3164.34        86.73 o                         
  12   2  14        438.40        442.05        27.63 o                         
  14   2  14         52.56         40.79        14.76 o                         
  16   2  14        208.34        218.01        18.08 o                         
  18   2  14        758.27        638.35        33.88 o                         
 -25   3  14        982.37        848.43        31.22 o                         
 -23   3  14        619.11        565.07        46.44 o                         
 -21   3  14       1616.30       1643.22        47.54 o                         
 -19   3  14       2237.99       2330.27        62.14 o                         
 -17   3  14       1877.18       1889.63        56.42 o                         
 -15   3  14       2386.74       2315.22        72.08 o                         
 -13   3  14       2170.75       2111.17        63.15 o                         
 -11   3  14       7560.10       7619.81       123.36 o                         
  -9   3  14       6148.02       6105.06        85.30 o                         
  -7   3  14       1803.90       1838.61        36.89 o                         
  -5   3  14        600.08        568.83        23.72 o                         
  -3   3  14       4684.26       4616.16        97.62 o                         
  -1   3  14       3447.30       3108.22        86.96 o                         
   1   3  14       1938.32       1760.26        44.79 o                         
   3   3  14        662.43        732.54        42.79 o                         
   5   3  14        263.86        306.20        23.42 o                         
   7   3  14       7054.03       7468.79       160.02 o                         
   9   3  14       4662.82       4828.79       108.48 o                         
  11   3  14       2796.19       2829.80        62.90 o                         
  13   3  14       1506.19       1431.52        40.37 o                         
  15   3  14       2513.69       2593.04        71.73 o                         
  17   3  14       1344.37       1185.52        47.25 o                         
 -22   4  14        494.13        533.17        25.61 o                         
 -20   4  14       1108.47       1095.04        36.78 o                         
 -18   4  14        427.19        448.98        23.56 o                         
 -16   4  14         39.82         33.74        12.00 o                         
 -14   4  14        348.60        325.94        22.73 o                         
 -12   4  14        219.16        213.37        23.01 o                         
 -10   4  14         10.06         17.53        15.41 o                         
  -8   4  14        569.13        654.05        35.42 o                         
  -6   4  14       2004.26       1787.44        65.33 o                         
  -4   4  14       1222.81       1149.91        45.94 o                         
  -2   4  14         39.62         54.62        14.90 o                         
   0   4  14         52.44         67.13        15.02 o                         
   2   4  14        138.88        148.18        19.08 o                         
   4   4  14         76.01        155.82        38.20 o                         
   6   4  14        569.15        605.41        31.18 o                         
   8   4  14       2404.75       2333.93        59.74 o                         
  10   4  14        295.75        248.44        19.16 o                         
  12   4  14          6.79         11.03         8.77 o                         
  14   4  14          6.57          7.11         6.85 o                         
 -21   5  14        267.81        241.48        27.34 o                         
 -19   5  14       1228.55       1113.38        49.72 o                         
 -17   5  14       2092.11       2121.53        58.58 o                         
 -15   5  14       3058.96       3035.40        70.14 o                         
 -13   5  14       4334.43       4343.47        90.51 o                         
 -11   5  14       2880.15       2900.75        83.47 o                         
  -9   5  14       2120.28       2144.89        63.39 o                         
  -7   5  14       2461.78       2537.23        78.47 o                         
  -5   5  14       1925.72       1963.68        75.26 o                         
  -3   5  14       1203.27       1303.08        54.99 o                         
  -1   5  14       1100.57       1106.83        95.94 o                         
   1   5  14       1968.01       2042.26        76.65 o                         
   3   5  14       3403.02       3124.20        79.40 o                         
   5   5  14       2712.10       2673.35        70.88 o                         
   7   5  14       1176.83       1113.93        48.40 o                         
   9   5  14       1710.49       1803.86        51.42 o                         
  11   5  14       2705.44       2710.90        83.37 o                         
  13   5  14       2224.92       2238.83        68.12 o                         
 -18   6  14         82.23         65.00        10.53 o                         
 -16   6  14        171.22        191.76        19.28 o                         
 -14   6  14        261.04        239.02        19.94 o                         
 -12   6  14       1236.15       1230.56        41.34 o                         
 -10   6  14        490.26        492.09        31.36 o                         
  -8   6  14         24.17         18.99        11.60 o                         
  -6   6  14        109.95         93.36        15.04 o                         
  -4   6  14        603.46        601.91        31.70 o                         
  -2   6  14        976.08       1050.00        52.11 o                         
   0   6  14       1437.64       1450.58        63.36 o                         
   2   6  14        653.06        664.10        41.80 o                         
   4   6  14         35.06         50.35        15.37 o                         
   6   6  14          8.82         16.07        12.26 o                         
   8   6  14         92.04         77.27        18.70 o                         
  10   6  14          5.22          1.68         6.46 o                         
 -13   7  14       1077.62       1053.96        37.65 o                         
 -11   7  14        153.15        121.82        15.10 o                         
  -9   7  14         47.10         44.84        14.71 o                         
  -7   7  14        167.65        132.90        15.93 o                         
  -5   7  14        143.61        169.58        15.53 o                         
  -3   7  14       2159.55       2175.69        82.84 o                         
  -1   7  14       2306.06       2255.55        67.45 o                         
   1   7  14        643.16        671.14        32.17 o                         
   3   7  14        803.02        786.04        51.21 o                         
   5   7  14        252.67        195.19        22.40 o                         
 -25   1  15       2206.33       1982.07        55.41 o                         
 -23   1  15       1748.21       1718.35        56.84 o                         
 -21   1  15        266.77        294.28        17.91 o                         
 -19   1  15        357.41        366.69        21.38 o                         
 -17   1  15        550.08        539.94        26.27 o                         
 -15   1  15       7753.51       7618.63       120.37 o                         
 -13   1  15      26227.31      26660.71       301.10 o                         
 -11   1  15      13246.76      13217.46       204.29 o                         
  -9   1  15       6969.72       7049.81       101.49 o                         
  -7   1  15         64.98         63.62        11.57 o                         
  -5   1  15        195.70        181.73        18.22 o                         
  -3   1  15        282.76        260.64        19.29 o                         
  -1   1  15       3586.01       3442.00        66.04 o                         
   1   1  15       5318.21       5128.14        75.14 o                         
   3   1  15      15463.98      15563.00       192.10 o                         
   5   1  15       8761.85       8858.96       148.73 o                         
   7   1  15         65.80        107.30        16.07 o                         
   9   1  15        135.17        166.12        23.42 o                         
  11   1  15       1217.78       1196.09        50.99 o                         
  13   1  15       4111.45       3986.51       107.17 o                         
  15   1  15       3520.66       3616.92        99.10 o                         
  17   1  15       3068.83       2912.47        59.42 o                         
 -24   2  15        723.68        712.64        40.41 o                         
 -22   2  15        415.20        446.61        23.93 o                         
 -20   2  15        963.25        881.88        33.15 o                         
 -18   2  15        910.95        924.92        46.14 o                         
 -16   2  15        229.39        236.69        19.47 o                         
 -14   2  15         51.64         72.80        14.39 o                         
 -12   2  15        195.25        184.94        18.85 o                         
 -10   2  15        800.53        817.87        29.32 o                         
  -8   2  15       6169.62       6130.81        93.45 o                         
  -6   2  15       4580.12       4457.05        98.39 o                         
  -4   2  15       4045.71       3856.89       108.62 o                         
  -2   2  15       2671.98       2648.79        75.60 o                         
   0   2  15       1607.30       1601.32        40.74 o                         
   2   2  15        269.99        288.84        20.94 o                         
   4   2  15         49.41         57.10        21.12 o                         
   6   2  15       1143.35       1205.71        62.07 o                         
   8   2  15        748.78        739.28        37.20 o                         
  10   2  15       1215.77       1207.79        51.77 o                         
  12   2  15        888.02        844.01        35.37 o                         
  14   2  15        693.26        735.71        39.65 o                         
  16   2  15        307.88        262.87        19.56 o                         
 -23   3  15        366.72        389.84        21.20 o                         
 -21   3  15        114.73         92.14        12.53 o                         
 -19   3  15         72.76         53.88        12.41 o                         
 -17   3  15        402.64        423.05        26.05 o                         
 -15   3  15       1374.96       1376.26        54.98 o                         
 -13   3  15        547.07        598.20        67.48 o                         
 -11   3  15       1495.09       1630.99        60.37 o                         
  -9   3  15       1073.02       1109.72        43.78 o                         
  -7   3  15        367.18        411.01        30.65 o                         
  -5   3  15         18.57         19.61         9.90 o                         
  -3   3  15        375.48        501.72        30.51 o                         
  -1   3  15       2974.00       2990.64       121.74 o                         
   1   3  15       4484.72       4725.12       144.78 o                         
   3   3  15       4728.58       4740.40       166.17 o                         
   5   3  15         85.10         63.34        17.34 o                         
   7   3  15        141.61        139.12        18.49 o                         
   9   3  15        327.43        357.43        24.98 o                         
  11   3  15         23.22         31.13         8.66 o                         
  13   3  15       2219.23       1974.27        54.51 o                         
  15   3  15        870.05        716.49        40.03 o                         
 -22   4  15        952.29        822.69        34.52 o                         
 -20   4  15       1730.30       1822.80        71.05 o                         
 -18   4  15       1549.78       1526.65        45.58 o                         
 -16   4  15       2391.93       2491.35        70.24 o                         
 -14   4  15       2211.75       2361.12        76.38 o                         
 -12   4  15       2203.35       2323.03        75.65 o                         
 -10   4  15       3094.44       3172.37       110.53 o                         
  -8   4  15       2918.00       2916.40        76.15 o                         
  -6   4  15       2255.21       2308.45        75.40 o                         
  -4   4  15       1831.02       1799.25        58.32 o                         
  -2   4  15       5197.10       5113.23       128.94 o                         
   0   4  15       5287.76       5328.86       146.77 o                         
   2   4  15       5206.47       5683.83       121.92 o                         
   4   4  15       3502.87       3588.58        93.01 o                         
   6   4  15       3293.23       3418.10        79.14 o                         
   8   4  15       2229.68       2183.85        58.76 o                         
  10   4  15        182.53        176.88        18.26 o                         
  12   4  15         58.31         61.19        11.17 o                         
  14   4  15        542.24        499.95        25.57 o                         
 -19   5  15        678.30        666.09        32.08 o                         
 -17   5  15        609.17        538.56        53.95 o                         
 -15   5  15         23.20         38.33        11.89 o                         
 -13   5  15         47.95         79.03        15.34 o                         
 -11   5  15        258.57        329.96        28.16 o                         
  -9   5  15        339.07        355.68        29.12 o                         
  -7   5  15        199.14        229.65        28.70 o                         
  -5   5  15        495.32        570.01        52.01 o                         
  -3   5  15          4.75         -1.76        15.05 o                         
  -1   5  15        233.57        194.64        31.12 o                         
   1   5  15        469.80        418.61        31.34 o                         
   3   5  15        499.30        469.20        32.63 o                         
   5   5  15          4.40         11.54        11.04 o                         
   7   5  15       1256.45       1292.57        72.14 o                         
   9   5  15       1573.52       1594.14        42.90 o                         
  11   5  15        169.08        171.92        14.51 o                         
 -16   6  15        291.99        281.30        20.51 o                         
 -14   6  15        691.59        699.34        29.69 o                         
 -12   6  15        569.28        542.73        28.62 o                         
 -10   6  15        947.63       1027.06        42.46 o                         
  -8   6  15       1577.57       1763.07        67.87 o                         
  -6   6  15       1096.76       1224.93        48.23 o                         
  -4   6  15       1811.35       1806.02        52.38 o                         
  -2   6  15       1812.47       1739.31        67.20 o                         
   0   6  15        150.82        161.47        23.25 o                         
   2   6  15        199.85        190.26        24.36 o                         
   4   6  15       1000.61        889.90        43.30 o                         
   6   6  15       1007.40        922.89        51.14 o                         
   8   6  15       2028.84       1919.48        73.40 o                         
 -11   7  15          9.73         13.98        10.95 o                         
  -9   7  15        781.05        698.54        44.93 o                         
  -7   7  15       1991.98       2020.89        59.77 o                         
  -5   7  15       3028.53       3167.47        78.69 o                         
  -3   7  15       1456.52       1513.09        71.49 o                         
  -1   7  15         41.82         48.43        11.91 o                         
   1   7  15         21.88         28.18        12.89 o                         
   3   7  15         21.10         12.76        10.04 o                         
 -24   0  16        101.04         72.68        14.08 o                         
 -22   0  16        231.40        218.76        24.94 o                         
 -20   0  16       2184.82       2211.72        75.80 o                         
 -18   0  16       5897.55       5999.95       143.36 o                         
 -16   0  16       5956.24       6037.20       147.26 o                         
 -14   0  16       4198.08       4059.42       115.65 o                         
 -12   0  16         98.14         91.17        23.26 o                         
 -10   0  16        230.09        213.00        28.69 o                         
  -8   0  16        132.07        133.31        37.07 o                         
  -6   0  16       3021.20       3047.90       119.85 o                         
  -4   0  16       5685.94       5383.12       241.71 o                         
  -2   0  16       8156.56       7850.44       170.58 o                         
   0   0  16       7774.49       7578.98       287.50 o                         
   2   0  16      14759.91      15319.03       652.68 o                         
   4   0  16        871.26        863.49        52.29 o                         
   6   0  16       4459.32       4739.28       129.35 o                         
   8   0  16       2531.85       2671.87        79.13 o                         
  10   0  16       4745.07       4769.79       125.74 o                         
  12   0  16       2729.08       2672.35       150.53 o                         
  14   0  16         73.24         90.13        28.94 o                         
  16   0  16        286.90        329.94        25.39 o                         
 -25   1  16        302.09        252.73        17.44 o                         
 -23   1  16        219.53        182.55        32.16 o                         
 -21   1  16        177.92        169.75        13.43 o                         
 -19   1  16        117.25        126.08        12.45 o                         
 -17   1  16       3616.62       3583.52        74.32 o                         
 -15   1  16       3326.65       3418.57        63.41 o                         
 -13   1  16        212.79        216.88        20.71 o                         
 -11   1  16        874.96        887.53        38.33 o                         
  -9   1  16        172.49        162.94        15.37 o                         
  -7   1  16        209.82        225.25        18.94 o                         
  -5   1  16        169.78        207.89        20.51 o                         
  -3   1  16        421.59        459.84        26.45 o                         
  -1   1  16         40.84         51.91        10.57 o                         
   1   1  16       2291.94       2353.86        66.82 o                         
   3   1  16       4061.44       4206.55        99.36 o                         
   5   1  16        308.68        310.65        29.68 o                         
   7   1  16       1647.15       1638.76        54.85 o                         
   9   1  16        131.83        149.88        18.64 o                         
  11   1  16         53.13         71.56        13.19 o                         
  13   1  16        161.22        144.80        16.49 o                         
  15   1  16        153.89        166.83        21.87 o                         
 -24   2  16        106.93         95.06        11.92 o                         
 -22   2  16       1026.55        998.75        33.28 o                         
 -20   2  16       2272.01       2267.88        52.34 o                         
 -18   2  16       1601.59       1648.66        42.69 o                         
 -16   2  16        461.03        420.11        24.09 o                         
 -14   2  16       7424.26       7819.30       111.86 o                         
 -12   2  16       1699.51       1785.35        55.76 o                         
 -10   2  16         27.48         38.76        11.47 o                         
  -8   2  16        151.03        206.15        33.17 o                         
  -6   2  16       6616.48       6451.59       129.84 o                         
  -4   2  16      14614.19      13954.83       459.16 o                         
  -2   2  16       6163.30       6464.33       160.91 o                         
   0   2  16       1583.90       1540.42        75.89 o                         
   2   2  16         40.17         83.28        22.29 o                         
   4   2  16       1401.86       1462.20        59.41 o                         
   6   2  16       1479.00       1455.34        58.00 o                         
   8   2  16       3223.24       3216.51        71.51 o                         
  10   2  16       4135.81       4170.54        86.37 o                         
  12   2  16       1957.77       1943.38        46.30 o                         
  14   2  16        917.47        798.91        56.25 o                         
 -23   3  16        491.20        433.42        23.41 o                         
 -21   3  16        523.91        512.30        23.73 o                         
 -19   3  16       1459.93       1478.46        44.45 o                         
 -17   3  16       1946.05       1966.95        61.31 o                         
 -15   3  16       1920.28       1937.23       112.99 o                         
 -13   3  16       2132.67       2099.14        68.01 o                         
 -11   3  16       3575.38       3571.62       108.15 o                         
  -9   3  16       3351.41       3186.72        78.03 o                         
  -7   3  16        574.77        638.47        37.87 o                         
  -5   3  16        164.00        179.34        27.54 o                         
  -3   3  16       1078.77       1165.33        72.64 o                         
  -1   3  16       1441.66       1522.50        60.51 o                         
   1   3  16       1182.15       1257.87        52.93 o                         
   3   3  16        842.65        839.20        43.69 o                         
   5   3  16       3044.59       3362.89        72.70 o                         
   7   3  16       1636.71       1636.38        52.05 o                         
   9   3  16        682.89        718.22        29.99 o                         
  11   3  16        355.14        316.27        20.40 o                         
  13   3  16        522.22        517.15        30.27 o                         
 -20   4  16         93.80         82.63        11.90 o                         
 -18   4  16       1119.36       1088.11        36.09 o                         
 -16   4  16       1317.51       1249.88        46.54 o                         
 -14   4  16        479.01        528.00        32.47 o                         
 -12   4  16        304.88        315.10        31.23 o                         
 -10   4  16        620.68        669.15        44.26 o                         
  -8   4  16          6.21         10.32        11.83 o                         
  -6   4  16       1004.47        979.94        82.29 o                         
  -4   4  16        470.64        564.61        35.09 o                         
  -2   4  16        183.67        226.61        24.59 o                         
   0   4  16        299.48        281.31        27.02 o                         
   2   4  16          1.30          8.53        16.07 o                         
   4   4  16        274.70        301.63        21.52 o                         
   6   4  16         65.93         41.24        11.35 o                         
   8   4  16        485.62        452.89        28.02 o                         
  10   4  16       1329.99       1219.76        33.79 o                         
  12   4  16        703.64        610.92        25.10 o                         
 -19   5  16       1253.60       1270.72        41.51 o                         
 -17   5  16        335.01        316.04        23.04 o                         
 -15   5  16        896.00        906.36        39.72 o                         
 -13   5  16       2752.64       2890.92        72.89 o                         
 -11   5  16       2149.63       2158.01        68.02 o                         
  -9   5  16       2283.35       2402.27        90.19 o                         
  -7   5  16       1789.14       1925.80        89.22 o                         
  -5   5  16        328.43        305.75        29.59 o                         
  -3   5  16       1577.61       1485.88       198.02 o                         
  -1   5  16       2789.19       2757.99       107.43 o                         
   1   5  16       1283.80       1329.84        52.02 o                         
   3   5  16       1372.23       1392.61        45.61 o                         
   5   5  16        785.92        861.45        39.70 o                         
   7   5  16        106.98        103.50        16.52 o                         
   9   5  16        219.84        210.35        16.42 o                         
 -16   6  16         57.24         43.53        15.11 o                         
 -14   6  16          6.72          8.46         6.70 o                         
 -12   6  16        423.29        409.44        23.23 o                         
 -10   6  16       1796.62       1873.23        52.51 o                         
  -8   6  16       2527.63       2564.82        93.50 o                         
  -6   6  16        783.27        691.93        59.91 o                         
  -4   6  16          4.24         11.93        14.87 o                         
  -2   6  16          2.78          8.97        13.53 o                         
   0   6  16        289.32        304.30        23.01 o                         
   2   6  16        333.62        341.65        26.86 o                         
   4   6  16        896.29        865.09        38.98 o                         
   6   6  16       1222.52       1251.68        53.12 o                         
  -7   7  16        630.95        540.38        66.51 o                         
  -5   7  16        241.66        206.08        17.39 o                         
  -3   7  16        353.77        285.38        34.21 o                         
 -23   1  17       3078.31       2896.37        72.10 o                         
 -21   1  17       2479.80       2414.23        60.04 o                         
 -19   1  17       1717.08       1792.26        43.16 o                         
 -17   1  17         57.59         63.57        11.12 o                         
 -15   1  17        491.64        527.73        27.55 o                         
 -13   1  17       2563.61       2566.07        67.87 o                         
 -11   1  17       3577.49       3447.97        90.51 o                         
  -9   1  17      10859.04      11257.64       192.62 o                         
  -7   1  17       6867.74       6854.59       162.02 o                         
  -5   1  17       1943.75       2007.98        97.56 o                         
  -3   1  17        102.32        103.33        18.00 o                         
  -1   1  17        587.34        661.14        61.66 o                         
   1   1  17        618.60        701.92        36.56 o                         
   3   1  17       6844.39       7455.78       169.21 o                         
   5   1  17       4610.47       4689.34       110.58 o                         
   7   1  17       1228.35       1336.83        53.38 o                         
   9   1  17        328.80        349.71        24.33 o                         
  11   1  17         44.16         63.33        11.81 o                         
  13   1  17        673.16        601.79        28.15 o                         
 -24   2  17        491.85        410.16        35.49 o                         
 -22   2  17        446.61        406.39        39.93 o                         
 -20   2  17       1174.15       1160.01        38.02 o                         
 -18   2  17       1089.26       1042.14        38.51 o                         
 -16   2  17       1019.50       1036.19        39.85 o                         
 -14   2  17        493.31        489.29        26.67 o                         
 -12   2  17        283.57        292.53        27.53 o                         
 -10   2  17        334.15        357.76        29.13 o                         
  -8   2  17        515.12        486.92        39.52 o                         
  -6   2  17       1060.53        893.85        64.16 o                         
  -4   2  17       2001.05       2111.46        98.99 o                         
  -2   2  17       3547.07       3325.28       129.92 o                         
   0   2  17       3138.16       3374.02        82.25 o                         
   2   2  17        116.89        139.07        21.40 o                         
   4   2  17        212.91        287.84        27.65 o                         
   6   2  17       1514.08       1680.96        53.82 o                         
   8   2  17        996.78       1106.91        46.96 o                         
  10   2  17        512.74        541.69        27.41 o                         
  12   2  17        232.47        219.60        14.39 o                         
  14   2  17        383.39        386.48        26.72 o                         
 -21   3  17        629.87        690.28        28.25 o                         
 -19   3  17        113.06        108.15        14.71 o                         
 -17   3  17        122.19        160.80        22.57 o                         
 -15   3  17        351.92        305.63        29.25 o                         
 -13   3  17       1500.04       1499.70        55.60 o                         
 -11   3  17       2931.77       2871.76        80.90 o                         
  -9   3  17       3903.01       3913.40        87.42 o                         
  -7   3  17       1106.83       1198.68        46.17 o                         
  -5   3  17         26.59         27.12        14.61 o                         
  -3   3  17        142.23        164.11        25.96 o                         
  -1   3  17         68.12         95.30        18.12 o                         
   1   3  17        140.88        150.88        18.14 o                         
   3   3  17       2682.37       2749.83        70.54 o                         
   5   3  17       4555.83       4576.26        92.21 o                         
   7   3  17       1875.77       1879.43        59.53 o                         
   9   3  17         11.85         20.80         8.52 o                         
  11   3  17        189.92        199.55        14.97 o                         
  13   3  17         73.24        101.89        15.12 o                         
 -20   4  17        734.33        658.07        51.72 o                         
 -18   4  17       1343.52       1331.21        48.93 o                         
 -16   4  17       1828.74       1854.53        55.44 o                         
 -14   4  17       1346.19       1394.58        58.50 o                         
 -12   4  17        751.03        685.58        43.53 o                         
 -10   4  17        517.64        578.28        30.82 o                         
  -8   4  17       1640.18       1621.54        52.49 o                         
  -6   4  17        621.78        770.38        40.96 o                         
  -4   4  17       1459.51       1462.62        56.21 o                         
  -2   4  17       2886.91       2727.08        78.31 o                         
   0   4  17       1950.01       1997.21        65.83 o                         
   2   4  17       2325.68       2322.47        81.35 o                         
   4   4  17       1476.98       1550.44        43.84 o                         
   6   4  17        991.46        991.54        40.73 o                         
   8   4  17       1215.12       1172.03        41.52 o                         
  10   4  17       1582.67       1550.58        37.63 o                         
 -17   5  17       1026.59       1019.95        45.73 o                         
 -15   5  17        876.95        901.51        33.94 o                         
 -13   5  17         11.17         13.81        11.30 o                         
 -11   5  17        629.50        649.48        38.12 o                         
  -9   5  17        869.52        804.63        37.55 o                         
  -7   5  17         37.81         35.93        15.07 o                         
  -5   5  17        543.83        576.09        37.45 o                         
  -3   5  17       1924.16       1792.43        67.98 o                         
  -1   5  17        795.64        823.22        39.75 o                         
   1   5  17        263.20        238.96        20.00 o                         
   3   5  17         36.22         36.45        10.69 o                         
   5   5  17       1509.00       1523.35        46.18 o                         
   7   5  17        998.94        926.54        37.75 o                         
 -14   6  17        981.04        869.50        55.79 o                         
 -12   6  17        667.18        680.31        31.23 o                         
 -10   6  17        479.47        419.69        33.85 o                         
  -8   6  17        975.76        879.55        39.96 o                         
  -6   6  17       1034.17       1059.89        44.62 o                         
  -4   6  17        830.44        775.66        47.58 o                         
  -2   6  17        777.44        683.70        35.78 o                         
   0   6  17        744.67        714.06        30.71 o                         
   2   6  17        877.14        825.13        36.42 o                         
   4   6  17        514.06        405.29        42.28 o                         
 -22   0  18        309.51        291.88        25.84 o                         
 -20   0  18        436.23        429.48        36.20 o                         
 -18   0  18       2102.56       2097.21       116.39 o                         
 -16   0  18       1883.32       1817.13        60.43 o                         
 -14   0  18      13468.33      13734.21       219.51 o                         
 -12   0  18       8386.75       8750.74       185.66 o                         
 -10   0  18        690.59        722.79        39.17 o                         
  -8   0  18         94.09         84.44        18.94 o                         
  -6   0  18        292.98        268.83        36.33 o                         
  -4   0  18       3314.27       3501.29       191.96 o                         
  -2   0  18       5160.81       5220.22       190.87 o                         
   0   0  18       8804.20       8923.86       232.61 o                         
   2   0  18       8374.93       8963.76       280.75 o                         
   4   0  18       4073.99       4124.62       116.95 o                         
   6   0  18        428.16        459.35        37.11 o                         
   8   0  18        190.88        190.15        39.18 o                         
  10   0  18       1566.27       1633.26        69.59 o                         
  12   0  18       2957.40       2873.71        89.79 o                         
 -23   1  18         17.06         17.30         8.24 o                         
 -21   1  18        137.59        151.43        16.99 o                         
 -19   1  18        971.57        969.77        47.16 o                         
 -17   1  18        116.48        125.00        17.15 o                         
 -15   1  18       1865.73       2007.93        57.23 o                         
 -13   1  18        253.58        301.11        22.89 o                         
 -11   1  18        519.13        473.97        28.96 o                         
  -9   1  18       1706.49       1671.83        80.22 o                         
  -7   1  18        647.96        622.80        37.76 o                         
  -5   1  18        119.39        152.05        37.16 o                         
  -3   1  18        270.88        311.37        33.76 o                         
  -1   1  18        959.79        950.41        46.15 o                         
   1   1  18         25.38         34.07        15.19 o                         
   3   1  18       3940.05       4146.86       102.60 o                         
   5   1  18        132.56        119.72        19.57 o                         
   7   1  18        179.92        208.00        19.31 o                         
   9   1  18        399.71        469.03        32.85 o                         
  11   1  18        266.04        240.56        18.17 o                         
  13   1  18          7.57         -1.44         4.88 o                         
 -22   2  18         50.28         40.15         7.65 o                         
 -20   2  18        168.61        132.66        14.71 o                         
 -18   2  18        322.61        323.01        23.83 o                         
 -16   2  18        908.61        884.00        35.77 o                         
 -14   2  18       3801.04       3871.42        92.82 o                         
 -12   2  18       1896.05       1902.01        74.18 o                         
 -10   2  18        209.99        253.66        27.70 o                         
  -8   2  18        316.57        326.33        32.36 o                         
  -6   2  18         82.73         51.39        17.11 o                         
  -4   2  18        619.05        736.15        48.53 o                         
  -2   2  18       1934.24       2141.30        81.71 o                         
   0   2  18       1734.76       1908.01        59.34 o                         
   2   2  18       4103.30       4502.26       106.90 o                         
   4   2  18       2227.22       2263.69        62.76 o                         
   6   2  18        346.74        291.96        22.53 o                         
   8   2  18         52.89         52.48        17.67 o                         
  10   2  18        801.92        777.97        29.07 o                         
  12   2  18       2188.17       1941.25        45.50 o                         
 -21   3  18        420.87        391.12        22.15 o                         
 -19   3  18        239.69        237.23        21.19 o                         
 -17   3  18        552.03        657.06        38.02 o                         
 -15   3  18        729.84        787.87        36.70 o                         
 -13   3  18       1558.25       1666.26        57.29 o                         
 -11   3  18       2825.07       2792.42        79.38 o                         
  -9   3  18       3745.94       3761.51        84.08 o                         
  -7   3  18       4955.46       4803.69       127.99 o                         
  -5   3  18       2664.06       2590.19        89.63 o                         
  -3   3  18       1120.21       1242.26        60.86 o                         
  -1   3  18        225.47        258.96        26.93 o                         
   1   3  18         92.43        148.95        26.46 o                         
   3   3  18        709.20        745.33        34.24 o                         
   5   3  18       1684.89       1731.81        45.79 o                         
   7   3  18       1151.08       1228.52        39.24 o                         
   9   3  18        507.41        514.69        22.95 o                         
  11   3  18        636.47        538.46        32.04 o                         
 -18   4  18         29.04         43.50        13.69 o                         
 -16   4  18         39.08         43.37        12.96 o                         
 -14   4  18        731.71        752.46        62.30 o                         
 -12   4  18        628.19        619.35        38.79 o                         
 -10   4  18         20.83         14.34        11.09 o                         
  -8   4  18        485.15        522.95        32.62 o                         
  -6   4  18        393.85        449.18        30.56 o                         
  -4   4  18        160.32        111.12        16.87 o                         
  -2   4  18       1850.39       1827.09        70.14 o                         
   0   4  18       1663.82       1680.78        57.54 o                         
   2   4  18        198.76        174.02        20.44 o                         
   4   4  18         49.76         51.73        10.86 o                         
   6   4  18        566.08        627.20        36.60 o                         
   8   4  18        768.65        696.38        32.48 o                         
 -15   5  18       1745.07       1748.62        64.26 o                         
 -13   5  18       1479.75       1542.13        99.11 o                         
 -11   5  18       1269.24       1372.35        77.06 o                         
  -9   5  18       2759.82       2793.68        80.39 o                         
  -7   5  18        844.05        873.65        43.72 o                         
  -5   5  18         79.97        112.63        22.81 o                         
  -3   5  18       1021.24        923.10        45.01 o                         
  -1   5  18       1629.74       1554.13        44.78 o                         
   1   5  18       1406.31       1310.02        39.65 o                         
   3   5  18       2183.47       2137.64        54.60 o                         
   5   5  18       1566.67       1606.12        50.07 o                         
 -10   6  18         20.83         22.79        10.17 o                         
  -8   6  18        553.66        546.01        28.36 o                         
  -6   6  18        884.11        961.61        84.93 o                         
  -4   6  18        307.94        291.77        32.60 o                         
  -2   6  18         30.28         36.75        10.70 o                         
   0   6  18         15.60          5.76        12.80 o                         
 -21   1  19       1714.73       1538.27        86.83 o                         
 -19   1  19       1528.00       1505.78        67.26 o                         
 -17   1  19        347.30        354.35        20.20 o                         
 -15   1  19       1682.85       1702.92        50.57 o                         
 -13   1  19       1334.48       1340.47        46.06 o                         
 -11   1  19        659.30        709.95        38.84 o                         
  -9   1  19       3201.88       3230.26        77.62 o                         
  -7   1  19       6339.58       6395.96       156.87 o                         
  -5   1  19       4720.17       4971.95       131.73 o                         
  -3   1  19       1688.49       1675.27        72.16 o                         
  -1   1  19        133.43        164.52        21.32 o                         
   1   1  19        234.02        251.19        29.31 o                         
   3   1  19        727.19        775.07        40.59 o                         
   5   1  19       1382.83       1384.14        46.13 o                         
   7   1  19       3382.83       3577.60        87.62 o                         
   9   1  19       2607.43       2463.34        84.34 o                         
  11   1  19        761.74        729.32        26.09 o                         
 -20   2  19        459.55        420.40        19.18 o                         
 -18   2  19        489.22        456.54        25.43 o                         
 -16   2  19        506.67        463.50        27.92 o                         
 -14   2  19        321.15        328.76        29.28 o                         
 -12   2  19        592.39        608.70        40.38 o                         
 -10   2  19        641.51        671.62        33.42 o                         
  -8   2  19        932.40        936.41        45.00 o                         
  -6   2  19         62.44         86.95        19.10 o                         
  -4   2  19         22.73         59.72        17.99 o                         
  -2   2  19        522.94        574.55        41.91 o                         
   0   2  19        316.80        301.22        25.86 o                         
   2   2  19        849.24        881.31        37.65 o                         
   4   2  19       3559.11       3864.04        85.81 o                         
   6   2  19       1861.23       1958.04        65.42 o                         
   8   2  19        600.23        604.12        28.74 o                         
  10   2  19        579.50        527.84        26.46 o                         
 -19   3  19       1879.58       1804.42        52.97 o                         
 -17   3  19        286.26        351.30        25.87 o                         
 -15   3  19        337.39        355.78        23.96 o                         
 -13   3  19        155.34        148.91        19.93 o                         
 -11   3  19         14.67         14.41         9.31 o                         
  -9   3  19       1282.37       1287.49        89.63 o                         
  -7   3  19       4528.13       4391.42       101.56 o                         
  -5   3  19       3653.94       3871.09       119.82 o                         
  -3   3  19         85.44        151.75        20.04 o                         
  -1   3  19         36.33         54.42        15.15 o                         
   1   3  19         44.76         46.83        17.18 o                         
   3   3  19         92.23         98.23        13.96 o                         
   5   3  19        671.46        615.71        24.95 o                         
   7   3  19       2085.40       2020.33        42.52 o                         
   9   3  19       1176.71       1113.08        38.03 o                         
 -18   4  19       2135.51       2151.57        67.75 o                         
 -16   4  19        912.66        961.02        39.18 o                         
 -14   4  19        566.75        539.40        31.39 o                         
 -12   4  19        559.47        526.56        91.98 o                         
 -10   4  19        302.39        290.48        34.31 o                         
  -8   4  19        313.60        308.18        27.84 o                         
  -6   4  19        411.90        458.26        29.31 o                         
  -4   4  19       1405.26       1450.83        51.74 o                         
  -2   4  19       2470.78       2455.83        78.26 o                         
   0   4  19       4168.30       4277.33       106.17 o                         
   2   4  19       1394.30       1372.31        55.48 o                         
   4   4  19         77.05         74.11        10.61 o                         
   6   4  19         38.91         33.03         8.63 o                         
 -13   5  19        194.90        186.40        21.77 o                         
 -11   5  19        510.56        594.99        38.50 o                         
  -9   5  19         52.41         47.73        12.19 o                         
  -7   5  19         44.42         26.24        11.16 o                         
  -5   5  19          8.22          9.16        10.83 o                         
  -3   5  19         13.81         23.87        10.30 o                         
  -1   5  19        170.40        200.79        19.65 o                         
   1   5  19        588.05        616.57        30.55 o                         
   3   5  19          4.77          7.23         8.43 o                         
 -20   0  20       1439.56       1340.98        77.24 o                         
 -18   0  20         25.11         17.86         9.16 o                         
 -16   0  20        530.35        498.54        32.33 o                         
 -14   0  20        830.71        842.77        55.32 o                         
 -12   0  20       3175.91       3073.13       114.16 o                         
 -10   0  20       3363.55       3344.23        99.27 o                         
  -8   0  20        205.83        192.19        24.84 o                         
  -6   0  20        152.22         81.31        33.16 o                         
  -4   0  20        272.79        235.50        51.61 o                         
  -2   0  20       1066.62       1080.65        66.90 o                         
   0   0  20        968.56       1041.10        52.30 o                         
   2   0  20       2139.66       2313.28        95.83 o                         
   4   0  20       2668.21       2623.61       143.34 o                         
   6   0  20        211.06        244.58        40.85 o                         
   8   0  20         67.78         53.76        13.98 o                         
  10   0  20         13.63         10.37        11.39 o                         
 -21   1  20         71.23         77.51        12.52 o                         
 -19   1  20        247.52        226.18        18.84 o                         
 -17   1  20        296.16        300.16        20.95 o                         
 -15   1  20        516.72        518.45        24.01 o                         
 -13   1  20        569.83        614.79        33.73 o                         
 -11   1  20        157.43        166.84        17.28 o                         
  -9   1  20         82.22         83.65        15.77 o                         
  -7   1  20        610.18        602.80        50.31 o                         
  -5   1  20       1204.81       1112.99       100.89 o                         
  -3   1  20        702.53        783.96        47.67 o                         
  -1   1  20        400.11        401.47        29.45 o                         
   1   1  20          6.81         11.60        13.90 o                         
   3   1  20        519.81        558.34        28.97 o                         
   5   1  20        898.16        868.47        34.80 o                         
   7   1  20         45.23         52.13        15.55 o                         
   9   1  20          4.02          5.59         7.06 o                         
 -20   2  20         69.19         65.88        11.77 o                         
 -18   2  20        113.99        105.06        15.01 o                         
 -16   2  20        145.59        128.74        15.13 o                         
 -14   2  20       2183.30       2154.05        61.53 o                         
 -12   2  20       4071.82       4105.23       107.24 o                         
 -10   2  20       3391.87       3267.01        73.54 o                         
  -8   2  20       1666.71       1705.01        68.16 o                         
  -6   2  20        143.87        155.57        23.08 o                         
  -4   2  20        247.51        237.04        28.82 o                         
  -2   2  20         38.08         39.79        13.25 o                         
   0   2  20        802.46        791.11        71.63 o                         
   2   2  20       4449.45       4573.53        79.47 o                         
   4   2  20       5953.72       6271.64        94.07 o                         
   6   2  20       1540.51       1539.30        40.49 o                         
   8   2  20         16.88         24.65         7.54 o                         
 -17   3  20        836.86        805.54        30.04 o                         
 -15   3  20        310.36        341.02        21.70 o                         
 -13   3  20        862.03        957.71        43.48 o                         
 -11   3  20        923.92        962.24        39.23 o                         
  -9   3  20       2086.19       2144.58        63.28 o                         
  -7   3  20       1371.55       1330.70        57.36 o                         
  -5   3  20        158.96        191.81        23.87 o                         
  -3   3  20        256.87        295.67        24.15 o                         
  -1   3  20        864.33        831.65        37.70 o                         
   1   3  20        370.03        373.21        29.79 o                         
   3   3  20        134.55        170.61        15.26 o                         
   5   3  20       1267.64       1274.06        34.90 o                         
   7   3  20        802.92        758.73        39.08 o                         
 -16   4  20        179.49        169.03        14.86 o                         
 -14   4  20         92.26         76.59        12.12 o                         
 -12   4  20       1692.05       1745.06       103.43 o                         
 -10   4  20       1392.83       1421.91        44.52 o                         
  -8   4  20          2.56          4.98         8.36 o                         
  -6   4  20        396.79        364.34        36.04 o                         
  -4   4  20        258.90        257.67        31.05 o                         
  -2   4  20          0.55          0.85        10.73 o                         
   0   4  20         12.80         20.46        11.41 o                         
   2   4  20        280.52        282.15        19.31 o                         
   4   4  20       1754.04       1774.76        51.65 o                         
 -11   5  20        269.69        260.90        31.89 o                         
  -9   5  20       1207.68       1298.53        82.57 o                         
  -7   5  20       1633.63       1587.15        66.87 o                         
  -5   5  20       1347.29       1290.06        47.22 o                         
  -3   5  20       1076.03        897.70        35.73 o                         
  -1   5  20        498.94        467.68        30.21 o                         
 -19   1  21        980.47        860.00        81.49 o                         
 -17   1  21       1757.46       1829.75       198.42 o                         
 -15   1  21       2270.17       2286.06        53.46 o                         
 -13   1  21       1112.67       1180.46        39.35 o                         
 -11   1  21        131.72        112.82        15.39 o                         
  -9   1  21         32.85         40.20        10.41 o                         
  -7   1  21       1096.68       1151.23        58.19 o                         
  -5   1  21       3452.34       3605.68       125.89 o                         
  -3   1  21       2380.16       2594.19        88.75 o                         
  -1   1  21       1724.12       1712.03        49.79 o                         
   1   1  21       1591.92       1655.68        61.71 o                         
   3   1  21        418.06        382.45        21.77 o                         
   5   1  21         11.40         16.87         9.00 o                         
   7   1  21        436.78        431.61        18.04 o                         
 -18   2  21        532.77        542.32        31.78 o                         
 -16   2  21        256.82        257.96        21.52 o                         
 -14   2  21        256.20        255.31        19.86 o                         
 -12   2  21        807.14        810.07        41.10 o                         
 -10   2  21        758.79        740.00        41.80 o                         
  -8   2  21        328.14        342.99        25.21 o                         
  -6   2  21         47.39         62.57        15.52 o                         
  -4   2  21        125.09        145.90        21.05 o                         
  -2   2  21         33.02         48.19        12.05 o                         
   0   2  21         67.91         66.58        13.11 o                         
   2   2  21        288.76        329.50        25.82 o                         
   4   2  21        449.57        445.53        20.73 o                         
   6   2  21        228.67        195.64        17.88 o                         
 -15   3  21         32.81         26.42         6.96 o                         
 -13   3  21        211.71        214.87        17.10 o                         
 -11   3  21         62.75         58.43        11.11 o                         
  -9   3  21         99.30        110.29        14.23 o                         
  -7   3  21        527.88        433.64        26.13 o                         
  -5   3  21       1556.49       1577.52        58.60 o                         
  -3   3  21       2384.79       2417.44        62.68 o                         
  -1   3  21       1604.22       1553.75        47.02 o                         
   1   3  21        442.28        435.14        30.67 o                         
   3   3  21        534.52        566.52        22.09 o                         
 -12   4  21       1487.23       1638.92        60.05 o                         
 -10   4  21        977.55        929.01        36.92 o                         
  -8   4  21        597.31        496.76        27.89 o                         
  -6   4  21        223.90        245.28        20.60 o                         
  -4   4  21        290.99        380.28        31.36 o                         
  -2   4  21        984.54        955.37        33.07 o                         
   0   4  21        783.05        735.49        32.00 o                         
 -16   0  22       1083.94       1004.65        46.92 o                         
 -14   0  22        615.00        586.45        55.22 o                         
 -12   0  22        423.04        404.44        34.46 o                         
 -10   0  22        715.98        803.68        68.94 o                         
  -8   0  22       3016.18       2930.47       138.40 o                         
  -4   0  22        382.90        316.75        49.18 o                         
  -2   0  22         24.36         35.07        14.67 o                         
   0   0  22         44.35         50.31        22.40 o                         
   2   0  22        554.02        564.63        55.60 o                         
   4   0  22       2257.54       2138.58        58.15 o                         
 -17   1  22        171.66        164.71        18.00 o                         
 -15   1  22        256.58        229.37        19.34 o                         
 -13   1  22          7.83         12.29         8.56 o                         
 -11   1  22          3.50         14.43         7.50 o                         
  -9   1  22         54.90         66.64        12.75 o                         
  -7   1  22        291.97        240.08        20.83 o                         
  -5   1  22         60.38         71.41        15.10 o                         
  -3   1  22        200.83        206.46        17.34 o                         
  -1   1  22        232.67        223.48        15.49 o                         
   1   1  22         10.77         29.07         9.43 o                         
   3   1  22         24.37         18.42         7.66 o                         
   5   1  22         52.33         62.20        12.25 o                         
 -16   2  22        123.93        131.59        16.16 o                         
 -14   2  22         16.43         19.93         7.06 o                         
 -12   2  22        716.09        730.60        30.41 o                         
 -10   2  22       2531.49       2422.83        60.65 o                         
  -8   2  22       1379.03       1436.30        46.61 o                         
  -6   2  22        362.59        417.32        29.56 o                         
  -4   2  22         12.76         25.36        11.80 o                         
  -2   2  22         39.99         46.41        10.67 o                         
   0   2  22        266.32        300.24        23.11 o                         
   2   2  22         30.57         33.10         8.03 o                         
 -13   3  22        220.42        199.35        16.89 o                         
 -11   3  22        186.26        196.66        17.69 o                         
  -9   3  22        575.49        549.88        54.38 o                         
  -7   3  22        639.42        649.36        49.91 o                         
  -5   3  22        674.64        718.36        30.11 o                         
  -3   3  22       1217.37       1102.64        72.54 o                         
  -1   3  22       2043.82       1850.29        81.62 o                         
   1   3  22        790.82        819.78        38.61 o                         
  -6   4  22        561.33        446.22        41.26 o                         
 -15   1  23        222.94        210.29        26.51 o                         
 -13   1  23       1085.52       1063.63        41.62 o                         
 -11   1  23        792.90        762.02        29.25 o                         
  -9   1  23         36.61         44.67        10.80 o                         
  -7   1  23        252.54        272.36        22.61 o                         
  -5   1  23       1032.09       1028.31        53.31 o                         
  -3   1  23       1222.57       1223.06        46.22 o                         
  -1   1  23       2224.11       2143.73        75.21 o                         
   1   1  23       1242.73       1267.02        42.08 o                         
 -12   2  23        503.92        489.12        25.36 o                         
 -10   2  23        623.92        625.89        24.97 o                         
  -8   2  23        316.84        288.32        19.62 o                         
  -6   2  23         55.49         72.92        12.21 o                         
  -4   2  23         18.49         19.61         7.21 o                         
  -2   2  23        169.19        180.49        16.09 o                         
  -7   3  23         50.38         65.17        18.44 o                         
  -8   0  24       1323.19       1239.72        72.88 o                         
  -6   0  24       1782.52       1684.17       121.22 o                         
  -4   0  24       1188.89       1188.02        48.87 o                         
  -9   1  24        568.82        489.92        42.67 o                         
  -7   1  24        247.52        254.36        18.66 o                         
  -5   1  24        100.55        111.19        12.74 o                         
                                                                                
